# Supplementary material for: PhosSight: A Unified Deep Learning Framework Boosting and Accelerating Phosphoproteome Identification to Enable Biological Discoveries
Source: Adv Sci (Weinh). 2026 May 27:e75856. Online ahead of print. doi: 10.1002/advs.75856 (PMC13335961; doi:10.1002/advs.75856)
Supplement: Supplementary file 3 — Supporting File 3: advs75856‐sup‐0003‐TableS2.xlsx. [file ADVS-9999-e75856-s006.xlsx]

## Sheet: Supplementary Table 2
Supplementary Table 2. Peptide sequences and labels used for PhosDetect training.
Sequence	Label
ESLsPGK	1
ERHPSWRsEETQER	1
AYsPEDLEERK	1
NMQNVEHVPLsLDR	1
DIsGPSPSK	1
AGPCSLsQGNLSPNWPR	1
TLSQPEAsETEEQR	1
QLDEKDtLVSQLSR	1
RTRsVEDDEEGHLICQSGDVLSAR	1
ALTTPTHYKLtPRPATR	1
VLEEGsVEAR	1
QGLGPASTTsPSPGPR	1
DYDsPERER	1
sRCVSVQTDPTDEIPTK	1
SFsASQSTDREGASPVTEVRIK	1
AAHTEDINACTLTTsPRLPVF	1
MISDISSDIEALGCSMDQDsA	1
sVLLPTHR	1
LDYVPsSASREVR	1
LLDLsDSTSVASFPSADETDGNLPESR	1
GGPGSAVSPYPtFNPSSDVAALHK	1
SLLsLTPDKK	1
DAHDVSPTsTDTEAQLTVER	1
GQGPELMGGAQTPtKQPEER	1
ISVYyNEATGGK	1
HFNYPStPPSER	1
LLMTPRAAPtSAPPSK	1
YPESNRtPVK	1
RTPSLALtPPQAEQEVDVLDVNVR	1
QAsEQNWANYSAEQNR	1
yRPGTVALR	1
EVESRLsPGESAYQK	1
NTFtAWSDEESDYEIDDR	1
SIsLSSLEPR	1
DDSHSAEDsEDEKEDHKNVR	1
PAGPAGDEPAEsPSETPGPR	1
LKsISREPSPALGPNLDGSGLLPR	1
KGTENGVNGTLTSNVADsPRNK	1
AAAsHLFPFEQL	1
STPESDVGAGGEEEAGsPPFSPPAGGGVPEGTGAGGLAAGGTGGGPDR	1
KAAsQPTSLAPEK	1
sLYNLGGAK	1
TACLTSsSHK	1
SKsTEDGAELEEQKLQEETITFFDAR	1
LGQMVLSGVDtVLGKSEEWADNHLPLTDAELAR	1
NLLSDCSVVSTsLEDK	1
PNAGGsPAPVR	1
tSRDTSPSSGSAVSSSK	1
LGEGtYATVYK	1
QPDISCILGTGGKsPR	1
TYsAPAINAIQGGSFESPKKEK	1
ARPMSLSTIAILNsVK	1
RRSsSPFLSK	1
VAAVGPYIQSStMPR	1
MGQAPSQSLLPPAQDQPRSPVPSAFsDQSR	1
RALMGsPQLVAAVVR	1
SPsPVLR	1
QVPIAPVHLSSEDGGDRLsTHELTSLLEK	1
AERTsPSSPAPLPHQEATPR	1
KsQLPAEGDAGAEWAAAVLK	1
sSPSLSDSYSHLSGR	1
KsLEDVTAEYIHK	1
DDSGTDDsVDTQQQQAENSAVPTADTR	1
GRPsLYVQR	1
LHHSLSFSGFPSGHHQPPGGLESPLLLDsPTSR	1
YVDSEGHLYTVPIREQGNIyKPNNK	1
FGLGtPEKNTK	1
MsPKDLFEQR	1
SVsSENPTYPSAPLKPVTVPPR	1
SLtTAFFR	1
AGtGVDNVDLEAATRK	1
NQATSATsEK	1
LISGWVsR	1
RGASSsPQR	1
TSISDPPEsPPLLPPREPVR	1
NFPTITALEWSPSHNLKsLR	1
sQEESEEGEEDATSEVDK	1
AFTPFsGPK	1
VAESAQsPAAAHTTDTAGYNAMEESVSR	1
ARVGGsDEEASGIPSR	1
ELAVAVAVsQENDEENEER	1
MPIEDsSPEKGREEAASK	1
DLPsAGEEILEVESEPR	1
YSPTSPTYSPTSPVYTPtSPK	1
ATLLNVPDLSDSIHsANASERDDISEIQSLASDHSGR	1
sGLGSGPK	1
ETMTIENPKLEDTAGDTGHSSLEAPRsPDTLAPVASER	1
ELFQtPVCTDKPTTHEK	1
KSESsPIVR	1
KASsRLENLGIPEEELLR	1
VGEATEtALTCLVEK	1
SVPtPLVMAQK	1
EsEGEEEDEDEDLSK	1
RPSDLTISINQMGsPGMGHLK	1
EVDLSDIINtPLPR	1
IGLNNsPVNGNSSCQMAFPSSQSLYR	1
GNEPGSDRSPsPSKNDSFFTPDSNHNSLSQSTTGHLSLPQK	1
YTISQEAyDQR	1
NTTsSPCK	1
DKETGTDGILAGSQEHDPGQGSSsPEQAGSPTEGEGVSTWESFK	1
DyHFVTSR	1
DDHsASRQPEYR	1
GGSTsYGTGSETESPR	1
VSEVKPTYRNsITVPYK	1
INIPGNMAHSSQLSsPGFCNTFRPVDDK	1
RPGGEPSPEGTTGQSYNQYsQR	1
TPGESSAISMGIVSVsSPDVSSVSELTNK	1
SSAMsSDGSLAENGVMAEEK	1
VVPQQITHTsPR	1
FWNLDSsPDSHWQK	1
DNQESSDAELsSSEYIK	1
IQEFCNLHQsK	1
KLEDECsELKK	1
KPESTDDEEKIGNEESDLEEACILPHsPINVDK	1
MEtPGASASSLLLPAASRPPRK	1
sPPYTAFLGNLPYDVTEESIK	1
RAsLLGDMHFR	1
RAIPTVNHSGTFsPQAPVPTTVPVVDVR	1
sPLTATPTFVTDSESTR	1
ERRPsPGEMR	1
DLLPsPAGPVPSK	1
QSYAPAPHPMAPPsPSTNSSSNNSSNNSSGEQLSK	1
EAsGETTGVDITK	1
SDAPTSSSFFTGLKsPAPEQFQSR	1
LGFSLtPSKGK	1
RPEsPSEISPIKGSVR	1
NKPLsPIKLTPTSVLDYFGTGSVQR	1
KVEQNSRPVsCSGR	1
GPVSQNsEVGEEETSAGQGLSSR	1
SPEGEQEDRPGLHAYEKEDsDEVHLEELSLSK	1
DDDIAALVVDNGsGMCKAGFAGDDAPR	1
GLAHQLAsPGLTTLPEASDVGSITLALR	1
CTPGTGLGTsPALAGDEAASAADLDNR	1
AENNSEVGASGyGVPGPTWDR	1
PIDSLRDSRsLSYSPVER	1
RAsMQPIQIAEGTGITTR	1
TSPTTPEASATNsPCTSKPATPAPSEK	1
CNKEVyFAER	1
SVDsSGETTYK	1
KPGTPLPPPATSPSSPRPLsPVPHVNNVVNAPLSINIPR	1
KGLNGCDsPDPDADDSVGHSPESEDK	1
NSSyFVEWIPNNVK	1
SSESSMsETESDSK	1
AASAPAKGtPGKGATPAPPGK	1
VRtYSGPMNK	1
ALSSGGSITSPPLsPALPKYK	1
FSASSGGGGsR	1
DDGYsTKDSYSSR	1
EAIFCIQyNIR	1
THCAATPSSSEDTETVSNSSEGRAsPHDVLETIFVR	1
KRDsEEEFGSER	1
LLSDsLPPSTGTFQEAQSR	1
VIsFIENTSTPVDR	1
EAVREGsPANWK	1
ATDDDMQSLASLMSVKPSDVGNLDDFAEsDEDEAHGPGAPEAR	1
GTSQYYPSYSGSsR	1
GLsQEGTGPPTSAGEGHSR	1
GSsEEDEDAR	1
EQLPPMSEDFLLDALSEDFSGPQNASsLK	1
SSHKDsPR	1
AsPSPPR	1
NKTsTTSSMVASAEQPR	1
SSLEEsPFEA	1
FAGHsEAGGGSGDR	1
EGTPGSPSETPGPSPAGPAGDEPAEsPSETPGPR	1
LYsKFLSDEENLK	1
RTSIISLTPWKPsK	1
ELARRDDIEDGDsMISSATSDTGSAK	1
SAAsREDLVGPEVGASPQSGRK	1
PVTFsTGIK	1
LATLsDQVNRRDFESEK	1
ADDLDFEtGDAGASATFPMQCSALR	1
QsLPASPR	1
TCTTVAFTQVNsEDKGALAK	1
LTsCTPGLEDEK	1
TAVSCLsQNDWK	1
ALQHtESPSETNKPHSK	1
SVSsNVASVSPIPAGSK	1
GSQPPPAAESQSsLRR	1
LGASNSPGQPNsVKRK	1
DLsWSEHLFAPK	1
WNFPsPFYR	1
SSPsTGSLDSGNESK	1
RVtGGLLDR	1
TSAQHALTSVSRGSsLK	1
SETAPLAPTIPAPAEKtPVKK	1
KQEEDDSLsDAGTYTIETEAQDTEVEEAR	1
TVNsTRETPPKSK	1
LStPQKK	1
NVSEsPNRKNEK	1
EHGVGGVSQCPEPGLRHNGSLsPGLEARDPLEAR	1
RRGsQEK	1
HLTAKtPTKR	1
LTPVSLsNSPIKGADCQEVPQDKDGYK	1
RNYSsPPPCHLSR	1
GASSAYLENsK	1
SLMSsPEDLTK	1
SEsPPPLSDPK	1
LPNsPAASSHPK	1
YPSPPMGSVSAPNLPTAEDNLEyVR	1
LGLGIDEDDPTADDTSAAVTEEMPPLEGDDDTsRMEEVD	1
NsPNNMSLSNQPGTPR	1
GKKQsFDDNDSEELEDK	1
RSFsSQRPVDR	1
MSsYAFFVQTCR	1
NILLtIGSYK	1
ISELDSMMSESDNSKsPCNNGFK	1
SPKPAAPAAPPFsSSSGVLGTGLCELDR	1
QLsKPLSER	1
TQQHYyEK	1
VRsGSGSRGQEEAGAGGR	1
KTPsKPPAQLSPSVPK	1
LPARELsAPAR	1
sTGGDFGNPLR	1
AGGANYDAQtE	1
WEWPGsPK	1
sQGLSGDK	1
VQAYEEPSVASsPNGKESDLR	1
TPSTPVACStPAQLK	1
sPSLGSDLTFATR	1
sDSASSEPVGIYQGFEK	1
SRTPSRHSCSGSsPPR	1
ARsPYSPAEEDALFMDLPTGPR	1
TSPVVAPtSEPSSPLHTQLLK	1
VLSRNsADDEELTNDSLTLSQSK	1
ELPDsSSPVPANNIR	1
PNSGETAPPPPsPVSEK	1
DSAEGNDsYPSGIHLELQR	1
GLPTGDsPLGPMTHRGEEDWLYER	1
ATVPKtEIR	1
FVNPSGQPTPYATTQLIQSNLSNNMNNGSGDsGEK	1
LSsEDEEEDEAEDDQSEASGK	1
NFINsPVAQADWAAK	1
RPSPsRTPEER	1
SHSDASVGSHSSTESEHGsSSPR	1
QEYDEAGPsIVHRK	1
sPAPPLLHVAALGQK	1
FFTFDsPAELPSR	1
FVPAENDSILMNPAQDGEVQLSQNDDKtK	1
IRTPsGEFLER	1
EDRPIsFYQLGSNQLQSNAVSLAR	1
LKYEEPEyDIPAFGFDSEPELSEEPVEDR	1
DSAIPVEsDTDDEGAPR	1
KPGPPLsPEIRSPAGSPELR	1
DSLSsPGNFVLTCQWK	1
ETSAAtLSPGASSR	1
HSsLELGR	1
sENGSGSTMMQTK	1
EIsDDEAEEEKGEKEEEDK	1
ESREERLsPR	1
SEsDKDVK	1
YIKtPPGVPAPSDPLLCK	1
GLVAAYSGEsDSEEEQER	1
sLGTQPPK	1
AAAAAAAAAAGAAGGRGsGPGRR	1
RAsNDQRPQEVPAEALAPAPAEVPAPAPAAASASGPAK	1
GFsFVASSLIQEPSQQDLHK	1
NSFNNPAyYVLEGVPHQLLPPEPPSPAR	1
SPSPPTQHtGQPPGQPSAPSQLSAPRR	1
RFsSYSQMENWSR	1
RATSPSSsVSGDFDDGHHSVSTPGPSR	1
NsTFSEIFK	1
VQAMQIsSEKEEDDNEK	1
IQEQESSGEEDsDLSPEEREK	1
LNVsQQPLLDVEGNLIK	1
TATNDEESPLSVsSPEGTGTWLHYTSGVGTGR	1
KLDPAQSAsR	1
sQGDSNPAAIPHAAEDIQGDDRWMSQHNR	1
FPPSTPSEVLSPTEDPRsPPACSSSSSSLFSAVVAR	1
PFLAPETTSPGDRVEtPVGER	1
DLELGAPVAsR	1
sVRPGASYK	1
LEGTEDLsDVLVR	1
AAGARPLTsPESLSRDLEAPEVQESYR	1
DYEIESQNPLASPTNtLLGSAK	1
AQsYDIQAWK	1
LVVPATQCGsLIGK	1
KLNEWLGNENTEDQySLVEDDEDLPHHDEK	1
DSGCYISSGNsDNGKEDLESENLSDMVHK	1
WRSPSHENsI	1
GILRTPDtIR	1
IHCFRsLK	1
AACSSSEEDDCVSLsK	1
KLASsLPDNKQEENTALNK	1
GIGEFFRLsPK	1
LCsSSDTLVSEGEENQKPK	1
EVGsPPLDPTER	1
MAEGEAEGsVK	1
AEAPLPsPKLEGELQAPDLELSLPAIHVEGLDIK	1
TPAQYDAsELK	1
LSGEMPPAsPSFPR	1
LsVPTSDEEDEVPAPKPR	1
VSTGDTsPCGTEEDSSPASPMHER	1
DLPTIPGVTSPSSDEPPMEASQSHLRNsPEDKR	1
LTEGCsFRR	1
MEIDDLASNVETVsK	1
ISEQNDADNAsVLSVSSNFEPFATDDLGNTVIHLDQALAR	1
ENQINsFGK	1
VRGEGPGEAGGPLtPR	1
LDVsNVATDTER	1
ACsTPHVQVAGK	1
VMHSsPSSPSSDGK	1
STQIENQHQGAQDTSDLMsPSKR	1
ESVSPEDsEK	1
SSTIySNSAESFLPGICK	1
GCNPSGHTQSVTtPEPAKEGTK	1
sMTDVLTMLR	1
GEFLESDSVSVsVPWDDSLR	1
PGGNVEGATQsLAEQMR	1
NPTRWSTtAGFLK	1
AMSTTSIsSPQPGK	1
GAMsVDSITDLDDNQSR	1
RLsNVSLPGPGLSVPR	1
SPLEHSSPEKEAPsPEK	1
FEPPQsDSDGQR	1
PSQCSEFIQQSSMKsPLYLVSR	1
YPSSISSsPQK	1
IFHGVGTRGPGAPGLAHLQESQAGSDtDVEEGK	1
EEQPLASDASTPGREPEDsPKPAPK	1
HtPELPLAPR	1
GSQAPsLPNTSEAQK	1
TPSYSPtQR	1
DREDyVPYTGEK	1
YSsCSTIFLDDSTVSQPNLR	1
VFIPGLPAPSLTMsNTMPR	1
EECGPLPIVVAsPR	1
SMESsPRK	1
ALEAASLSQHPPSLCIsDSEEEEEERK	1
sDNDDIEVESDEEQPRFQSAADK	1
APISHsLRR	1
sCLSPKPPQGQEQQGQEDEVVLVEGPTLPETPR	1
RRsSTVAPAQPDGAESEWTDVETR	1
AAsPPLKGSVSSEASELDK	1
RQLHLEGASLELSDDDtESK	1
GTEDEVEKYSEsVK	1
QHGVNLSTPtPPFQQASGYGQHGYSTGYDDLTQGTAAGDYSK	1
ySYVCPDLVK	1
AEDEPDAKsPK	1
FLMRKsPPK	1
LPEPSVLSEVTKPPPCLENSSPPSRIPEPEsPAK	1
FDYMGRsPR	1
KSEsPFR	1
GQsSWGTGESFR	1
LsQTPHSQPPRPGTCK	1
TASEsISNLSEAGSIKKGER	1
TPLSQSMSVLPTsKPEK	1
RNNTITTTSsK	1
GEVASDLVsPANQELHVEK	1
EAtGLSPQAAQEKDGIVIVK	1
QNGSNDSDRySDNEEDSKIELK	1
LTVSsLQESGLK	1
LVHSGSGCRSPsLGSDLTFATR	1
QSStPSAPELGQQPDVNISEWK	1
MSVQPTVsLGGFEITPPVVLR	1
THAVSVSETDDYAEIIDEEDtYTMPSTR	1
ELLQMsLEK	1
SEsVVYADIR	1
IsDAHLADTMIGK	1
ELVGPPLAETVFtPKTSPENVQDRFALVTPK	1
EAAHPtDVSISK	1
SAESPTsPVTSETGSTFKK	1
KSDSDMWINQSSSLDSSTSsQEHLNHSSK	1
SIYDDISSPGLGStPLTSR	1
ASLSQTDGPPAGsPGQDSDLRQELDR	1
TVCGSPLAAQPSPSAELPQAAPPPPGsPSLPGR	1
AASEDMTsDEER	1
KPRPPPALGPEETsASAGLPK	1
PGPTPSGTNVGSSGRSPsK	1
GTLGRNtPYK	1
KAALSAsEGEEVPQDK	1
DRLGsPLAVDEALRR	1
GSsDVDQLGK	1
EQELNQsISEK	1
GHsPAFLQPQNGNSR	1
TRsLHGPCPVTTFGPK	1
sCSEEKIPEDGSLNTTK	1
PSLAVAVDsAPEVAVK	1
RNSRDGDPLPsSLSCK	1
AHSLLFENSDSFSEDSStLGR	1
AAAVLSGPSAGsAAGVPGGTGGLSAVSSGPR	1
LPNLSSPSAEGPPGPPsGPAPR	1
tEGYAAFQEDSSGDEAESPSKMKR	1
SSsQVPPILQETDK	1
KGSDDDGGDSPVQDIDtPEVDLYQLQVNTLR	1
PLAGQEAVVDLHADDsRISEDETER	1
EQGNIyKPNNK	1
FSEGVLQsPSQDQEK	1
LGDFGLsR	1
MNsYPYLADR	1
NLsDSEKELYIQHAK	1
sPVSTRPLPSASQKAGENQEHR	1
YHTSQsGDEMTSLSEYVSR	1
EKGsSASLVLK	1
RsVGSDE	1
SRQGsGVILRQEEAEYVR	1
AGSRPQsPSGDADARGDAAVYCFHAAAGEWR	1
YsDFEWLK	1
sKGGIEIVK	1
NHIRtPASTK	1
TRKAsQQSNQIQTQR	1
HHSQQAPQAEAPCLLRNsAR	1
TPPAPsPFDLPELK	1
LLsALEDLEVLSR	1
KQsPKVTFECEQK	1
DLsELEEKLK	1
FISGtPR	1
KDVSGPMPDSYsPR	1
TSPLKDNPsPEPQLDDIKR	1
ETsVDPDMRK	1
TLQRLsSGFDDIDLPSAVK	1
IKGsSPGIQDTLEAEDGAFETDEAPEDR	1
TQPSMVSNPGSCSDPQPsPEMKPHSYLDAIR	1
GAGTDDHtLIR	1
AMHtPKPAVSGEK	1
YGGSVGSQPPPVAPEPGPVPSsPSQEPPTKR	1
TATTLPDDMITQREDAEGVAAEEEQEGDsGEQETGATDARPR	1
KVFVGGLsPDTSEEQIK	1
RQSSEsDIESVIYTIEAVAK	1
SLFFSsKEDIHTSESESK	1
EAEHLSSPWGEsSPEELR	1
RGEGDAPFSEPGTTSTQRPSsPETATK	1
GLNNDsPERR	1
TPRVEQEEPIsPGSTLPEVK	1
KIENQVAMsFYK	1
GAAAADLLSSsPESQHGGTQSPGGGQPLLQPTKVDAAEGR	1
ETNLDSLPLVDTHsK	1
SRSVSPCsNVESR	1
PSEDSLsGQK	1
PVKsPDNSIKMPEEEDEAPVLDVR	1
APsPPSK	1
LSDSYsNTLPVRK	1
AEEEHLSsSGGLAK	1
SPSSQETHDsPFCLR	1
SSDGSLsHEEDLAK	1
GLEELsLAQT	1
sPRPASPASNVVVLPSGSTVYVK	1
ASGVSKATEVSKtPEAR	1
YLLGDAPVsPSSQK	1
KAISsANLLVR	1
tPPPPSSTFPK	1
SsEPPPPPQPPTHQASVGLLDTPR	1
RPAAAAAAGsASPR	1
NNRWtWVQSNAR	1
SRSFsSSAEEHS	1
YDDYsSSRDGYGGSRDSYSSSR	1
AGVsFSGHR	1
LPQLMAPTPPGLRNsLNR	1
SSsPHDKNLPQK	1
EEGAAPSPTHVAELAtMEVESAR	1
KKEVDAtSPAPSTSSTVK	1
RVQRPEDASGGSSPsGTSK	1
MLLsWDGGESR	1
FGVQSERQDSAAVGFDyK	1
DTCVQsPISSFPCTDLK	1
TsGSGFHR	1
SPTPTLPLSTsSFDEQN	1
AASADsTTEGTPADGFTVLSTK	1
TSVsPAPDK	1
RVRsFISPIPSK	1
AQNLPQSPENtDLQVIPGSQTR	1
VESGyFSLEK	1
LQDsSDPDTGSEEEGSSRLSPPHSPR	1
LKPFFEGMSQSSsQTEIGSLNSK	1
VPSIStETEEEEVK	1
NLQYYDIsAK	1
SLsDNGQPGTPDPADSGGTSAK	1
KPsPAQAAETPALELPLPSVPAPAPL	1
LQELSSKADEASELACPtPKEDGLAQQQTQLNLR	1
SKPGSTGPEPPIPQAsPGPPGPLSQTPPMQRPVEPQEGPHK	1
NGsPTPAGSLGGGAVATAGGPGSR	1
ATLSSTSGLDLMSEsGEGEISPQR	1
NsFSENEK	1
FKVQGEAVSNIQENTQTPTVQEEsEEEEVDETGVEVK	1
SVRDEVFHTDQDDPSsSDDEGMPYTRPVK	1
SGAQASStPLSPTRITRLQEK	1
DSAYQSITHYRPVsASR	1
RGsVSSVSPKPPSSFK	1
VIDLTHDNKDDLQAAIALSLLEsPK	1
EQAHsEEHLGR	1
RLsPAPQLGPSSDAHTSYYSESLVHESWFPPR	1
QLQQAVTGISNAAQATASDDASQHQGGGGGELAyALNNFDK	1
SPPEHYVQETPLMFsR	1
RGGGLRLPLLPPEsPGPLR	1
YMSGQTsPR	1
NLESIDPQFtIRR	1
HLNSSQPSGFGPANsLEDVVRLPDSSNK	1
KLsDDPCPVESK	1
LGVQQsLGWVHYMIHEPEPHILLFR	1
MEsHSEDEDLAGAVGGLGWNSR	1
KsDIDEIVLVGGSTR	1
sLFDYHDTR	1
KFQDLSEGSSISQLSFAEDIsADEDDQILSQGK	1
IGSGSFGtVYK	1
RtEEPDRDER	1
LIsDSVER	1
ELDEEGsDPPLPGR	1
StESAHAATLPPR	1
SLPEFPDSGFHSSLTEQVHSLQHsLDFEK	1
NERPARPPPPIMtDGEDADYTHFTNQQSSTR	1
AVSPPHLDGPPsPRSPVIGSEVFLPNSNHVASGAGEAEER	1
STGVSFWTQDSDENEQEQQsDTEEGSNK	1
EKVsPGRTSDPNPAAPDSESVIVAMER	1
LNsKWDLR	1
SGSALLQSQSsTEDPK	1
GEDsVPDTVHHVVVPVNPK	1
SQDAtFSPGSEQAEK	1
AAAyDKLEK	1
VDHGAEIITQsPGR	1
SFSEDAVtDSSGSGTLPR	1
KEIQNGNLHEsDSESVPR	1
EAFsLFDKDGDGTITTK	1
SNEEEETsDSSLEK	1
ISsYPEDNFPDEEK	1
AsAVALEVQR	1
NNAYLAQsPQLYK	1
TVSGPGtPEPR	1
VCAYGAQGEGPYSsLVSCR	1
GDsDDEKPR	1
GTMDDISQEEGSSQGEDSVsGSQR	1
KAsENVEYTLR	1
AAAAAAGPSPGsGPGDSPEGPEGEAPER	1
sPNGTIR	1
sFDHLISDTK	1
SDKQYAENYTRPSsR	1
GsPSHSK	1
TPFGPLsSR	1
QGLAETAsPVAVSLR	1
VDIDtPDIDIHGPEGK	1
DIIRQPsEEEIIKLAPPPK	1
SGAQASSTPLSPtR	1
AGVDyAPNLPPFPSPADVK	1
MQNTDDEERPQLsDDERQQLSEEEK	1
LAStPFK	1
LLRSHSQAsLAGPGPVDPSNR	1
NSSQQDNSSREsPSLEDEETK	1
QKSYtLVVAK	1
KDsAQDDQAKQVLK	1
IEtDEEESCDNAHGDANQPAR	1
PLTQsGGAPPPPGGK	1
RHDSSGSGHsAFEPLVASGVPASFVPKPGSLK	1
sAVGFEYQGK	1
TDDYLDQPCYEtINR	1
GDLsSIR	1
LNVLEKsSPGHRATAPQTQHVSPMR	1
VDLVSFPSsPIMVDNDSSGTSDKDHSEILDGISNIK	1
DTYsDRSGSSSPDSEITELK	1
RVTAYtVDVTGR	1
ETPPNGNLsPAPR	1
YNAVLGFGALtPTSPQSSHPDSPENEK	1
GSsLSGTDDGAQEVVKDILEDVVTSAIK	1
VEEtSPLGNAR	1
EKVIsFIENTSTPVDR	1
ySRSSSSPTEATEK	1
RLsVEIWDWDR	1
AGKYVDEENsDGETSNHR	1
TsDFNTFLAQEGCTK	1
PRPSPSSTREPLLsSSENGNGGR	1
EQNDKTyCQPCFNK	1
HAVsEGTK	1
VLTANSNPSsPSAAK	1
QDFLKTDsDSDLQLYK	1
FVEGVDSDyHDENMYYSQSSMFPHR	1
ASsPPDRIDIFGR	1
AKTQTPPVsPAPQPTEER	1
KAEFPSSGSNSVLNtPPTTPESPSSVTVTEGSR	1
TIsLGAGDR	1
KPDyEPVENTDEAQK	1
SSLsGDEEDELFK	1
HKFQSQADQDQQASGLQsPPSRDLSPTLIDNSAAK	1
ERtNEGVIEFR	1
AASAATAAPTATPAAQEsGTIPK	1
RQNNTFPFFsEGITR	1
PSASFGsPVQSEALAPDSMSHPR	1
TPYEAyDPIGKYATATR	1
GRSDyDGIGSRGDR	1
IEsPDSSSSSLSSGSSPPGSLPSAR	1
tPVVTGTGPNFSLGELQGHLAYDLNPASTGLR	1
RTHsAGTSPTITHQK	1
RVDSDSDsDSEDDINSVMK	1
YSPTSPKySPTSPTYSPTTPK	1
QPsPSPSPTERAPASEEEFQFLR	1
APGsTSNLAR	1
ELLELGIDNEDsEHENDDDTNQSATLNDK	1
SKLDWEsFKEEEGIGEELAIHNR	1
SLSHsPGVVK	1
ESLGsEEESGK	1
CICPSLPYSPVSsPQSSPRLPR	1
ATISsPLELEGTVSR	1
LSEGFSIHTRDsPK	1
GNKsILDADPEAQALLEISGHSR	1
SSSMSsLTGAYTSGIPSSSR	1
PSTPLDGVStPK	1
EMEKsFDEQNVPK	1
KPMDLsTVK	1
ETSAATLSPGASsR	1
TAQELsFR	1
SsPLIEK	1
SEKDTAAVVsR	1
EGMGYGDRTStFCGTPEFLAPEVLTDTSYTR	1
EADPSNFANFSAYPsEEDMIEWAK	1
SSsPFTPLQK	1
KQQsIAGSADSKPIDVSR	1
TAsTDLKQLNQVNFTLPK	1
LMELHGEGSSsGK	1
VGPGNHGTEGSGGERHSDTDsDRR	1
GFTGIDSDYEKPEtPER	1
HKSEsPCESPYPNEKDK	1
AASPVLQEDIDIEGVQsEGQDNGAEDSGDTEDELRR	1
RPTETNPVTSNsDEECNETVK	1
TAVAPsAVNLADPR	1
sPQDLASTSR	1
IsMPDIDLNLTGPK	1
FFTFDSPAELPsRTPR	1
ATALsEEELDNEDYYSLLNVR	1
RSsTVAPAQPDGAESEWTDVETR	1
HIVNHDDVFEESEELsSDEEMK	1
LQEsPEDMPAGQTPHTVILFAHNDLVDK	1
IMEFSAPLPLENETEIsESGMTVR	1
LGLPLLTDCAQPsRPHGSPSR	1
DDDsLSEASHSK	1
LSSTSsEETQLFHIPR	1
LLPYPTLASPAsD	1
ISKLEVTEIVKPsPK	1
RTEGYAAFQEDSsGDEAESPSK	1
LRQLQQLQQLRDsGEK	1
RPVDSyDIPKTEEASSGFLPGDR	1
LLDTsTYK	1
GSDsEDGEFEIQAEDDAR	1
LQGTPsNK	1
SsDSYPLAPVR	1
sHSAPSEVGFSDAR	1
sLDFPQNEPQIK	1
LHtADRPFVCEMCTK	1
NDDTDsTSTDDMW	1
SLTALsEPR	1
SLyASSPGGVYATRSSAVR	1
NSQLGIFSsSEK	1
GSDALsETSSVSHIEDLEK	1
KsSLLSEEQQETSTLVETIR	1
VVALyDYMPMNANDLQLR	1
GHYTEGAELVDsVLDVVRK	1
AQTGPLRSsLEESPFEA	1
SMGTGDTPGLEVPsSPLR	1
IKASRsEPDLYCDPR	1
EVAENQQNQSSDPEEEKGSQPPPAAESQSsLRR	1
KsPFSGPTDPRPPPR	1
PQSPVIQAAAVsPK	1
EEEQEDLTKDMDEPsPVPNVEEVTLPK	1
AAFTTPDHAPLsPQSSVASSGSEQTEEQGSSR	1
SEVSsPIQRGDVTIDRR	1
ILtIEVK	1
EQAQQAGLDDEVPHGQESDLFSETSSVVsGSEMSGK	1
AGLNCGVsIALLGVLLLGAAR	1
DASsSPASTASSASSTSLK	1
DsLINLK	1
RAsDSLSARPSVR	1
EILsEVER	1
CFSERDFsPLQTQTFNR	1
EEIsGSPER	1
SVSKESVASMGADsGDDFASDGSSSR	1
GAEAsAASEEEAGPQATEPSTPSGPESGPTPASAEQNE	1
QREMLMEDVGsEEEQEEEDEAPFQEK	1
DPQELVAsFSER	1
HTPSPGLPAEGAPEAPRPSsPPPEVLEPHSLDQPPATSPR	1
NQsLVEENEK	1
GsPSSQSIPEK	1
YGGDEIPFSPyRVR	1
MPEDVTFsPQDETQTANHKPEEHPEENTK	1
QLPsDGKK	1
MDAGFFRGtSAEQDNRFSNK	1
IKAIGGIILTAsHNPGGPNGDFGIK	1
ALYDNVAEsPDELSFRK	1
RPLSSSHEAsEGQAK	1
SEGESQTVLsSGSDPK	1
TENLVDSsVTFK	1
EsPSLEDEETK	1
TPIsPLK	1
NFMNVsGPHR	1
KSsSSSEDR	1
AANMLQQsGSK	1
SVSSLSNRSsPLSWR	1
sNPGDFTLSVR	1
sVIDLRPEDVVHESGSLGDR	1
MyELVHR	1
NSVSQIsVLSGGK	1
REPGVHPPIPPKPSsPVSSPNQLR	1
LSSKLSAVsLR	1
sGETEPFLK	1
MKTPVQYSQQQNsPQK	1
sREDLSAQPVQTK	1
VTPLPSLAsPAVPAPGYCSR	1
SPsPGLFR	1
QAsPSIVIALAGNK	1
LASLGDTAsPLVK	1
EAALPPVSPLKAALsEEELEKK	1
sFSTGSDLGHWVTTPPDIPGSR	1
sMSHQAAIASQR	1
THSTSSsLGSGESPFSR	1
EEPLtPR	1
LsPEPGR	1
LLLINNAGsLGDVSK	1
SQGLSQLyHNQSQGLLSQLQGQSK	1
LIDSSGSASVLTHsSSGNSLKR	1
KLAPFSGVKQEQLsPR	1
MVIQLRPGRsPEPDGPAPAFLR	1
KVELsESEEDK	1
TLAQLFsGAQTAEGEGAGGGAK	1
MTDQEAIQDLWQWRKsL	1
QLEHVMDSAAEDPQsPK	1
PGEEPSEYtDEEDTK	1
NTGVSPASRPSPGtPTSPSNLTSGLK	1
VVPQQITHtSPR	1
AsMGTLAFDEYGRPFLIIK	1
RYPSsISSSPQKDLTQAK	1
SSDTPSSLsPLNLPGAGSEMEEK	1
QISSSSTGCLSSPNATVQsPKHEWK	1
MIAAPEIPTDFNLLQESETHFSsDTDFEDIEGK	1
NsEEEEEEKKK	1
ELQSMADQEQVsPAAIKK	1
VVGGsLR	1
FGLNVSSISRKsEDDEK	1
RPKtPLGK	1
RGLQDGLRsSSNSR	1
NGGQASsSPNYEGPLHSLQSR	1
KsPLALLAQTCSQIGKPDPSPSSK	1
DTSENADGQsDENK	1
PLHADMDTNGYEtDNLTTDPK	1
ERAAGGGAGsSEDDAQSR	1
DAsPGRGSHGQTPSPGALPLGR	1
AGGSAALSPsK	1
VAYHPYPEDyGDIEIGSHR	1
DRPVGGsPGGPR	1
sYRPTHPDCQAVLQTLLSR	1
AYtSPLIDMFNNPATAAPNSQR	1
VTASGPGLSSyGVPASLPVDFAIDAR	1
VPSSLAySLK	1
ASYHFSPEELDENTsPLLGDARFQK	1
QSNNsHSPLPSN	1
SDtPEVHPPLPISQSPENESNDR	1
VLSPLRsPPLIGSESAYESFLSADDKASGR	1
GLAEVQQDGEAEEGATsDGEK	1
VDSPVIFDLEDLDSEtDVSK	1
EECsSTESTQQEHEDAPSTK	1
ASSPHGLGsPLVASPR	1
NNIFEEsYR	1
TSSVVEEHFQASVsPTEAAPPATGDQSPGLGTQPK	1
SYFSNHDEsLK	1
LSVGEQPDVTHDPYEFLQsPEPAASAKT	1
ATLSSTSGLDLMSESGEGEIsPQREVSR	1
LSSANsLPAGEQDSPR	1
VERPPsPFSMAPQASLPPVPPRLDLLPQR	1
SRSGSIVELIAGGGSSCsPVLSRK	1
YPGsGADLPPPQR	1
NGHLAVVAPRLNsR	1
RGQPASPSAHMVSHSHsPSVVS	1
RRHSTsPSPSR	1
THLTEDtPK	1
GVTIPyRPKPSSSPVIFAGGQDR	1
EFsGPSTPTGTLEFEGGEVSLEGGKVK	1
RSsLDAEIDSLTSILADLECSSPYK	1
AsPPSFPSGSPVLR	1
TSsLTQFPPSQSEER	1
SNVVRKDyDTLSK	1
RGGGDEEsGEHTQVPADSPDSQEEQK	1
GsPQAGVDLSFATR	1
TCSDySEMR	1
MLSsTPPTPIACAPSAVNQAAPHQQNR	1
PSQsPSQEAAGEAVLGAK	1
TGVLAAVLASQPsIPR	1
MAETVDTSEMVNGATEQRtSSK	1
GESPPtPPGQPPISPK	1
KTEFLDLDNSPLsPPSPR	1
AGNsCPELVPSRR	1
ALAAGADSPKtEEARPSPAPGPGTPTGTPTR	1
QAEsLSLTR	1
KVsIVSK	1
QRPVPQPSsASLDEYTLMR	1
RSRPEAVSHPLNTVTEDMYTNGSPAPGsPAQVK	1
DSTFSQFsPISSAEEFDDDEK	1
tYVDPHTYEDPNQAVLK	1
ALVSSEsYLQR	1
HVIGLQMGsNRGASQAGMTGYGRPR	1
sLELEEEEIQMNDSSNLSCEQEK	1
HRSNSFsDEREFSGPSTPTGTLEFEGGEVSLEGGK	1
sPLIATPTFVADK	1
ETGyVVERPSTTK	1
TIDLGAAAHYtGDK	1
SVSKtPDESTK	1
ERHsCDALNR	1
EEHGIELsSPR	1
SGLsLEELR	1
RVsSDLQHATAQLSLEHRDS	1
LEAAGSFNSDDDAEsCPICLNAFR	1
TsLKEDEDK	1
sPLGSTASAPAPSALPAPPAPPVFHGMLER	1
sPNELVDDLFK	1
FESIRHsIAGIIR	1
sVPVTVDDDDDDNDPENR	1
LYADSDsGDDSDKR	1
sYSPDGK	1
SAsPHRSAYEAGIQALKPPDAPGPDEAPK	1
REDPsFERYPK	1
sLTPAVPVESK	1
DLEGLHRAEQsLHDLQER	1
GsVRGTSAADV	1
ESEGLYGQPGDETyQDIFR	1
ALALDLGsPAALR	1
ILsLLEGQK	1
SSSDPGIPGGPQAIPATNsPDHSDHTLSVSSDSGHSTASAR	1
NVAKPsPVVGQLIDLSSPLIQLSPEADK	1
VKtLTGK	1
tPSEADRWLEEVSK	1
sNNSMAQAMK	1
YFQsPSRSR	1
SLDPMVyMNDK	1
ELEELsLEAQGIK	1
LLQFYPsLEDPASSR	1
EEEEGISQEsSEEEQ	1
KCELSKNsDIEQSSDSK	1
DREEDEEDAyERR	1
sLSEAPEDTSTR	1
TIHAELsK	1
RKsLFDDK	1
APSVANVGSHCDLsLK	1
KTSTsPPPEK	1
GYKPPDEGPSEyQTIPLNK	1
RYESYGMHsDDDANSDASSACSER	1
AVRPEVNtVASSDEVCDGDR	1
DSYETSQLDDQsAETHSHK	1
ATVEPETTPtPNPPTTEEEK	1
MSRSsGRSGSMDPSGAHPSVR	1
TNLATGIPsSKVK	1
NsLESISSIDRELSPEGPGK	1
tSPTPPESATTVK	1
AYDPDyERAYSPEYR	1
LsLQEQDAAIVK	1
YGAEVIsVLQK	1
GQDTVAIEGFtDEEDTESGGEGQYRER	1
METPsQRR	1
KGsEHQAIVQHLEK	1
APRPSAPSPPPRsR	1
SLLQsEQQPSWTDDLPLCHLSGVGSASNR	1
TVsEWLESIK	1
LAFPGETLsDIPCK	1
KLNLTLsPAK	1
LSMEDSKsPPPK	1
PHFPQFsYSASGTA	1
GLNTSQEsDDDILDESSSPEGTQK	1
VMMVALGRsPSDEYKDNLHQVSK	1
NIVQsTEHLHEDNGDVEVRR	1
ATTATMATsGSARK	1
EEETKTsNGDLSDSTVSADPVVK	1
AREtVENLPPLPLDPVLR	1
ELsQVLTQR	1
KEENDDDFTFGQsALK	1
NGEVVHTPETsV	1
EsQMTPSHGGSPVGPPQLPIMSSLR	1
MNPVySPGSSGVPYANAK	1
ATSsSSGSLSATGRLGR	1
TEQGGAHFSVSsLAEGSVTSVGSVNPAENFR	1
LQDSSDPDTGSEEEGSSRLSPPHsPRDFTR	1
NMFLVGEGDsVITQVLNK	1
GVITDQNSDGyCQTGTMSR	1
GPAYGLsR	1
HFPLDLRTsMDGK	1
LRSyEDMIGEEVPSDQYYWAPLAQHERGSLASLDSLR	1
AHtPLNTPDPSTK	1
HCFTsPDYQQQCHEMAER	1
GRVAsFSIPGSSSR	1
KSsISSISGR	1
RTVNSTREtPPK	1
MRQIASDsPHASPK	1
GPLPSPTAGLEESSGQGPSsPVALLGQVQDFQQSAECQPK	1
RSPDEALPGGLSGCSSGSGHsPYALER	1
GyLPLPR	1
FEEESKEPVADEEEEDsDDDVEPITEFRFVPSDK	1
NPsDSAVHSPFTK	1
FyVHNDIFR	1
IHIPGGLsPESK	1
ISQsELFDNK	1
TQsLSALPK	1
SPtTPIDPEK	1
TPLVLAAPPPDSPPAEDVYDVPPPAPDLyDVPPGLR	1
SIEEQLGTEIKPIPsNIDK	1
GGVTGsPEASISGSKGDLK	1
ASRsEPDLYCDPR	1
VADWTGATyQDK	1
NQMLMtPTSAPR	1
MPQLTASAIVSPHGDEsPRGSGGGGPASASGPAASESRPLPR	1
TALINsTGEEVAMRK	1
LQYKtPPPSYNSALAQPVTTVPSMGETER	1
NMTVEQLLTGsPTSPTVEPEKPTREK	1
VGGTsDVEVNEKK	1
ITVPRLSVGSVTSRPSTPTLGtPTPQTMSVSTK	1
MSSPPSSPQKCPsPINEHNGLIK	1
TTPQLGSANPSTPQPAsPDVSSSHSLSEYSHGQSPR	1
CAGPtPEAELQALAR	1
sQSGAVSCCPGATNGSLGRSDGVAK	1
SEGESQTVLSSGsDPK	1
APEPQLsPGSDASEVR	1
LDEGtPPEPK	1
sQPLVQEK	1
NADRsIER	1
NLEVSSCVGSGGsSEAR	1
QATsISSETK	1
SHHAPMsPGSSGGGGQPLAR	1
LNEsVMVFTK	1
sVTEQGAELSNEER	1
HADHSSLTLGsGSSTTR	1
QASEDsNDLTPTLPETPVPLPR	1
LDHDLsLDR	1
KISLsPFSTTDSAYEWK	1
TSTSPPPEKsGDEGSEDEAPSGED	1
EADLPMTAASHSSAFTPVTAAAsPVSLPR	1
HSPQQPSNGsLR	1
INSFsPQKPPGHCSR	1
VSQNPILTSLLQITGNGGSTIGSSPTPPHHtPPPVSSMAGNTK	1
ARsPINR	1
GVSASAVPFTPSsPLLSCSQEGSR	1
NESARESLCDsPHQNLSRPLLENK	1
RsLLGAR	1
LSLEGDHSTPPSAYGsVK	1
HVDSLSQRsPK	1
KLESSEENLsSEDEELPCFQHLLFGK	1
TPEKLDNTPASPPRsPAEPNDIPIAK	1
AADPPAENsSAPEAEQGGAE	1
TQDSEGSFKLEDPTEVTPGLSFFNPVCAtPNSK	1
ALPQtPRPR	1
ESVAsGDDRAEEDMDEAIEK	1
ESsTDFKQFETNDQCRPYHR	1
YMEDSTyYK	1
yTEFYHVPTHSDASK	1
ENTGQQNAIIsPTVLETSEEK	1
VLTLGEsWPVLVGR	1
TLAPSPKsPGDFTSAAQLASTPFHK	1
RASSDLSIASsEEDK	1
PsVFGNDSDDDDETSVSESLQR	1
GRYPDHsVDRR	1
sKDEEEDEESDDADDTPILKPVSLLR	1
AYSPTCsPTLGFKEELRPPPTK	1
ISHLSGSGsGDER	1
AAATADPGAGNPQPGDSSGGGAGGGLPsPGEQELSR	1
EHSPSEsEKEVVGADPR	1
RGRsPQPPAEEDEDDFDDTLVAIDTYNCDLHFK	1
QYAGyDYSQQGR	1
PNTQAtPP	1
KSATVKPGAVGAGEFVsPCESGDNTGEPSALEEQR	1
AVRPEVNTVASsDEVCDGDR	1
LVsIDSK	1
sPAGSPELR	1
TQIDELLRQsLS	1
FtPPAESGSPSK	1
NVGNNSFNDIMEANLPsPSPKPTPSSDMTVR	1
LEDIFQQEFStPSR	1
TKEGVGsPK	1
NsPDLGPIGGPPNGML	1
AsISEPSDTDPEPR	1
TLEVVSPSQSVTGSAGHTPYYQsPTDEK	1
REEDSQSSSEESDsEEEAPAQAK	1
NTDFFPGLSAFLsQEEINK	1
LAsPQPSYAADANDSKAEYSDVLAK	1
HQAsDSENEELPKPR	1
AKPAsPAR	1
ERKNsITEISDNEDDLLEYHR	1
AsGDYDNDCTNPITPLCTQPDQVIK	1
ItPVTVK	1
sVSQDLIKK	1
EQHNVSPRDSAEGNDsYPSGIHLELQR	1
RTQAPTKAsE	1
AQLGINEDHsEGDEKSEK	1
RIHFSPsEPK	1
DRQLsQEVTPADLECGLEGQAGSVQR	1
GLEDVRPSVESLLDELESSVPSPVPAITVNQGEMSsPQR	1
SINHQIEsPSERR	1
DAsLVTNEDHQR	1
KGAAEEAELEDsDDEEK	1
EILSsPPNDAVGELEQQLK	1
EKVSSIDLEIDsLSSLLDDMTK	1
SVASLNRsPERR	1
EVLTPTSTSDNETRDSSIIDPGTEQDLPsPENSSVK	1
SEtGDSSIFRK	1
EKPKEVAENQQNQSsDPEEEK	1
LSSETGGMGsS	1
ATENDIyNFFSPLNPVR	1
LLsSNEDDANILSSPTDR	1
SPsRSSWLSTEGGR	1
RNSCNQCNEPRPEDsR	1
EIFsVLDLMK	1
LPEsVER	1
NQIHVKsPPR	1
TAENAtSGETLEENEAGD	1
TAsEINFDK	1
AsVGECPAPVPVK	1
LFsSSSNTTK	1
RNSTTIMSRHsLEEGLDMVNR	1
SGISLGSPFHLtPDQEEK	1
SPGsPVGEGTGSPPK	1
AASAAGAAGSAGGSSGAAGAAGGGAGAGTRPGDGGTAsAGAAGPGAATK	1
DIDsEKEAAMEAEIK	1
TVsQQSFDGVSLDSSGPEDR	1
YGPADVEDTtGSGATDSK	1
RtSSLDTLAAPYLAGHWPR	1
VQELAPAsGEK	1
EHASGsGAQSEAAGR	1
KAEGsPSEGK	1
VLGSGAFGTVyK	1
EsPDGSYTEEQSQESEMK	1
IAQLSEsPVILTPNAKR	1
sGNGNKPPSTDLK	1
SPsHHRQPSDASETTGLVQR	1
PLMPPTKPFLAPETTSPGDRVEtPVGER	1
IMVQsASPDIR	1
TTSQAHSLPLsPASTR	1
AEtPTESVSEPEVATK	1
AEGtPNQGK	1
sPTPESSTIASYVTLR	1
TASEtRSEGSEYEEIPK	1
GHHLPSENLGKEPLDPDPSHSPsDK	1
VDHGAEIItQSPGRSSVASPR	1
KNQKPSQVNGAPGsPTEPAGQK	1
SGNSDSIERDAAQEAEAGtGLEPGSNSGQCSVPLK	1
INFSDLDQRsIGSDSQGR	1
PAIYSSVtPR	1
GRsGSAAQAEGLCK	1
LVsLLALSQALPFEQR	1
GMSVyGLGR	1
LEAIItPPPAKK	1
DRPHASGtDGDESEEDPPEHKPSK	1
AEDGATPSPSNEtPKK	1
APGsPRGQHEPSK	1
SsPSLSDSYSHLSGR	1
ATEQsLDPPIEEEHQLR	1
NEKPTQSVSsPEATSGSTGSVEK	1
RNsVTPLASPEPTK	1
AQTTNSNSSSSSDVSTHs	1
LPsVSQLINPQQR	1
QLQPAPLEPLGsPDAGLGAAVGK	1
DSERAPASVPEtPTAVTAPHSSSWDTYYQPR	1
tYSLTTPAR	1
PAYGNsPYWTN	1
GSLsMGPAPR	1
SPSGPVKsPPLSPVGTTPVK	1
sPGDGHNAPVEGPEGEYVELLEVTLPVR	1
ISRDEVsLEDSSR	1
QGsNTSGSDTLSFPLLR	1
AGSNEDPILAPSGtPPPTIPPDETFGGRVPR	1
IPGsTEAFPHQHR	1
AVsPTEPTPR	1
YGsPPQR	1
PAVPTVASSTDMLHSKLsQLR	1
RPLWHEsDFAVDNVGNR	1
LsAGFDFK	1
MVSQsQPGSRSGSPGR	1
VLNTGsDVEEAVADALKKPAR	1
QLTEMLPsILNQLGADSLTSLRR	1
ADANKAEVPGAtGGDSPHLQPAEPPGEPR	1
SHSGSSSPSPsRVTSR	1
GSGAsSGDTAPAADK	1
KsSENNGTLVSK	1
QEQAPVEDAGPTGANEDDSDVPAVVPLSEyDAVER	1
LEsLSETPGPSSPR	1
DEVEVsDDDEKEPEVDYR	1
VSRGDQEsPDACLPPTVPEAPAPPQK	1
TDEVPAGGSRsEAEDEDDEDYVPYVPLRQR	1
sPVPVETLK	1
DLLNELEsPKEEPIEE	1
WPFSGKTSPPCsPANLSR	1
DSStCPGDYVLSVSENSR	1
ETVAVKPTENNEEEFTsK	1
GRPSKTPsPSQPK	1
QLQALSsELAQARDETK	1
LLPRYSHSGSSsPDTK	1
QTPADGEASGESEPAKGsEEAK	1
sTPVIVSATTK	1
QEEEQDLDGEKGPSsEGPEEEDGEGFSFK	1
VSTNGsDDPEDAGAGENRR	1
KTEsFQNAQAGSNPK	1
HNLMTVEQNNGSsQK	1
LNLHyAVVSK	1
GPPVSSLSLASLNTGDNEsVHSGK	1
LSPGETPERsLR	1
QVPsPLR	1
GTVSFHSHsDHR	1
QHSSDsFDDAFK	1
TVsDLIDQKVYELQASR	1
LEGSAPTDVLDsLTTIPELK	1
GRPSSPRtPLYLQPDAYGSLDR	1
AGSLAGRSDDGLSAAsSPEPGTSELAGEGLK	1
QGPAGsPSRFNSVAGHFFFPLLQR	1
ANHGPGMAMNWPQFEEWsADLNRTLSRR	1
LPIFSRLsISDD	1
TTRsEPIRR	1
DEALsDGDDLRDFPSDLK	1
FQPHFGQQECVsPYR	1
SDTSSPEVRQsHSESPSLQSK	1
tRSPDVISSASTALSQDIPEIASEALSR	1
KTEsHHK	1
VQIPVSRPDPEPVSDNEEDsYDEEIHDPR	1
KPVTVSPTTPTsPTEGEAS	1
tNTFCGTPDYIAPEILLGQK	1
VASPGsTIDTAPLSSVDSLINK	1
RSSDsYPLAPVR	1
ALsEEKDEEDGENAHPYR	1
AQsPVITTTAAHATDSALSR	1
IDSEGGVSANHtSR	1
VVDVEEQQLEEsGPHDLTETSYLPR	1
EEEEDStIEASDQVSDDTVEMPLPK	1
IWHHsFYNELR	1
NNLSAsMFDLSMK	1
SSSSTGsEVGGQSTGSNHK	1
PVSAAVDANAsESP	1
RsPAWNETGRQPNSWNK	1
SAsPDYNR	1
LQITPDsNGEQFSSLIQREPSSR	1
sAPSSPTLDCEK	1
GsPASPTSPSDCPPALAPR	1
sPGSSWQEYGPSDTCGSR	1
tVSDNSLSNSR	1
GGFDSPFyRDSLPGSQR	1
KEsLGHWSQGLK	1
VFIDQNLsPGKGVVSLVAVHPSTVNPLGK	1
KLSSWDQAEtPGHTPSLR	1
TRtWESVKR	1
DSLDKsGLFPEWK	1
NFRVsDGDWICPDK	1
LGADESEEEGRRGSLsNAGDPEIVK	1
AYsPEYRR	1
LNLTsPKR	1
EEDEPEERsGDETPGSEVPGDKAAEEQGDDQDSEK	1
SENEDIyYK	1
WKELsKEDLSPAFDHSPNK	1
EFEENGLEKDLDEEGsEK	1
KNtQVVSDAAYK	1
sFSQPGLR	1
EATKGFyDKDSSGWSSSK	1
NYsVGSRPLKPLSPLR	1
PLRPLDTsQSSR	1
INVELsTK	1
DGSLASNPYsGDLTK	1
DSSSTNLESMDtS	1
SRSGsIK	1
QPLTsPGSVSPSR	1
ETSQVILRPSSsPNPTTIQNENLK	1
GNEPGsDRSPSPSKNDSFFTPDSNHNSLSQSTTGHLSLPQK	1
IFHtVTTTDDPVIR	1
ASLNPSDtPPSVVNEDFLHDLK	1
PSADLTNSSAPSPsHKVQR	1
WRLSPGEtPER	1
KLQFDtFEMVSEDEDGK	1
KAQAVSEEEEEEEGKsSSPK	1
AQAGEGVRPsPMQLELR	1
VEMYSGsDDDDDFNKLPK	1
LGSLTPEIVSTPSsPEEEDK	1
EALENEPGPQGTLSGAGsRR	1
MPETVPQEEMPGPPLNSEsGEEAPTGR	1
ELAVGsL	1
SSLsASHPMVGK	1
SHTPSPTsPKSYPSQK	1
IyQYVINK	1
KtPPAPSPFDLPELK	1
sPLALLAQTCSQIGKPDPSPSSK	1
KLDDQsEDEALELEGPLITPGSGSIYSSPGLYSK	1
DAsDQNFDYMFK	1
PLPEPSEQEGESVKASQEPsPKPGTEVIPAAPR	1
SDSTWMSADPHLASsLSPSQDER	1
ESGsRNVREPTFVR	1
QLLMLQsLE	1
THAVSVSETDDYAEIIDEEDTyTMPSTR	1
IFHGVGTRGPGAPGLAHLQEsQAGSDTDVEEGK	1
LSSAETySR	1
ADTGLDDDIENEADIsMYGK	1
sEEEIEIIEGQEESNQSNK	1
EQsNDIARGFER	1
sYEDDDDMDLQPNK	1
GQVGGQVsVEVDSAPGTDLAK	1
VSTVtSPSR	1
EVYMtPLRGVK	1
LGSGEPsHSVK	1
GsLGATGEIK	1
DADVPGTsTRK	1
SINEENGEVsEDQSQNK	1
TAAILHGGsPDFVGNGK	1
VPSVELTNLYPyCDYEMK	1
ENNDGSsEIGK	1
IDAGTMAEPSAsPSKR	1
QLGAGsIEECAAK	1
FVsEGDGGR	1
sQPSPVTVK	1
PLSPDsRASSLSESSPPK	1
THFDyQFGYR	1
LIyDFIEDQGGLEAVR	1
HSSsPLSPGGPTHLTKPTTTSSSER	1
KSEDGTPAEDGTPAATGGsQPPSMGR	1
QIAEEDFyEK	1
EAILEMDSYYPNRYRCsPER	1
LADSGDGAGPsPEEKDFLKTVEGR	1
ETLEAGNYEsPMELCK	1
NPLPSKEtIEQEK	1
PLTPsIGAK	1
APGPRDTDDDEEEPDPyGFIVQTAEIAEIAR	1
STIQNLQsFDPFADATKGDDLLPAGTEDYIHIR	1
SRSPSsPELNNK	1
SHDNVySLGGLEGR	1
QVDPAYtGR	1
LEISPDsSPER	1
LFEVGGsPANTR	1
SPRsFLAK	1
LQDsFASETNLDFR	1
ELVPEVPEEQGSKDRGLDSGAEtEEEK	1
MGLLsPSGIGGVSPR	1
QSSGASSSSFsSSR	1
AETsEDSASRGETTGR	1
ALELNMLsLKGHR	1
NQGGYGGSSSsSSYGSGR	1
KSsETLTFK	1
VESEQEELGSGEIPEGPQEEGEEsR	1
VASMAQSAPSEAPSCsPFGKK	1
sSPEQPRPSTSK	1
VVSAPVGKEtPSK	1
ENSREALAEAALEsPRPALVR	1
VPTANVsVVDLTCR	1
IRLsDGSLK	1
KSSPSTGsLDSGNESK	1
DSGAASEQATAAPNPCSsSSR	1
sPSTLLPK	1
VVNGAAASQPPsK	1
SAVTtVVNPK	1
DRFGLEGDEESTMLEESVsPKK	1
EHMMDGVTTRtFCGTPDYIAPEIIAYQPYGK	1
SEPERGRLTPsPDIIVLSDNEASSPR	1
sLAPEPKEPLIPASPK	1
NYSVGSRPLKPLsPLR	1
LATMYSSGsPEGGSDSSESR	1
VATGEALLPSSPtLGAEPAR	1
RNNsLQTATENTQAR	1
NSVLsDPGLDSPR	1
FRGKPTEAsIEAR	1
SPsPPDGSPAATPEIR	1
sLSSSGTK	1
IHSGEKPyGCVECGK	1
EQEAEPEEQEEDSSsDPR	1
MPLAQKPALAPKPTSQtPPASPLSK	1
sLSSSPVKKANDGEGGDEEAGTEEAVPR	1
PRISDSEsEDPPRHQASDSENEELPK	1
sATTDNEISR	1
VPCIEFDDDDYDTDFVPPsPEEIISASSSSSK	1
HTGSGEDESGVPVLVTSEsR	1
SFHTSRNPsR	1
FRtGSGQGPSSTGQPGR	1
sRDVPVDAVATEAATIDR	1
GALRAsPPSFPSGSPVLRLSPCLHR	1
RPSQLPSPSsQLPTEAQLPPTHPGTPK	1
EFTGsPPSSATKK	1
KIPsVEDSLGEGSR	1
KINPENsKLSDLDSETR	1
ALGALVDSCAPGLCPDWDsWDASKPVTNAR	1
ADADPsPTSPPTAR	1
TSPSsPAPLPHQEATPR	1
KLEStESR	1
KSsLVTSKLAGGQVE	1
ILCKsPQSDPADTPTNTK	1
KGsLGAQK	1
PVPGtPPSSK	1
AEQsISEEPGWEEEEEELMGISPISPK	1
VGTtRVPLTGPVK	1
IGSISRQSsLSEK	1
IIYGGsVTGATCK	1
RLDPDAIPsPIQVIEDDRNNR	1
LRELAGNTSSPPLsPGRPSPMQR	1
RIPsIVSSPLNSPLDR	1
ASSCTPVPVTMtATPPLPK	1
TGLEDPERyLFVDR	1
VTSSPITSEEESNLsNDFIDENGLPINK	1
HsPGPTRTVSTGTALSK	1
LLSSsETK	1
GGtMETDDHMGGIPAR	1
NsMVALVENLASK	1
PRPsITK	1
ISESLVRHASTSsPADK	1
NDVLPLSNsVPEDVGK	1
RSYSPDGKESPsDK	1
GFADIPTGKTsPYILRR	1
AVLEEDEEVtEEAEMEPEDK	1
sPPKADEK	1
IRTsPTFR	1
TRMsLGTK	1
LLPDDPyEK	1
RVHNNsPDTSRR	1
SFsLASSSNSPISQR	1
TAGTSFMMTPyVVTR	1
VyVGNLGTGAGK	1
PAASLAQPPTPQPPPVNGILVPNGFSKLEEPPELNRQsPNPR	1
SRSLSNsNPDISGTPTSPDDEVR	1
SGsNGSVVSLEQQQK	1
SKLPDGPtGSSEEEEEFLEIPPFNK	1
PPAsPGRPEQHTVIHMGNPEPLTHAPR	1
NKIEEAPEATPQPSQPGPSSPISLSAEEENAEGEVsR	1
SSTPPRQSPSRsSSPQPK	1
TSPTTPEAsATNSPCTSKPATPAPSEK	1
IQsTPVK	1
DFYLATsPPDSFLDDHHLTRPHPERVPFLVAETPR	1
ELLVSALQELESSTSNsPSNK	1
LNAPQHPPVDVEDGDGSSQSSSALVHKPsANK	1
RDFIAtLEAEAFDDVVGETVGK	1
TITRQMsFDLTK	1
SDSKSsPQAGR	1
SGsYSLPR	1
sYENLAAEIMPVEYR	1
LPPLPSLTsQPHQVLASEPIPFSDLQQVSR	1
SGCCDDSALARsPAR	1
LLLETHLPsK	1
RsSSPFLSK	1
VLNWDSRtLVR	1
SRSVsPCSNVESR	1
HYRGPAGDATVASEKEsVM	1
DLDIIDNyDYSHTVK	1
AGLAsPEEEDAVGKEPLKAAPK	1
SQtPPGVATPPIPK	1
HRPDLIDYsK	1
PGsDTIKPDVQK	1
RSSsPFLSK	1
IDIFPAKENGDLsPFSGTSLRER	1
DYPSsRDTR	1
DLVMGSsPQLKR	1
YTPTSPSYSPSSPEyTPTSPK	1
GSTSSSPYVAASHtPPINGSDSILGTR	1
ASAVsELSPR	1
SYSSSSSsPERNR	1
RSHLSESCSIESDIyAEIPDETLR	1
QGGSPDEPDsK	1
LGLAVIHGEAQCtELDMDDGRHSPPMVK	1
GGLRPGsLDAEIDLLSSTLAELNGGRGHASR	1
sLVDYENANK	1
SSsPQPK	1
SESsTSAFSTPTR	1
WGGNPLQPPTtPSPEPEPEPDGR	1
EPTSVSENEGISTIPsPVTSPVLSRR	1
ATGNStPCTSSLPTTHPPSHR	1
VELSEDsPNSEQDLEK	1
TVQPVAMGPDGLPVDASSVSNNYIQtLGRDFR	1
SEQLKPLKTYVDPHTyEDPNQAVLK	1
TLLALEGDGLVRsPEDPSRNEDFGK	1
KVAVVRtPPK	1
LDNVPHtPSSYIETLPK	1
VIKMEsEEGK	1
ATPATAPGtSPR	1
PRTASRPDDIPDsPSSPK	1
SETDtSLIR	1
GLLGSRLsK	1
VtFGEDLSPEVFDESLPANTPLR	1
tPRTPQLK	1
METDAPQPGLASPDsPHDPCK	1
sPIINESRSRDR	1
ESTSSKsPPR	1
SGsFDSR	1
SSsQLGSPDVSHLIR	1
AFLSPPtLLEGPLRLSPLLPGGGGR	1
LPQLVGVSTPLQGGSNSAAAIGQSsGELR	1
TPHDILEDINAsPEMR	1
KEIIDASDKEGMsPAK	1
LKSPsQDNTDSYFR	1
FSSINsDK	1
LPSSSsEMGSQDGSPLR	1
KPFSVSStPTMSR	1
AAAAPDSRVsEEENLK	1
STNsVFGGLESMIK	1
QLHEFSsPSHLLR	1
QAIEEEGGDPDNIELTVSTDtPNK	1
RASAGPAPGPVVTAEGLHPSLPsPTGNSTPLGSSK	1
EMFPyEASTPTGISASCRRPIK	1
VHEPPREDAAPTKPAPPAPPPPQNLQPESDAPQQPGsSPR	1
SHtGERPYK	1
PRISDSESEDPPRHQAsDSENEELPK	1
tSPQVLGSILK	1
EFTESQLQEGKHVIGLQMGsNR	1
sKSPSGQK	1
EGSFRLsGGGRPAER	1
VSGEEELHTGPPAPQGPLSVPQGLPTQSLAsPPAR	1
DTLSNPQSPQPSPYNsPKPQHK	1
TPSSECYHGQsLGK	1
sDTAVADTR	1
SGTVELPKPSLCHRNsNGL	1
GEAEALSRtLDK	1
NQsPTEAEKPASSSLPSSPPPQLLTR	1
AVEQEDELsDVSQGGSK	1
RHDsSGSGHSAFEPLVANGVPASFVPKPGSLK	1
RSEsPPAELPSLR	1
KDHSDsDDQMLVAK	1
KVYNDGYDDDNyDYIVK	1
GGVSGFGVPPAsMR	1
ITAEATGKDTSSITSCGDGNVVKQEQLsPK	1
KPEVMAPVsSTR	1
SGQSLTDRITAAQHsVTGSAVSK	1
HHNSSVVTETISETTEVLDEPFEDsDSERPMPR	1
LMTPWEESNVMQDKDAPsPKPR	1
TRPAANPIQFtLNK	1
GLHVVEVTYDDVPIPNsPFK	1
SSsCESLGSQPAAARPPSVDSLSSASTSHSENSVHTK	1
sLPELAQHK	1
TAFDEAIAELDTLsEESYKDSTLIMQLLR	1
ANtPDSDITEKTEDSSVPETPDNERK	1
GEATVsFDDPPSAK	1
SQSGGYSDRsSGGSYR	1
EGQGGPGsVSVDVK	1
VCPPHMLPEDGANLsSAR	1
FGEIsLR	1
sVPVNNLPERSPTDSPR	1
NSSsPVSPASVPGQR	1
VAYHPYPEDYGDIEIGsHR	1
LMLSTSEYsQSPK	1
VMATTSAsLK	1
AKLDsFLSEAR	1
HPsWRSEETQER	1
tSSESIYSR	1
VLGSGAFGtVYK	1
NQSLLASSEWPELRLsK	1
RsLSPILPGR	1
KtLDELSQGTTTVK	1
HsNLMLEDLDK	1
LIEDNEyTAREGAK	1
GLCRDEEDTsFESLSK	1
LPCDtPGQGLTCSGEK	1
SHSsSEAYEPR	1
LYGPSSVSFADDFVRsSK	1
CPsPTMSLPSSWKYPTNAPGAFR	1
VDSSTNSSPSPQQSEsLSPAHTSDFR	1
SGAASMPSsPK	1
AQDCyFMK	1
VEKPsPSTTNPHMNQSSNYLK	1
TAPQtPVLQK	1
YsPDEMNNSPNFEEK	1
RHtSAEEEEPPPVK	1
EGFGLSENPFASLsPDEQKDEK	1
TKtQEIFHSK	1
DDDLVEFsDLESEDDERPR	1
VAVFYRAsPR	1
MDPPsPSRTSQTQPTATSPLTSYR	1
RKPsSSTSGLIQVASNAK	1
ALLQDSAPQPALPQVQIPFPRRsR	1
NLEVSSCVGSGGSsEAR	1
DNSIsPESDVDTASTISLVTGETER	1
SLsPVAAPPLREPR	1
sVPSETVVEDSR	1
MAETVDTSEMVNGAtEQR	1
NSGPLGTEMNTGFsSEVK	1
SPAVATSTAAPPPPSSPLPsK	1
NKIEEAPEATPQPSQPGPSSPIsLSAEEENAEGEVSR	1
TMLLLsRSPEAQPK	1
VHTDFTPSPyDTDSLK	1
sPCALPLAECK	1
TVLGPDTAEPATAEAAVAPPDAGLPLPGLPAEGsPPPK	1
VLGPEDDLAGMFLQIFPLsPDPR	1
PLSPDSRASSLSESsPPK	1
EEMGHLMQAEDTSHHTAPMSVPEPHAATAsPPTDGTTR	1
DENLHEPPSSDDMKsDDESSQK	1
LVsPEPPPKGFLVMGSK	1
VSLLGPVtTPEHQLLK	1
ITLVSSGsGTMGAAK	1
AQGYsGLSVK	1
PRPsPLVK	1
sPLHIKDDVLPK	1
SESAPtLHPYSPLSPK	1
GFGSFRFPSGNQGGAGPsQGSGGGTGGSVYTEDNDDDLYG	1
GEFGGFGSVsGK	1
NGPSsSPFSSPASSR	1
SCDELsPVSPTQGGYPSEPTR	1
IARLEQNGsPLGR	1
AVtPNGEIR	1
RPWRPEEAVEDPDEEDEDNtSEAENGFSLEEVLR	1
QQVPSEDsMEK	1
GsGPQRPHSFSEALR	1
DPEtPIIVVK	1
DSESDFsDDFSDDFVETR	1
KGVEPSPsPIKPGDIK	1
SAILVPsEK	1
KAtDGVTLTGINQTGDQSLPSK	1
NSLESISsIDR	1
HSDNPsEEGEVKDDGLEK	1
LEsLNIQR	1
GLRDSHSsEEDEASSQTDLSQTISKK	1
AEAESMyQIK	1
SSFsQHAR	1
LAFPsPFGHLSEGFSHSR	1
NVsNLKPVPLIGPK	1
HIVSNDsSDSDDESHEPK	1
RGHHDDsDEEASPEKTTLSTAK	1
ENSsPSVTSANLDHTKPCWYWDKK	1
EPSVQEAtSTSDILK	1
sRSESETSTMAAK	1
STNLDAsENTGNK	1
HNsTTSSTSSGGYRR	1
DRsPRDR	1
PLSsGGEEEEK	1
IGHHSTsDDSSAYR	1
EWNGVVsESDSPVKRPGR	1
SsTDFSELEQPR	1
QDGGQNEsFKRYEEELEINDFPQTAR	1
SVsPESNDSISEELNHFKPIVCSPCTPPK	1
ANYEsPGK	1
NRPGLSYHYAHsHLAEEEGEDKEDSQPPTPVSQR	1
GSFAFDsPHHYTPIEGTPYCFSR	1
IALsPITK	1
TEELIEsPK	1
ACASPSAQVEGsPVAGSDGSQPAVK	1
sLDEEPICHR	1
TPIGTPAMNMAtPTPGHIMSMTPEQLQAWR	1
RSLVIsPPVR	1
VHPIKsEFIR	1
LSSEMNTSTVNsAR	1
ERSPRPQsFCHSSSISPQDK	1
TASLTsAASVDGNR	1
VAtLNSEEESDPPTYK	1
HLHAFANSLKPEQAsPSAHSHATSPLEEFK	1
sNHLLEDSLK	1
VYFQsPPGAAGEGPGGADDEGPVRR	1
SETSWEsPKQIK	1
SLsEINKPNFYNNDFDDDFSHR	1
HPDIyAVPIK	1
SsADDEIEETR	1
KLsEDSLTK	1
GAEDYPDPPIPHSYsSDR	1
sQEDLNEPIK	1
SQEsGYYDRMDYEDDRLR	1
VFNCISYsPLCK	1
VASEAPLEHKPQVEASsPR	1
ASPSSPGRQDsDEDDGPQRVEEVDQGR	1
RTNsSEQER	1
LVDYARsVHEEF	1
SELISEGRPVETDsESEFPVFPTALTSER	1
EWNDSTsVQNPTR	1
KRPEsVGGLEPPGPSVIAAPPSGGGNILQTLVLPPNK	1
ALEHsALAINHKLEIK	1
QSsVSFR	1
NNSDKDQsLGNWR	1
FIQELSGSsPKRR	1
ARSQsGTLDGESAAWSASGEDSR	1
KGsSNNQDVVTCDMACK	1
GSDALSETSSVsHIEDLEK	1
GVSVsSAR	1
IKNENTEGsPQEDGVELEGLKQR	1
EDGGtVGVFSPK	1
sVAEGLSGSLVQEPFQLATEK	1
MAESPCSPSGQQPPSPPsPDELPANVKQAYR	1
NTVsQSISGDPEIDKK	1
FFDsEDEDFEILSL	1
SSEPVQHEEsIRKPSPEPR	1
EDMAALEKDYEEVGADsADGEDEGEEY	1
CSLPAEEDsVLEK	1
IRSQsFNTDTTTSGISSMSSSPSR	1
SDDKNsETEIQDSQK	1
AASAATAAPTATPAAQESGtIPK	1
NRPPFGQGyTQPGPGYR	1
GLGPPSPPAPPRGPAGEAGAsPPVR	1
SSSSsQESLNRPLSAK	1
GIPLATGDTsPEPELLPGAPLPPPKEVINGNIK	1
KQQQEPTGEPsPK	1
LCsLEEAQR	1
VTSTQQQTRIsASSATRELDELMASLSDFK	1
EGsEFSFSDGEVAEK	1
sQSGGYSDR	1
HHQEEDAGPtQPSPAKPQLK	1
TSTSPPPEKSGDEGSEDEAPsGED	1
KKsIDPDSIQSALLASGLGSK	1
RPQSPGASPsQAERLPSDSER	1
EDSQPPtPVSQR	1
SDKNQQGFsPK	1
KQEyLEVQR	1
LHFFMPGFAPLTSRGSQQyR	1
VLAGEtLSVNDPPDVLDR	1
NSTPSEPGsGRGPPQEEEEEEDEEEEATKEDAEAPGIR	1
EsTDDESNPLGR	1
FLESTDsFNNELK	1
DCGAtWVVLGHSER	1
RTsPTAYCDCWEK	1
APASSLHTQEAGRsLIK	1
EPVANSRESsPLPK	1
tIASDSEEEAGKELSDK	1
LLQDSVDFsLADAINTEFK	1
RTtLCGTLDYLPPEMIEGR	1
EEGLYAVDVTYDGHPVPGsPYTVEASLPPDPSK	1
DIELsDDPYDCIR	1
SKFsPQK	1
NsGPLGTEMNTGFSSEVK	1
EQsQPCADNAVLSSGLTAAR	1
NINTFVEtPVQKLDLLGNLPGSK	1
PLsGPDVGTPQPAGLASGAK	1
RTNSTGGsSGSSVGGGSGK	1
YGYTHLsAGELLR	1
NGtGQSSDSEDLPVLDNSSK	1
AEIsSIR	1
LEPTAPALsPR	1
LHSEPILQDLsR	1
AVDGyVKPQIK	1
SFQQSsLSRDSQGHGR	1
AVSVPAsFFR	1
DtLSNPQSPQPSPYNSPKPQHK	1
LAIRESIEsEIRR	1
QIASDsPHASPK	1
SSPVNNHHsPGQTPTLGQPEAR	1
PVLQPQPGsLNSSIWDGSEVLR	1
DsDDDDDVAVTVDR	1
SNPSASsGPWKPAK	1
ISHLSGSGsGDERVAFVNFR	1
QLSSsSSYSGDISR	1
KVNAEGsVDSVFSQVCTHLDALK	1
sRSEVDLTR	1
LGGLAPQRGsR	1
AADIsLDNLVEGK	1
sQTPSPSTLNIDHMEQK	1
SPVIGsEVFLPNSNHVASGAGEAEER	1
SESLsDNATAFSNR	1
IEDVGsDEEDDSGKDKK	1
VsDQNSPVLPKK	1
MsSPEDDSDTK	1
sLNLVDSPQPLLEK	1
RNIsRIDLLAQPR	1
GHSNAFQDRLGAsQER	1
QLPLEPEsPSGQVGPR	1
LAQTLSCNYNQPSLDDVSVVDSSPASsPPAK	1
ENLIREyVK	1
DEILPTtPISEQKGGKPEPPAMPQPVPTA	1
QDPRsPSRFLVFFYPEDVR	1
VLANPGNsQVAR	1
GGDsPEAK	1
sGPVILADEIK	1
AsPEAASTPRDPIDVDLPEEAER	1
FYETKEESYsPSK	1
FACHSAsLTVR	1
LMTASQQsR	1
EDDGTFGEYsDAEDHK	1
VSPSKSPSLSPSPPsPLEK	1
LEISPDSsPERAHYTHSDYQYSQR	1
RPLRAPsPEPAAPR	1
EATPVVHETEPESGsQPRPAVLSGYFK	1
ATRVsLQGR	1
NPMYIHTSVsQDFSR	1
INAWNSPTLPIyEPGLK	1
AsWTVQESK	1
HADAEMTGYVVtR	1
EDLESMDKEVDDILGEGSDDsDSEK	1
GIItDSFGR	1
LLSQVVRPQEsRSLSPSHLTEDR	1
AAALAAAVAQDPAASGAPSs	1
PLEQGDEtPKPPKPDPLK	1
AAGMSSPGAQsHPEELPR	1
ASALSEHISPVVVIPAEASsPDSEPVLEK	1
StQLLQAAAAEASLNK	1
ISHELDSAsSEVN	1
RTPsLSSLNSQDSSIEISK	1
SLPSGSHQGPVIyAQLDHSGGHHSDK	1
ADLsLADALTEPSPDIEGEIKR	1
HSEyNPQHSLLAQFR	1
HFTNSVPNPRIsDAELEAELEK	1
DLDEsSGVR	1
IAsPVSRKEPPLTPVPLK	1
AGsPRGSPLAEGPQAFFPER	1
GSPSGGsTAEASDTLSIR	1
SNQSLGWGDSSKPVSsPDWNK	1
YSGSDsDSISEGK	1
DGQDAIAQSPEKEsK	1
DSNAPKSPLtGYVR	1
LRGAVAAEGASDTEREEPTEsQGLAAR	1
ASAPERtPSPAPK	1
MEDGsLDITQSIEDDPLLDAQLLPHHSLQAHFRPR	1
SNsPGTASSGSSR	1
ASIsYFK	1
SSGHsSSELSPDAVEK	1
DQLIYNLLKEEQtPQNK	1
SCGHQtSASSLK	1
VAERRSsPLLR	1
RRAADEDWDsELEDDLLGEDLLSGK	1
sSEEREAGEI	1
ItQGQFDEHYVLSSR	1
TsSTLDSEGTFNSYR	1
ASAPERTPsPAPK	1
NQAAIQGRPPYAAsAEEVAKELK	1
MATFGsAGSINYPDK	1
RVETVSQtLR	1
sWDSSSPVDRPEPEAASPTTR	1
VSVDsNLFVYSK	1
QEsPPAAAVRPFTPQPSKDTLLPPFR	1
SVsPSPVPLSSNYIAQISNGQQLMSQPQLHRR	1
TSNsLTEDSK	1
SDDSKSSsPELVTHLK	1
KDVETTSsVSVK	1
LCsSAETLESHPDIGK	1
WGGNPLQPPTTPsPEPEPEPDGRSR	1
AEEFLTAsQEAL	1
PGEYSYFsPR	1
EESGTIFGsQIK	1
IGRFsEPHAR	1
PGtPSAEGGSTSSTLR	1
MDSLAEsRWPPGLAVMK	1
SLSFSsDSEGNFETPEAETPIR	1
VLQEsCEFFLK	1
GDGFIHNLsLDPSGVLDDK	1
ERAMStTSISSPQPGK	1
TIQMGsFR	1
VTLFsDSK	1
EATSTFtNITYR	1
SETAPAETAtPAPVEKSPAKK	1
DRGSGLLGsQPQPVIPASVIPEELISQAQVVLQGK	1
RPsHCELDLAEGHQPQK	1
EDDsYLFDLDNK	1
NFYEsDDDQK	1
IGFPSTsPAKAK	1
NSWIQIIQDTINTLNRDEDEGIPsENEEEKK	1
QESQQREVDQDDEENsEEDEMDSGTMVR	1
FIHQQPQSsSPVYGSSAK	1
SQSEYKPDtPQSGLEYSGIQELEDR	1
EKPNSGGTKSDsASDSQEIK	1
AATESVPCSPsPLAGEIRR	1
VQHAsPAGTYAHTVNR	1
EGILSDEIyCPPETAVLLGSYAVQAK	1
GTAAFsPSHPLLPLRQK	1
RLGsVEAPK	1
TIAATPIQTLPQsQSTPK	1
SQVEDPLPPVFsGTPK	1
LFPSPGLPTRTsPVR	1
sSPVDLVTATDQK	1
NYsREQHGVAASCLEDLR	1
SELsQDAEPAGSQETK	1
LNSSVLVPYGAESSEDsDEESK	1
TAsQEGCQELTQEQRDQLR	1
LVsASYDGTAQVWDALR	1
PLDTISQKsVDIHDSIQPR	1
TPVSGSLKsPVPR	1
SSsTKGKLELVDNK	1
AGDNIPEEQPVASTPTTVsDGENKKDK	1
KAGLAsPEEEDAVGKEPLK	1
NTDsPEFK	1
SQSSSLLDMGNMSAsDLDVADRTKFDK	1
EKPAQDPLyDVPNASGGQAGGPQR	1
KAVLMIRTPEELDDsDFETEDFDVR	1
sSKEESLPK	1
sAVDLSCSR	1
THsPSSKDEQSIGLK	1
SSWHQsSFHSTR	1
APSPSGLMsPSR	1
IGDFGLVtSLK	1
GALTGGyYDTR	1
KNLLESIPTHsDQEKEVNIK	1
FNVPVSLEsK	1
PFSAPKPQTsPSPK	1
NSsFSTAR	1
FQsLNADINKR	1
DFtPAELR	1
VDsLVSLSEEDLESDQREHR	1
FsEEGPR	1
SAAGLSsLVDLGPPLMEK	1
ASESsPLLAYR	1
QTPSPDVVLRGSSDGRGsDSESDLPHR	1
SFLsQGQVLK	1
TPSEALWKPTHEDsK	1
MYNGIGLPtPR	1
TDVKDDLSDPPVASSCISEKsPR	1
ARRAAsAATAAPTATPAAQESGTIPK	1
ANsISRLSDSK	1
SREsSPSHGLLK	1
VASMAQSAPSEAPSCsPFGK	1
EASDGTGASQEPPTTDSQEAQsPGHSSAGQEGEDTLR	1
RLSsFVTK	1
EAVVQEPERsWFQTK	1
RARVsGDDFSVPSK	1
DGTAPPPQSPGSPGtGQDEEWSDEESPRK	1
QICLVMLETLSQsPQGR	1
LLTsQELQMQR	1
SsIAGLLLK	1
RTPtMPQEEAAACPPHILPPEK	1
AIQAsIRR	1
GSsPQNTTTPKPSVEGQQPAAAAACEPVDHAQSESILK	1
SPRPQsFCHSSSISPQDK	1
AVtPSSEAKDSR	1
NYYFCsLPR	1
EFVsISSPAHVAT	1
TLNMTTsPEEK	1
GFPAPSQSSTsDEEPGAYWNGK	1
GAsIVEDK	1
PSAPsPPPR	1
LIAASSRPNQASSEGQFVVLSSSQsEESDLGEGGK	1
KSDNHsPAVVTTTVSSK	1
TTVGVDGsLYK	1
FITIFGtR	1
KGSGDyMPMSPK	1
GSGGLGGACGGAGFGsR	1
GSEVGFHGAAPDIsVK	1
QGLAETASPVAVSLRsDGSENLCTPQQSR	1
IPMPPSsPQPR	1
HsTASHSSSHTSGIEADTKPR	1
KDsETGENIR	1
DAPTSPAsVASSSSTPSSK	1
HAPHCLsEEEGEQDRPR	1
TVSPsTIR	1
YSDAsDDSFSEPR	1
DPPSAVGSGNAGGsGPR	1
ETsMVHELNR	1
DDQSIREsR	1
ESPESEGPIyEGLIL	1
EsPGELISK	1
IPMPPsSPQPR	1
HSSIsPVR	1
ARPATDsFDDYPPR	1
VEPADSVESSPPsITHSPQNELK	1
RAQSTDsLGTSGSLQSK	1
HTTFEQPVFSVsKQSPPISTSK	1
GAGATSGsPPAGRN	1
KPEEESESSEEGSEsEEEAPAGTR	1
DIAGSGDGtQEVSK	1
TQEDEEEISTSPGVsEFVSDAFDACNLNQEDLRK	1
EKLIPGPLsPVAR	1
PSVPSADSETPLTQDRPGsPSGSEDK	1
IDSFSVQsLDSR	1
QRLTHVDsPLEAPAGPLGQVK	1
SSsPFLSK	1
AsPSTAGETPSGVKR	1
LPEEVAtPTTDEEK	1
sPDQCSSQGSMESLEPSGAYPPCHLSPAK	1
RVsQNSLGEMTK	1
MEVAEPSsPTEEEEEEEEHSAEPR	1
LLDAQLsTGGIVDPSK	1
LVDVsPDR	1
NVAsGGGGVGDGVQEPTTGNWR	1
VSLAGACGVGGyGSR	1
TSLEAsMEASPK	1
EDGRGSPGsQPEQVTQRPEEGK	1
CSsVTGVQR	1
WLREAEEEsDHN	1
GSsVESLPPTSEGK	1
SASsASSLFSPSSTLFSSSR	1
LNSLPSEyESGSACPAQTVHYRPINLSSSENK	1
SRPTSEGSDIEsTEPQK	1
SVsRGSYQLQAQMNR	1
LPSDEDESGtEESDNTPLLK	1
EDASHQEALGNLPSPsEHK	1
SYTSGPGSRISsSSFSR	1
AsLEAAIADAEQRGELAIK	1
IHAYVDYPIyDVLQMVGHANRPLQDDEGR	1
QLQRDQEPDVHYDFEPHVsANAWSPVMR	1
GTEGLGFsITSR	1
TDsREDEISPPPPNPVVK	1
VQLLHTQNTsLINTK	1
QSHSSsSPHPK	1
ATNVTyQAHHVSR	1
AILGsVER	1
ADLINNLGtIAK	1
LQDVSGQLNsTK	1
ARGDsEALDEES	1
SVTPAStLTK	1
sPSNGVGSLASKPVDVASDNVK	1
AQAETGPTSFPsPVSVSMK	1
KKPtPVLLPQSK	1
MEGPLsVFGDR	1
RYPNVFGIGDCTNLPtSK	1
SsSPTQYGLTK	1
GsGTAEVELK	1
QPQIKQEPEsEEEEEEKQEK	1
EVQTPQYLNPFDEPEAFVTIKDsPPQSTK	1
VADVsQFK	1
VVDEsDETENQEEK	1
EEDCHSPTsKPPKPDQPLK	1
NSLEsYAFNMK	1
IKLPsFR	1
LLRPNsLR	1
GHTDTEGRPPsPPPTSTPEK	1
NISSSPsVESLPGGREFTGSPPSSATK	1
SRSRDDLYDQDDsR	1
AsAAPKPEPVPVQK	1
SLAAETtEEEEEEEEVPWTQHEFELAQWAFR	1
FLRAsEEHLK	1
STPDPPLGGtPR	1
LyAVVTR	1
DAPSLEEVEGHVADGSATEMGtTK	1
ADQQyECVAEIGEGAYGK	1
EQIVGPLEsPVEDSLWPYK	1
TEPLtPNPASK	1
DGVLTLANNVTPAKDVPPLsETEATPVPIK	1
YDERPGPsPLPHR	1
HALLDVTPNAVDRLNyAQWYPIVVFLNPDSK	1
GsPAPLGVR	1
EAEDSDsDDNIK	1
TGsNISGASSDISLDEQYK	1
LPLQDVyK	1
ASGDPGASGMsPR	1
EPFEDGFANGEEStPTRDAVVTYTAESK	1
KSsPGTQDLLGIQTGMMAPENK	1
KQALEQyEEVKK	1
SGSPAPEtTNESVPFAQHSSLDSR	1
NADVLFSsFQK	1
AELGAGAPPAVVARtPPEPR	1
SLENRMSPSKsPFLPSMK	1
SSsLGNLKK	1
SASSYSDIEEIATPDSSAPSsPK	1
tQEVLQAVAEK	1
AAPSTAPAEAtPPKPGEAEAPPK	1
ESPsPAPKPR	1
AGSGLVLSGSEIPKETLsPPGNGCAIYR	1
RKMsFDIIDK	1
SLRGsDALSETSSVSHIEDLEK	1
sPEACCELTLQPLR	1
KDSNELSDsAGEEDSADLKR	1
PSsLLGAAMPASTSAAALQEALENAGR	1
sTNKSAFSINHVSR	1
MIIEDVLsPDTCVCR	1
AQGPLPNQHsLK	1
TSVHVPLEARVsNAESSTPK	1
GPQPPTVSPIRsSRPPPAK	1
ASRVPSsDEEVVEEPQSRR	1
VITEEMNGKEIsPGSGPGEIRK	1
tPESIVPIAPELQPSTSR	1
DsLGTVER	1
VIHDNFGIVEGLMtTVHAITATQK	1
EQSGTIyLQHADEEREK	1
PAAMIsQPPTPPTGQPVR	1
IHPTSVIsGYR	1
SNELGDVGVHCVLQGLQtPSCK	1
tAENATSGETLEENEAGD	1
GTDDSPKDsQEDLQER	1
SGVSITIDDPVRTAQVPsPPR	1
SEPVINNDNPLEsNDEK	1
SGQAQERQEsHEQEVNREER	1
KAEDLFQDAYYQsPETRLR	1
ERTLsADASVNTLPVVVSREPSVPASCAVSATYER	1
NTRQsPHPR	1
RKGEEsEGFLNPELLETSR	1
IKYsGGPQIVK	1
LSPHAFKtESGEETDLISPPQEEVK	1
EKPAQDPLyDVPNASGGQAGGPQRPGR	1
KPALQSsVVATSK	1
SsLSVALK	1
SVIDPVPAPVGDSHVDGAAKsLDK	1
SMMsPMADR	1
TQRLsAETWDLLR	1
VVsLNGELGDSWIVPLDNLTK	1
NSPFQIPPPsPDSK	1
YRsPYSGPKFNSAIR	1
SRTASGSSVTsLDGTR	1
SEsEVEEAAAIIAQRPDNPR	1
GVEGELGNEEsLDRNEEGLDRNEEGLDR	1
AAALSLsTLASPK	1
STGPtAATGSNRR	1
MTLDTLSIyETPSMGLLDKK	1
QISYNYSDLDQSNVtEETPEGEEHHPVADTENK	1
GGGGNFGPGPGsNFR	1
PQEtVIR	1
DRDAsPSKEER	1
SPsPPPTR	1
QVsSPSFTNR	1
AHQItDESLESTRR	1
LTLLQVAsRQK	1
sEDAEVLDATPSGIMK	1
sSGDPEQIK	1
SRsPSSEHR	1
AAAITDMADLEELSRLsPLPPGSPGSAAR	1
TLHCEGtEINSDDEQESKEVEETATAK	1
AASEVAGVVANAPsPPESSSLCASK	1
VDEMsQDIVK	1
TQLsQGR	1
tLSMDKGF	1
AGKPVICATQMLEsMIK	1
ADREVQAEQPSsSSPR	1
HADHSSLTLGSGsSTTR	1
DsGSISLQETR	1
sMMMSYAAER	1
SLAESLDQAEsPTFPYLNTLLR	1
sPDLEASLDTLENNCHVGSDIDFR	1
NSPLPNCtYATR	1
TAPPALPtGYDSEEEEESRPMSYDEKR	1
RKsFTSLYK	1
HSASPVVFTsARSSPK	1
TYEQIKVDENENCSSLGsPSEPPQTLDLVR	1
FsFKKPFK	1
FGTFGGLGsK	1
LLSSSLTADCsLRSPSGR	1
INVYYNEAtGGK	1
VAVGNQPADIGyK	1
sLDNNYSTPNER	1
KHGFDPQsPLCVHIMLSGTVTK	1
RLsSSLNPSKR	1
YTsDKDVPSER	1
QQQLEEEAAKPPEPEKPVsPPPVEQK	1
PQQPQQEEVTSPVVPPsVKTPTPEPAEVETR	1
DFTEVLsPNMYNSK	1
LsPKPGTGEPVLSLHYSTEGTTTSTIK	1
VGsGSLDNLGR	1
SRsPLELEPEAKK	1
LTRSPFEIIsPPASPPEMVGQR	1
NAPAAVDEGsISPRTLSAIK	1
sPGVQPQLVLGGAAQTASLGTATAVQTGTPQR	1
RTHsLHQR	1
LPGQQLREGsFR	1
HASQKDySSGFGGK	1
AFEDWLNDDLGSYQGAQGNRYVGFGNtPPPQK	1
QLVSSsVHSK	1
QGLAETASPVAVSLRSDGsENLCTPQQSR	1
SFLsEPSSPGR	1
IDNSNtPFLPK	1
SPVGSGAPQAAAPAPAAHVAGNPGGDAAPAATGTAAAASLATAAGsEDAEK	1
CsTPELGLDEQSVQPWER	1
[truncated: 317,090+ more rows]
