# Supplementary material for: PhosSight: A Unified Deep Learning Framework Boosting and Accelerating Phosphoproteome Identification to Enable Biological Discoveries
Source: Adv Sci (Weinh). 2026 May 27:e75856. Online ahead of print. doi: 10.1002/advs.75856 (PMC13335961; doi:10.1002/advs.75856)
Supplement: Supplementary file 4 — Supporting File 4: advs75856‐sup‐0004‐TableS3.xlsx. [file ADVS-9999-e75856-s001.xlsx]

## Sheet: Supplementary Table 3
Supplementary Table 3. Simulated phosphopeptide isomers used for evaluating PhosDetect discriminative performance.
Sequence	Label	Detectability_score
QPVSEPPADQVASDMPHsPTLR	1	0.919884
QPVsEPPADQVASDMPHSPTLR	0	0.827861
sPIEPSALEPAYYQGVYSR	1	0.914789
SPIEPsALEPAYYQGVYSR	0	0.877728
SPIEPSALEPAYYQGVYsR	0	0.856953
TPAsPSSANAFYSLSPSTLVPSGLPEFK	1	0.934668
TPASPSSANAFYSLsPSTLVPSGLPEFK	0	0.940512
TPASPSSANAFYsLSPSTLVPSGLPEFK	0	0.923485
TPASPSSANAFYSLSPsTLVPSGLPEFK	0	0.902888
VGGtPSREQDAAQTDGLR	1	0.870135
VGGTPSREQDAAQtDGLR	0	0.687756
SsFLVDCSK	1	0.810733
SSFLVDCsK	0	0.799298
DsGRGDSVSDSGSDALR	1	0.755937
DSGRGDSVSDSGsDALR	0	0.78877
PGTQGHLGPEKEEEEsDGEPEDSSTS	1	0.893103
PGTQGHLGPEKEEEESDGEPEDSsTS	0	0.826032
PGTQGHLGPEKEEEESDGEPEDsSTS	0	0.733075
LStPDVVSPFGTPFGSSVMNR	1	0.928292
LSTPDVVSPFGtPFGSSVMNR	0	0.925859
ALSTTsSSTTNGNR	1	0.871383
ALSTTSSsTTNGNR	0	0.871518
GGSCGLPLMNsFNLK	1	0.781337
GGsCGLPLMNSFNLK	0	0.797405
TAsASSSK	1	0.480014
TASAsSSK	0	0.363368
TGGPAYGPSSDVSTAsETESEKREEPNR	1	0.619771
TGGPAYGPsSDVSTASETESEKREEPNR	0	0.519261
TGGPAYGPSsDVSTASETESEKREEPNR	0	0.565144
KsGSEMR	1	0.0884109
KSGsEMR	0	0.0862363
MKSsCDR	1	0.0687142
MKsSCDR	0	0.0426213
SAEsMSDGVGSFLPGK	1	0.932105
SAESMSDGVGsFLPGK	0	0.857934
SAESMsDGVGSFLPGK	0	0.922905
SGSLDDsFSDFQELPASSK	1	0.925818
SGSLDDSFSDFQELPAsSK	0	0.907223
SGSLDDSFSDFQELPASsK	0	0.880351
AFSTVPLtPVPR	1	0.877522
AFStVPLTPVPR	0	0.80817
SRLTPVsPESSSTEEK	1	0.877086
SRLTPVSPESsSTEEK	0	0.741048
SRLTPVSPEsSSTEEK	0	0.756999
HNsTTSSTSSGGYR	1	0.887354
HNSTTSsTSSGGYR	0	0.821623
HNSTTSSTSsGGYR	0	0.79839
STEsDVKADGDSK	1	0.641448
sTESDVKADGDSK	0	0.458037
NPSsAGSWNSGSSGPGSTGNR	1	0.891162
NPsSAGSWNSGSSGPGSTGNR	0	0.892024
NPSSAGSWNSGSSGPGsTGNR	0	0.848246
IYSSDsDEGSEEDK	1	0.885437
IYsSDSDEGSEEDK	0	0.874103
AsDKDITVSK	1	0.745757
ASDKDITVsK	0	0.424362
TTSQAHSLPLsPASTR	1	0.933923
TTSQAHSLPLSPAsTR	0	0.896877
TTsQAHSLPLSPASTR	0	0.930834
SPDLSNQNsDQANEEWETASESSDFTSER	1	0.852417
SPDLSNQNSDQANEEWETASESSDFTsER	0	0.653663
SPDLSNQNSDQANEEWETASEsSDFTSER	0	0.835669
GTEsISK	1	0.703989
GTESIsK	0	0.408005
TSDQDFtPEKK	1	0.81228
tSDQDFTPEKK	0	0.596528
RQGsVVSSR	1	0.850234
RQGSVVsSR	0	0.716115
RQGSVVSsR	0	0.610061
RAsLSVQDR	1	0.921182
RASLsVQDR	0	0.862647
LGGAPAAQGVsPSPSAILER	1	0.947574
LGGAPAAQGVSPsPSAILER	0	0.946598
sSVTDENWLSPR	1	0.927889
SSVTDENWLsPR	0	0.936831
ASLsLETSESSQEAK	1	0.92962
ASLSLETsESSQEAK	0	0.917666
ASLSLETSEsSQEAK	0	0.911279
ASLSLETSESsQEAK	0	0.919083
AsLSLETSESSQEAK	0	0.905846
HSQPSPEPHsPTEPPAWGSSIVK	1	0.944867
HsQPSPEPHSPTEPPAWGSSIVK	0	0.900695
HSQPSPEPHSPTEPPAWGSsIVK	0	0.906255
AAsVIPGSTSR	1	0.871749
AASVIPGSTsR	0	0.854412
AASVIPGsTSR	0	0.882804
HsSETFSSTPSATR	1	0.920252
HSSETFSsTPSATR	0	0.921684
HSSETFSSTPsATR	0	0.913646
HSSETFsSTPSATR	0	0.927436
RSsLFSPR	1	0.911097
RsSLFSPR	0	0.795029
LDsKTDPASNTK	1	0.496621
LDSKTDPAsNTK	0	0.0860165
AQSLIDLGSSSSTSSTASLSGNsPK	1	0.947231
AQSLIDLGsSSSTSSTASLSGNSPK	0	0.90364
AQSLIDLGSSSSTsSTASLSGNSPK	0	0.87384
AQSLIDLGSSSSTSSTAsLSGNSPK	0	0.898968
AEsGDSLGSEDRDLLYSIDAYR	1	0.829366
AESGDSLGSEDRDLLYsIDAYR	0	0.656675
SsPEQPRPSTSK	1	0.884554
SSPEQPRPSTsK	0	0.839579
NTPsPFIETFTEDDEASR	1	0.887751
NTPSPFIETFTEDDEAsR	0	0.810268
VSLEMATFsP	1	0.94782
VsLEMATFSP	0	0.912081
PGTPsDHQSQEASQFER	1	0.778427
PGTPSDHQSQEAsQFER	0	0.740909
SNsVGIQDAFNDGSDSTFQK	1	0.930468
SNSVGIQDAFNDGsDSTFQK	0	0.932807
SNSVGIQDAFNDGSDsTFQK	0	0.915095
SALEAESESLDSFtADSDSTSR	1	0.692277
SALEAESESLDSFTADSDStSR	0	0.586701
YSQANMDAPPLsPYPFVR	1	0.904925
YsQANMDAPPLSPYPFVR	0	0.83707
QsPDTFSLMMAK	1	0.722211
QSPDTFsLMMAK	0	0.648651
FIHQQPQSSsPVYGSSAK	1	0.949823
FIHQQPQSSSPVYGsSAK	0	0.934123
TSISDPPEsPPLLPPR	1	0.856932
TsISDPPESPPLLPPR	0	0.830819
SRsIDKDR	1	0.668852
sRSIDKDR	0	0.226225
LSGsNPYTTVTPQIINSK	1	0.936174
LSGSNPYTTVTPQIINsK	0	0.914626
LsGSNPYTTVTPQIINSK	0	0.919034
NKPRPPPLSPLGGPVPSALPNGPPsPR	1	0.905882
NKPRPPPLsPLGGPVPSALPNGPPSPR	0	0.927823
TSGLAGEPEGELsKEDHENTEK	1	0.862847
TsGLAGEPEGELSKEDHENTEK	0	0.756257
sTSMDSGSSESPASLK	1	0.922153
STSMDsGSSESPASLK	0	0.93381
STSMDSGsSESPASLK	0	0.929349
TAsNIIDVSAADSQGMEQHEYMDR	1	0.806575
TASNIIDVsAADSQGMEQHEYMDR	0	0.765547
SYQNSPsSDDGIRPLPEYSTEK	1	0.928334
SYQNSPSSDDGIRPLPEYsTEK	0	0.915561
APsPTAEQPPGGGDSAR	1	0.885289
APSPTAEQPPGGGDsAR	0	0.828836
RDDIEDGDSMISSAtSDTGSAK	1	0.869082
RDDIEDGDSMISSATSDtGSAK	0	0.851556
GPTSTSIDNIDGtPVR	1	0.914497
GPtSTSIDNIDGTPVR	0	0.897025
GPTStSIDNIDGTPVR	0	0.860331
TVsTSSQPEENVDR	1	0.903132
TVSTsSQPEENVDR	0	0.893842
QEPLEEDsPSSSSAGLDK	1	0.909132
QEPLEEDSPSSsSAGLDK	0	0.858448
QEPLEEDSPSSSsAGLDK	0	0.870071
TLMLPLtEGSLR	1	0.659472
tLMLPLTEGSLR	0	0.525735
GGWDHGDTQsIQSSR	1	0.902709
GGWDHGDTQSIQSsR	0	0.889629
SSFVSDNSLNRsPR	1	0.940869
SSFVsDNSLNRSPR	0	0.913681
sSFVSDNSLNRSPR	0	0.899672
SsFVSDNSLNRSPR	0	0.864182
sSMEMPSQPAPR	1	0.798311
SSMEMPsQPAPR	0	0.782128
SASVTASSEsPVEIQNPYLHVEPEK	1	0.925135
SAsVTASSESPVEIQNPYLHVEPEK	0	0.904963
SASVTAsSESPVEIQNPYLHVEPEK	0	0.889499
sASVTASSESPVEIQNPYLHVEPEK	0	0.889235
SASVTASsESPVEIQNPYLHVEPEK	0	0.902634
PWSsTDSDGSVR	1	0.68072
PWSSTDSDGsVR	0	0.563006
PWsSTDSDGSVR	0	0.596507
EPAITSQNsPEAREESTSSGNVSNR	1	0.846253
EPAITSQNSPEAREESTSsGNVSNR	0	0.673161
EPAITSQNSPEAREEsTSSGNVSNR	0	0.755859
EPAITsQNSPEAREESTSSGNVSNR	0	0.75384
EPAITSQNSPEAREESTsSGNVSNR	0	0.620314
SILKPSTPIPPQEGEEVGEsSEEQDNAPK	1	0.854127
sILKPSTPIPPQEGEEVGESSEEQDNAPK	0	0.88097
EVSPDPSTTGAAsPASSSAGGSAAR	1	0.92802
EVSPDPSTTGAASPASSSAGGsAAR	0	0.882996
EVSPDPSTTGAASPAsSSAGGSAAR	0	0.888712
EVSPDPSTTGAASPASSsAGGSAAR	0	0.901272
EYEVMYSSsCETTR	1	0.688004
EYEVMYsSSCETTR	0	0.640841
RTtSSSDLTTSSSSSGPR	1	0.906009
RTTSSSDLTtSSSSSGPR	0	0.801166
RTTSSSDLtTSSSSSGPR	0	0.815003
PSsPPPEVLEPHSLDQPPATSPR	1	0.811547
PSSPPPEVLEPHsLDQPPATSPR	0	0.836497
PSSPPPEVLEPHSLDQPPATsPR	0	0.846777
GPNYTSGYGTNSELsNPSETESER	1	0.877013
GPNYTSGYGTNsELSNPSETESER	0	0.880773
GPNYTsGYGTNSELSNPSETESER	0	0.876076
GPNYTSGYGTNSELSNPSETEsER	0	0.825407
EPLsPSNSR	1	0.896575
EPLSPsNSR	0	0.843776
VSQSALNPHQsPDFKR	1	0.875622
VSQsALNPHQSPDFKR	0	0.755794
ATISsPLELEGTVSR	1	0.937751
ATISSPLELEGTVsR	0	0.912848
APVPGTPDsLSSGSSR	1	0.916741
APVPGTPDSLSSGSsR	0	0.876709
APVPGTPDSLSsGSSR	0	0.909207
SSEPVQHEEsIR	1	0.879039
sSEPVQHEESIR	0	0.89295
SQSFNTDTTTSGISSMSsSPSR	1	0.924017
SQSFNTDTTTsGISSMSSSPSR	0	0.903616
SQSFNTDTTTSGISSMSSSPsR	0	0.876418
SQSFNTDTTTSGISSMsSSPSR	0	0.90844
SSPGLYTSPGQDSLQPTAVsPPYGGDISPVSPSR	1	0.961862
sSPGLYTSPGQDSLQPTAVSPPYGGDISPVSPSR	0	0.9533
SSPGLYTSPGQDsLQPTAVSPPYGGDISPVSPSR	0	0.959021
DsPQQLELLSGPCER	1	0.80923
DSPQQLELLsGPCER	0	0.836021
GSGsPSR	1	0.484314
GSGSPsR	0	0.13987
YIQHTyR	1	0.734857
yIQHTYR	0	0.682238
STFsPISDIGLAK	1	0.947418
sTFSPISDIGLAK	0	0.936649
STFSPIsDIGLAK	0	0.902619
sFQGDDSDLLLK	1	0.917994
SFQGDDsDLLLK	0	0.917767
KEIQNGNLHEsDSESVPR	1	0.644673
KEIQNGNLHESDSEsVPR	0	0.510344
NSCNVLHPQsPNNSNR	1	0.909464
NsCNVLHPQSPNNSNR	0	0.817522
YNDWSDDDDDsNESK	1	0.865497
YNDWSDDDDDSNEsK	0	0.75268
SPSPSPTsPGSLR	1	0.953564
SPSPsPTSPGSLR	0	0.947682
sPSPSPTSPGSLR	0	0.944033
VsPPQPILSR	1	0.917047
VSPPQPILsR	0	0.8961
RTTsSSDLTTSSSSSGPR	1	0.865388
RTTSSSDLTTSSSSsGPR	0	0.846155
RTTSSSDLTTSsSSSGPR	0	0.79908
RTTSsSDLTTSSSSSGPR	0	0.864057
SDsLGTQGR	1	0.861322
sDSLGTQGR	0	0.865799
GDsLKEPTSIAESSR	1	0.875348
GDSLKEPTSIAESsR	0	0.536693
GDSLKEPTSIAEsSR	0	0.582069
RAsSASVPAVGASAEGTR	1	0.919205
RASSASVPAVGAsAEGTR	0	0.836088
HVTSNAsDSESSYR	1	0.895216
HVTSNASDSESsYR	0	0.856758
HVTSNASDsESSYR	0	0.893444
HVTSNASDSEsSYR	0	0.870692
PSVPSADSETPLtQDRPGSPSGSEDK	1	0.762869
PSVPSADSEtPLTQDRPGSPSGSEDK	0	0.816549
KEsPTSSSFGK	1	0.954266
KESPTSSsFGK	0	0.889694
KESPTsSSFGK	0	0.890834
SKsDSYTLDPDTLR	1	0.854705
SKSDsYTLDPDTLR	0	0.82165
PLPGYPDAEAPEPSSAGAQAAEEPsGAGSEELIK	1	0.686982
PLPGYPDAEAPEPsSAGAQAAEEPSGAGSEELIK	0	0.679541
PLPGYPDAEAPEPSsAGAQAAEEPSGAGSEELIK	0	0.728478
EVFSSCSsEVVLSGDDEEYQR	1	0.757171
EVFSsCSSEVVLSGDDEEYQR	0	0.709961
EVFSSCsSEVVLSGDDEEYQR	0	0.766431
RTDANESSSsPEIR	1	0.931921
RTDANEsSSSPEIR	0	0.912748
SPAAPGQsPTGSVCYER	1	0.936485
SPAAPGQSPTGsVCYER	0	0.920886
VHNNsPDTSR	1	0.897048
VHNNSPDTsR	0	0.621397
RGsRPEMTPVSLR	1	0.860325
RGSRPEMTPVsLR	0	0.794924
SFGRsPSR	1	0.919453
sFGRSPSR	0	0.86192
SNsISQIPSLEEMQQLR	1	0.908429
sNSISQIPSLEEMQQLR	0	0.892789
SNSIsQIPSLEEMQQLR	0	0.888831
DQEGsVGPSDFGPR	1	0.873469
DQEGSVGPsDFGPR	0	0.878583
VSQSALNPHQsPDFK	1	0.940624
VSQsALNPHQSPDFK	0	0.920382
TEPHDsDCSVDLGISK	1	0.896548
TEPHDSDCSVDLGIsK	0	0.829788
AENPSPRsPSSQTPNSR	1	0.929445
AENPSPRSPSSQTPNsR	0	0.912635
AENPSPRSPsSQTPNSR	0	0.910217
ETCVSGEDPTQGADLsPDEK	1	0.910933
ETCVsGEDPTQGADLSPDEK	0	0.911051
QSGESLSSTALGtPER	1	0.89949
QSGESLSStALGTPER	0	0.873743
LSPPAGLFTSARGSLs	1	0.872253
LSPPAGLFTSARGsLS	0	0.950779
LSPPAGLFTsARGSLS	0	0.875913
LsNGSFSAPSLTNSR	1	0.919642
LSNGSFSAPsLTNSR	0	0.934138
HsSPHISR	1	0.812871
HSSPHIsR	0	0.674783
KSsGFAFDPSVNYSK	1	0.870023
KSSGFAFDPsVNYSK	0	0.559257
KSSGFAFDPSVNYsK	0	0.481469
KsSGFAFDPSVNYSK	0	0.569503
TALETESQDSAEPsGSEEESDPVSLER	1	0.872531
TALETESQDSAEPSGSEEESDPVsLER	0	0.828739
TALETESQDSAEPSGSEEEsDPVSLER	0	0.902268
TALETEsQDSAEPSGSEEESDPVSLER	0	0.871699
KSSLLsEEQQETSTLVETIR	1	0.737335
KSSLLSEEQQETsTLVETIR	0	0.526253
GSSGDsDSPGSSSLSLTR	1	0.935882
GSsGDSDSPGSSSLSLTR	0	0.93255
GSSGDSDSPGSsSLSLTR	0	0.921864
GSSGDSDSPGsSSLSLTR	0	0.92524
sFDHSGK	1	0.816886
SFDHsGK	0	0.779853
MVLAVsDGELSSTTGPQGQGEGR	1	0.838425
MVLAVSDGELsSTTGPQGQGEGR	0	0.761726
MVLAVSDGELSsTTGPQGQGEGR	0	0.759681
SSWSLsPSR	1	0.942752
SSWsLSPSR	0	0.942371
sSWSLSPSR	0	0.941009
LHLsTAGMTGDELSTSEVR	1	0.848144
LHLSTAGMTGDELSTsEVR	0	0.767335
LHLSTAGMTGDELsTSEVR	0	0.761216
GTAGKsPDLSSQK	1	0.897949
GTAGKSPDLsSQK	0	0.408957
GTAGKSPDLSsQK	0	0.47051
NSDKSsSDR	1	0.0435023
NsDKSSSDR	0	0.0336277
KMLGEDsDEEEEMDTSER	1	0.730445
KMLGEDSDEEEEMDTsER	0	0.466288
QNSSSsDSGGSIVR	1	0.892433
QNSSSSDsGGSIVR	0	0.895028
DEsTDSGLSMSSYSVPR	1	0.807549
DESTDSGLsMSSYSVPR	0	0.838207
DESTDSGLSMSsYSVPR	0	0.82175
tPTQEPR	1	0.550707
TPtQEPR	0	0.453035
SEAAAPHTDAGGGLSsDEEEGTSSQAEAAR	1	0.857293
SEAAAPHTDAGGGLSSDEEEGTsSQAEAAR	0	0.730924
sEAAAPHTDAGGGLSSDEEEGTSSQAEAAR	0	0.824617
SEAAAPHTDAGGGLSSDEEEGTSsQAEAAR	0	0.775127
SSSVSSSAASsPER	1	0.917925
SSSVSSSAAsSPER	0	0.888993
SSSVSsSAASSPER	0	0.896765
sSSVSSSAASSPER	0	0.904789
SSsVSSSAASSPER	0	0.907436
SASSsPETR	1	0.773093
sASSSPETR	0	0.658926
SASsSPETR	0	0.691842
RSsSSSTTPTSANSLYR	1	0.944517
RSSSSsTTPTSANSLYR	0	0.906517
RsSSSSTTPTSANSLYR	0	0.894857
RSSSSSTTPTsANSLYR	0	0.894172
TSsKESSPIPSPTSDR	1	0.896398
TsSKESSPIPSPTSDR	0	0.807787
TSSKESSPIPSPTsDR	0	0.60058
TGsGSGGHVLSR	1	0.898026
TGSGsGGHVLSR	0	0.87966
TGSGSGGHVLsR	0	0.860675
STtPTSSPFR	1	0.929532
StTPTSSPFR	0	0.899297
TVSSPPTsPRPGSAATVSASTSNIIPPR	1	0.858013
TVSSPPTSPRPGSAATVSASTsNIIPPR	0	0.831713
TVSSPPTSPRPGSAATVSAsTSNIIPPR	0	0.866322
HCAPsPDRSPELSSSR	1	0.918955
HCAPSPDRSPELSSsR	0	0.796736
KEGsDGPLATSK	1	0.630472
KEGSDGPLATsK	0	0.278614
RDsSEGPPGSEGDGGGQSKPSNASGGVDK	1	0.843506
RDSSEGPPGsEGDGGGQSKPSNASGGVDK	0	0.731981
RDSSEGPPGSEGDGGGQSKPsNASGGVDK	0	0.762959
RDSSEGPPGSEGDGGGQSKPSNAsGGVDK	0	0.687618
RDSSEGPPGSEGDGGGQsKPSNASGGVDK	0	0.754327
TPEQYYQTFSPSSSHsPAR	1	0.935219
TPEQYYQTFSPSsSHSPAR	0	0.875002
TPEQYYQTFSPSSsHSPAR	0	0.887877
sTPEHTWSSR	1	0.873938
STPEHTWSsR	0	0.823724
SRsGSESEEAELSLSLAR	1	0.92094
SRSGSESEEAELSLsLAR	0	0.772078
SRSGSEsEEAELSLSLAR	0	0.87383
IVSGsPISTPSPSPLPR	1	0.947477
IVSGSPIsTPSPSPLPR	0	0.944958
STSQGSINsPVYSR	1	0.950941
STSQGSINSPVYsR	0	0.927951
SSSSDsIHSVR	1	0.894915
sSSSDSIHSVR	0	0.900115
SSSsDSIHSVR	0	0.895249
SSSSDSIHsVR	0	0.870607
APsPAPSSVPLGSEK	1	0.935684
APSPAPsSVPLGSEK	0	0.916083
APSPAPSSVPLGsEK	0	0.908534
APSPAPSsVPLGSEK	0	0.914177
IGTLQDRPPsPFREPPGSER	1	0.845646
IGTLQDRPPSPFREPPGsER	0	0.768776
sAASQTADGSGCR	1	0.788835
SAASQTADGsGCR	0	0.637635
EESYsPSKDR	1	0.81839
EESYSPsKDR	0	0.58582
SSsSGSLNAR	1	0.880084
SSSSGsLNAR	0	0.874291
sSSSGSLNAR	0	0.889351
QDsLSSEVDTLK	1	0.915586
QDSLsSEVDTLK	0	0.900846
QDSLSsEVDTLK	0	0.888268
NLFSQTLsLGSQK	1	0.921476
NLFSQTLSLGsQK	0	0.91726
NLFsQTLSLGSQK	0	0.920561
SVGSVGDsPREPR	1	0.904368
sVGSVGDSPREPR	0	0.889917
SsLPPVLGTESDATVK	1	0.844989
SSLPPVLGTEsDATVK	0	0.878516
GRtPPNLLSTLQYPR	1	0.906145
GRTPPNLLStLQYPR	0	0.645617
LVPsQEETKLSVEESEAAGDGVDTK	1	0.803929
LVPSQEETKLSVEEsEAAGDGVDTK	0	0.611949
RsPSPLGTSVR	1	0.919649
RSPSPLGTsVR	0	0.925365
SEHSYSESGASGSsFEELDLEGEGPLGESR	1	0.846284
SEHSYSESGAsGSSFEELDLEGEGPLGESR	0	0.797466
SEHSYsESGASGSSFEELDLEGEGPLGESR	0	0.824207
KNGSTAVAESVAsPQK	1	0.841221
KNGsTAVAESVASPQK	0	0.8233
GsPPTSSNIVQGQIK	1	0.918186
GSPPTsSNIVQGQIK	0	0.899836
SEAGHASsPDSEVTSLCQK	1	0.914565
SEAGHASSPDSEVTsLCQK	0	0.890343
TAVAPSAVNLADPRtPTAPAVNLAGAR	1	0.894769
tAVAPSAVNLADPRTPTAPAVNLAGAR	0	0.29036
LESGGSNPTTSDSYGDRAsAR	1	0.806546
LEsGGSNPTTSDSYGDRASAR	0	0.707782
LESGGsNPTTSDSYGDRASAR	0	0.715561
LESGGSNPTTSDsYGDRASAR	0	0.707112
SEKDRsLER	1	0.269016
sEKDRSLER	0	0.0503251
tTPNSGDVQVTEDAVR	1	0.88804
TTPNSGDVQVtEDAVR	0	0.85937
ISESVLRDsPPPHEDYEDEVFVR	1	0.926974
ISEsVLRDSPPPHEDYEDEVFVR	0	0.910611
ADAASSLTVDVtPPTAK	1	0.909126
ADAASSLTVDVTPPtAK	0	0.785913
RSEsWAR	1	0.727917
RsESWAR	0	0.661345
VAsPPSGPAYPDDVLDYGLK	1	0.93529
VASPPsGPAYPDDVLDYGLK	0	0.920778
TKDQPDGSSLSPAQsPSQSQPPAASSLR	1	0.846714
TKDQPDGSSLSPAQSPSQSQPPAAsSLR	0	0.589246
TKDQPDGSSLSPAQSPSQsQPPAASSLR	0	0.767662
TKDQPDGSSLSPAQSPSQSQPPAASsLR	0	0.629103
ERsGSESSVDQK	1	0.791632
ERSGSEsSVDQK	0	0.266193
ALsPVTSR	1	0.927689
ALSPVTsR	0	0.860475
LLEGtGSEASSTR	1	0.855358
LLEGTGSEASStR	0	0.785145
AsATSVSSAGEQAAGDPEGR	1	0.826291
ASATSVsSAGEQAAGDPEGR	0	0.832899
ETAVPGPLGIEDISPNLsPDDKSFSR	1	0.856076
ETAVPGPLGIEDISPNLSPDDKSFsR	0	0.570058
ASDSsSPSCSSGPR	1	0.810589
ASDSSSPsCSSGPR	0	0.773345
AsDSSSPSCSSGPR	0	0.742322
ASDSSSPSCSsGPR	0	0.63353
ISNSDLSGsAR	1	0.920267
ISNsDLSGSAR	0	0.926119
IsNSDLSGSAR	0	0.91386
YGLAGsPGGGPGESSCVDAFALCDALGR	1	0.823374
YGLAGSPGGGPGESsCVDAFALCDALGR	0	0.737749
YGLAGSPGGGPGEsSCVDAFALCDALGR	0	0.714403
LSsMAMISGLSGR	1	0.798109
LSSMAMIsGLSGR	0	0.77756
PSPLGSYsPIR	1	0.828757
PSPLGsYSPIR	0	0.768801
ETDILsDDDEFCESVK	1	0.872434
ETDILSDDDEFCEsVK	0	0.777879
TEEPLGsPHPSGTVESPGEGPQDTR	1	0.877647
TEEPLGSPHPsGTVESPGEGPQDTR	0	0.883672
SGCSEAQPPEsPETR	1	0.892539
sGCSEAQPPESPETR	0	0.877988
SGCsEAQPPESPETR	0	0.851491
SNVSSPAtPTASSSSSTTPTR	1	0.924016
SNVSSPATPTASSSSSTTPtR	0	0.835753
sCSESWR	1	0.654054
SCsESWR	0	0.717408
SCSEsWR	0	0.5843
sASGSSSDR	1	0.145337
SASGSSsDR	0	0.101177
IDTHPsPSHSSTVK	1	0.93429
IDTHPSPSHSsTVK	0	0.927562
SSAFsPLGGCTPAECFCQTDIGGDR	1	0.821703
sSAFSPLGGCTPAECFCQTDIGGDR	0	0.745136
SsAFSPLGGCTPAECFCQTDIGGDR	0	0.674457
ASSsSSSIR	1	0.74697
ASSSSsSIR	0	0.687818
ASSSSSsIR	0	0.657492
AsSSSSSIR	0	0.751319
FsGGPSNLPTPDVTTGTR	1	0.881909
FSGGPsNLPTPDVTTGTR	0	0.87064
sPENTEGKDGSK	1	0.164301
SPENTEGKDGsK	0	0.132876
QTQsESSNYDSELEK	1	0.924825
QTQSESsNYDSELEK	0	0.919881
QTQSEsSNYDSELEK	0	0.916423
GSLAsPAFSPR	1	0.923329
GsLASPAFSPR	0	0.899736
RAsPPDPSPSPSAASASER	1	0.94208
RASPPDPsPSPSAASASER	0	0.936037
RASPPDPSPSPSAASAsER	0	0.913391
RASPPDPSPSPSAAsASER	0	0.924736
LDFCSALSSQGSsPR	1	0.913395
LDFCsALSSQGSSPR	0	0.892463
LDFCSALSSQGsSPR	0	0.913654
SHsSTQENR	1	0.551779
SHSsTQENR	0	0.48369
STPFIVPSsPTEQEGR	1	0.921672
sTPFIVPSSPTEQEGR	0	0.913949
GMMSGPIASSPQDsFHR	1	0.870412
GMMSGPIASsPQDSFHR	0	0.903717
GMMsGPIASSPQDSFHR	0	0.884834
SPsLESLSRPPSLGFGDTR	1	0.93406
SPSLESLsRPPSLGFGDTR	0	0.924687
SPSLESLSRPPsLGFGDTR	0	0.925788
DRPSEsDELQTIQEDSAATSESLDVMASQK	1	0.881062
DRPSESDELQTIQEDsAATSESLDVMASQK	0	0.859588
DRPSESDELQTIQEDSAATsESLDVMASQK	0	0.843948
RSEsPDSR	1	0.693346
RsESPDSR	0	0.467045
RSESPDsR	0	0.217346
TEDSsVPETPDNER	1	0.858192
TEDsSVPETPDNER	0	0.844103
sRDSESHSR	1	0.131389
SRDSESHsR	0	0.0930368
SRDSEsHSR	0	0.180685
TNsGSQQH	1	0.709941
TNSGsQQH	0	0.605731
ADDPLRLDQELQQPQtQEKTSNSLTEDSK	1	0.0900727
ADDPLRLDQELQQPQTQEKtSNSLTEDSK	0	0.0961004
ADDPLRLDQELQQPQTQEKTSNSLtEDSK	0	0.0261076
RSsMGSTAVATDVK	1	0.92337
RSSMGsTAVATDVK	0	0.809032
QLHSLSsADELR	1	0.874365
QLHSLsSADELR	0	0.865207
QLHsLSSADELR	0	0.901071
SLDDLESATVsDGELTGADLK	1	0.928379
SLDDLEsATVSDGELTGADLK	0	0.917743
sLDDLESATVSDGELTGADLK	0	0.911125
SDsASDSQEIK	1	0.872753
SDSASDsQEIK	0	0.849404
TKsWGEQCPETSGTDSGR	1	0.642928
TKSWGEQCPETSGTDsGR	0	0.0792072
TKSWGEQCPETsGTDSGR	0	0.100985
RAPSsGDDQSSSSTQPPR	1	0.779179
RAPSSGDDQSSSsTQPPR	0	0.775717
RAPSSGDDQSSsSTQPPR	0	0.779661
sPVGLSSDGISSSSSSSR	1	0.903702
SPVGLSSDGISSSsSSSR	0	0.885756
SPVGLSSDGISsSSSSSR	0	0.892371
SPVGLSSDGISSSSsSSR	0	0.887996
ENSSSQDPQTEGtR	1	0.166426
ENSSSQDPQtEGTR	0	0.403591
SIsREPSPALGPNLDGSGLLPR	1	0.913915
SISREPSPALGPNLDGsGLLPR	0	0.843293
sADLPHSFK	1	0.876105
SADLPHsFK	0	0.878376
TTPEsPPYSSGSYDSIK	1	0.947914
TTPESPPYsSGSYDSIK	0	0.937474
TTPESPPYSSGsYDSIK	0	0.948127
SCAADsDPEPER	1	0.734902
sCAADSDPEPER	0	0.764757
GGSPIIQEPEEPsEHREESSPR	1	0.911539
GGSPIIQEPEEPSEHREEsSPR	0	0.932436
GGsDDSSKDPIDVNYEK	1	0.93375
GGSDDSsKDPIDVNYEK	0	0.909508
HLNSSQPSGFGPANsLEDVVR	1	0.910838
HLNsSQPSGFGPANSLEDVVR	0	0.914558
SGPPsPPSTATSFGGPR	1	0.93541
SGPPSPPSTATsFGGPR	0	0.925172
FSESESRsPLEDETDNTWMFK	1	0.828496
FSESEsRSPLEDETDNTWMFK	0	0.743844
SsLVTSK	1	0.81556
SSLVTsK	0	0.704272
AGGAsPAASSTAQPPTQHR	1	0.8478
AGGASPAASsTAQPPTQHR	0	0.813508
TRGsPEPSPEAAADGPTVSPPER	1	0.904901
TRGSPEPSPEAAADGPTVsPPER	0	0.914383
SSASVSDSSGFsDSESADSLYR	1	0.882425
SSAsVSDSSGFSDSESADSLYR	0	0.828234
SSASVSDSSGFSDSEsADSLYR	0	0.859388
sSASVSDSSGFSDSESADSLYR	0	0.791919
SSASVSDsSGFSDSESADSLYR	0	0.817848
TIYLSsPDSAVGVQWPR	1	0.893428
TIYLsSPDSAVGVQWPR	0	0.880778
NYARDsVSSVSDISQYR	1	0.844528
NYARDSVSsVSDISQYR	0	0.518936
NYARDSVsSVSDISQYR	0	0.520663
NYARDSVSSVsDISQYR	0	0.531454
NYARDSVSSVSDIsQYR	0	0.382992
LSsSGSNCSSGSEGEPVALHAGICVR	1	0.771419
LSSSGsNCSSGSEGEPVALHAGICVR	0	0.810494
LSSSGSNCsSGSEGEPVALHAGICVR	0	0.804062
KATSDTLEsPPKIIPK	1	0.822682
KATsDTLESPPKIIPK	0	0.65608
NAsLSQSPR	1	0.910403
NASLsQSPR	0	0.911443
ELVPDQAVISDSTFSLANsPGSESVTK	1	0.922528
ELVPDQAVISDSTFsLANSPGSESVTK	0	0.866085
ELVPDQAVIsDSTFSLANSPGSESVTK	0	0.901776
ELVPDQAVISDSTFSLANSPGsESVTK	0	0.883683
ELVPDQAVISDsTFSLANSPGSESVTK	0	0.881798
DLVFNTEsLPSVDNR	1	0.885016
DLVFNTESLPsVDNR	0	0.871853
REGPGsEPDSQVDGGLSGASLGEK	1	0.829454
REGPGSEPDSQVDGGLsGASLGEK	0	0.832468
REGPGSEPDSQVDGGLSGAsLGEK	0	0.846221
SSsQIPEGFGLTSGGSNYSLAR	1	0.898962
SSSQIPEGFGLTSGGSNYsLAR	0	0.862239
SSSQIPEGFGLTsGGSNYSLAR	0	0.878639
SSSQIPEGFGLTSGGsNYSLAR	0	0.88135
TFVSQAsATMQQYAQR	1	0.837927
TFVsQASATMQQYAQR	0	0.817388
QSSSsAGDSDGEREDSAAER	1	0.756635
QSSSSAGDSDGEREDsAAER	0	0.764768
QSsSSAGDSDGEREDSAAER	0	0.752263
DLVDsPASLASSLGSPLPR	1	0.934451
DLVDSPASLASsLGSPLPR	0	0.922711
DLVDSPAsLASSLGSPLPR	0	0.924848
DLVDSPASLAsSLGSPLPR	0	0.909398
EDDsSASTSQSTR	1	0.39388
EDDSSASTSQsTR	0	0.184608
EDDSsASTSQSTR	0	0.431124
EDDSSASTsQSTR	0	0.332603
ENYSDsEEEDDDDVASSR	1	0.86066
ENYSDSEEEDDDDVAsSR	0	0.721458
ENYSDSEEEDDDDVASsR	0	0.717017
SAsAPSAHLFDSSQLVSAR	1	0.92383
SASAPSAHLFDSsQLVSAR	0	0.888688
SASAPsAHLFDSSQLVSAR	0	0.913587
EQTLHtPVMMQTPQLTSTIMR	1	0.751544
EQTLHTPVMMQTPQLtSTIMR	0	0.441668
EAASSGDDsGR	1	0.197279
EAASsGDDSGR	0	0.314966
NSLLAGGDDDTMSVISGIsSR	1	0.788467
NsLLAGGDDDTMSVISGISSR	0	0.80185
QVSsPSFTNRR	1	0.855742
QVsSPSFTNRR	0	0.849961
KLDFNSPGGSsPVENSDCSTNSR	1	0.905002
KLDFNSPGGSSPVENsDCSTNSR	0	0.898776
KLDFNSPGGSSPVENSDCsTNSR	0	0.879686
KLDFNsPGGSSPVENSDCSTNSR	0	0.908493
KLDFNSPGGSSPVENSDCSTNsR	0	0.846738
SYSSSSsSPER	1	0.808402
SYSSsSSSPER	0	0.830246
SYSSSsSSPER	0	0.80499
SYSsSSSSPER	0	0.853823
GMSIYPGYMsPHAGYPAGGLLR	1	0.838058
GMsIYPGYMSPHAGYPAGGLLR	0	0.745311
TSAAACAVTDLSDDsDFDEK	1	0.888475
TsAAACAVTDLSDDSDFDEK	0	0.7954
TLsQSSESGTLSSGPPGHTMEVSC	1	0.954824
TLSQSSESGTLSsGPPGHTMEVSC	0	0.951377
TLSQSSEsGTLSSGPPGHTMEVSC	0	0.957582
GLPNGPTHAFSSPSEsPDSTVDR	1	0.930392
GLPNGPTHAFsSPSESPDSTVDR	0	0.91667
GLPNGPTHAFSSPSESPDsTVDR	0	0.889278
LAEAPSPAPTPSPTPVEDLGPQTSTsPGR	1	0.943778
LAEAPSPAPTPSPTPVEDLGPQTsTSPGR	0	0.915664
WTsQDSLLGMEFSGR	1	0.826411
WTSQDSLLGMEFsGR	0	0.571753
WTSQDsLLGMEFSGR	0	0.781995
MDIETNDTFsDEAVPESSK	1	0.907797
MDIETNDTFSDEAVPESsK	0	0.780074
GSSPTPPCsPVQPSK	1	0.932803
GSSPTPPCSPVQPsK	0	0.900939
EGtPPLTK	1	0.838376
EGTPPLtK	0	0.42604
QsPPISTSK	1	0.899486
QSPPISTsK	0	0.811944
ALSQTVPSSGTNGVSLPADCTGAVPAAsPDTAAWR	1	0.846411
ALSQTVPSSGTNGVsLPADCTGAVPAASPDTAAWR	0	0.845252
ALSQTVPsSGTNGVSLPADCTGAVPAASPDTAAWR	0	0.811574
ALSQTVPSsGTNGVSLPADCTGAVPAASPDTAAWR	0	0.82202
ERESSANNSVsPSESLR	1	0.870269
ERESSANNSVSPSEsLR	0	0.801414
EREsSANNSVSPSESLR	0	0.902002
TGsSPNSVSSSPTNSAITQLR	1	0.942559
TGSSPNSVSSSPTNsAITQLR	0	0.941227
TGSSPNSVSsSPTNSAITQLR	0	0.945882
KSsPSVK	1	0.824821
KsSPSVK	0	0.595912
QDsPFSR	1	0.8886
QDSPFsR	0	0.761247
SGSGEDEsSEDEAR	1	0.673067
SGsGEDESSEDEAR	0	0.759841
sGSGEDESSEDEAR	0	0.697103
RKsTDSVPISK	1	0.816748
RKSTDSVPIsK	0	0.121151
RKSTDsVPISK	0	0.407536
TsGETTQTHTEPTGDSK	1	0.846263
TSGETTQTHTEPTGDsK	0	0.746001
GsDGGSMLK	1	0.647614
GSDGGsMLK	0	0.697472
SASSsEEEELYLGPSGPTR	1	0.915559
SASSSEEEELYLGPsGPTR	0	0.876513
SAsSSEEEELYLGPSGPTR	0	0.900285
sASSSEEEELYLGPSGPTR	0	0.890639
MQPLVMVSSGsTK	1	0.837001
MQPLVMVSsGSTK	0	0.795927
MQPLVMVsSGSTK	0	0.76584
SSsEDKITVHFINR	1	0.759146
SsSEDKITVHFINR	0	0.572538
DAETGSSQCQTPGSTASSEPVsPLQEK	1	0.931366
DAETGsSQCQTPGSTASSEPVSPLQEK	0	0.91904
DAETGSsQCQTPGSTASSEPVSPLQEK	0	0.927479
DAETGSSQCQTPGSTAsSEPVSPLQEK	0	0.913274
DAETGSSQCQTPGSTASsEPVSPLQEK	0	0.924067
RQVsVSISSAVK	1	0.823864
RQVSVsISSAVK	0	0.798769
RQVSVSIsSAVK	0	0.718835
MQNNSsPSISPNTSFTSDGSPSPLGGIKR	1	0.864012
MQNNSSPSISPNTsFTSDGSPSPLGGIKR	0	0.851256
MQNNSSPSISPNTSFTsDGSPSPLGGIKR	0	0.846593
ETDsSSASAATPSK	1	0.844657
ETDSSSASAATPsK	0	0.427568
TDGPVFHSNtLER	1	0.855194
tDGPVFHSNTLER	0	0.71032
GTAAFsPSHPLLPLR	1	0.899672
GTAAFSPsHPLLPLR	0	0.840183
TPTLASTPIPPTPQAPsPAVDAEIR	1	0.935329
TPTLAsTPIPPTPQAPSPAVDAEIR	0	0.922867
IYSSDSDEGsEEDKAQR	1	0.826442
IYSsDSDEGSEEDKAQR	0	0.806726
DDAtPVRDEPMDAESITFK	1	0.792432
DDATPVRDEPMDAESItFK	0	0.689604
TQEtPSAQMEGFLNR	1	0.904679
tQETPSAQMEGFLNR	0	0.826867
RSsGTSGLLPVEQSSR	1	0.922505
RSSGTSGLLPVEQsSR	0	0.815302
RSSGTSGLLPVEQSsR	0	0.783363
RsSGTSGLLPVEQSSR	0	0.828281
SFTSsSPSSPSR	1	0.940246
SFTSSSPSSPsR	0	0.921887
EKMsGSASSENR	1	0.249614
EKMSGSASsENR	0	0.0176228
EKMSGSAsSENR	0	0.0215177
NHSDSSTSESEVSSVsPLKNK	1	0.864647
NHSDsSTSESEVSSVSPLKNK	0	0.681204
NHSDSSTSEsEVSSVSPLKNK	0	0.685842
GLsLDSFLR	1	0.914562
GLSLDsFLR	0	0.868824
EVVTsEDGSDCPEAMDLGTLSGIGTLDGFR	1	0.638616
EVVTSEDGSDCPEAMDLGTLsGIGTLDGFR	0	0.481141
LGAGSGLDPGsAGSLSPQDPVALGSSAR	1	0.918127
LGAGSGLDPGSAGSLSPQDPVALGsSAR	0	0.90025
LGAGSGLDPGSAGSLSPQDPVALGSsAR	0	0.904824
GPVSQNsEVGEEETSAGQGLSSR	1	0.914723
GPVSQNSEVGEEETsAGQGLSSR	0	0.903588
GPVSQNSEVGEEETSAGQGLsSR	0	0.868628
GPVsQNSEVGEEETSAGQGLSSR	0	0.901844
LSAQGQAISVVGSLSSMsPLEEEAPQAK	1	0.885586
LsAQGQAISVVGSLSSMSPLEEEAPQAK	0	0.729314
LSAQGQAIsVVGSLSSMSPLEEEAPQAK	0	0.813564
sRVFDLQFSTDSPR	1	0.808412
SRVFDLQFSTDsPR	0	0.737432
SRVFDLQFsTDSPR	0	0.630346
QQLSEEEKANsDDERPVASDNDDEK	1	0.634898
QQLSEEEKANSDDERPVAsDNDDEK	0	0.606325
SDsDSSTLPR	1	0.888459
sDSDSSTLPR	0	0.871465
SDSDsSTLPR	0	0.868591
VHNNsPDTSRR	1	0.839583
VHNNSPDTsRR	0	0.400491
STETsDFENIESPLNER	1	0.94294
sTETSDFENIESPLNER	0	0.935664
sPSFGEDYYGPSR	1	0.938554
SPSFGEDYYGPsR	0	0.904953
KSSTsPK	1	0.389287
KsSTSPK	0	0.213886
ETDSSsASAATPSK	1	0.827256
SPTAPSVFSPTGNRtPIPPSR	1	0.926208
SPtAPSVFSPTGNRTPIPPSR	0	0.885455
SSSSSASPSSPsSREEK	1	0.502736
sSSSSASPSSPSSREEK	0	0.561555
SsSSSASPSSPSSREEK	0	0.536213
SSSsSASPSSPSSREEK	0	0.538507
AGsSWQCDTCLLQNK	1	0.781903
AGSsWQCDTCLLQNK	0	0.780464
sPPPPTHSTQLGAPSR	1	0.906125
SPPPPTHSTQLGAPsR	0	0.877901
SPPPPTHsTQLGAPSR	0	0.896213
KSSsKDSR	1	0.0343464
KSSSKDsR	0	0.0221274
EVSSRPsTPGLSVVSGISATSEDIPNK	1	0.880803
EVSSRPSTPGLSVVSGISATsEDIPNK	0	0.875293
EVSSRPSTPGLSVVSGIsATSEDIPNK	0	0.864474
EVSSRPSTPGLSVVsGISATSEDIPNK	0	0.843248
HPPFSPPEPPLSsPASQHK	1	0.917835
HPPFSPPEPPLSSPAsQHK	0	0.915591
HPPFSPPEPPLsSPASQHK	0	0.921811
EVYELLDsPGKVLLQSK	1	0.759321
EVYELLDSPGKVLLQsK	0	0.176662
LGPELSPSPTsPTATSTTPSR	1	0.949539
LGPELSPSPTSPTATSTTPsR	0	0.920569
LGPELSPSPTSPTATsTTPSR	0	0.934272
LGPELsPSPTSPTATSTTPSR	0	0.945815
LGPELSPsPTSPTATSTTPSR	0	0.948282
SGQSYsPSR	1	0.927896
SGQsYSPSR	0	0.913707
sGQSYSPSR	0	0.913108
KAsVHSSGR	1	0.640231
KASVHSsGR	0	0.0855041
AVTSGLPGDTALLLPPsPR	1	0.880365
AVTsGLPGDTALLLPPSPR	0	0.845561
GSGLGsPTSSFNSTVFGPSSLNSLR	1	0.935001
GSGLGSPTSSFNSTVFGPsSLNSLR	0	0.88269
GSGLGSPTSSFNsTVFGPSSLNSLR	0	0.911979
GSGLGSPTsSFNSTVFGPSSLNSLR	0	0.908715
SVPAGLTLQSVsPQSLQGK	1	0.94852
SVPAGLTLQsVSPQSLQGK	0	0.940588
SVsDSSVPR	1	0.918639
SVSDsSVPR	0	0.907541
sVSDSSVPR	0	0.919941
GPSPEGSSSTESsPEHPPK	1	0.885125
GPSPEGSSSTEsSPEHPPK	0	0.855298
GPSPEGSSsTESSPEHPPK	0	0.834269
TSCSGSGEREsPER	1	0.865016
TsCSGSGERESPER	0	0.752956
QWEAGSAGAAsPEELASPEER	1	0.913932
QWEAGsAGAASPEELASPEER	0	0.898427
VPVASPsAHNISSSGGAPDR	1	0.870889
VPVASPSAHNIsSSGGAPDR	0	0.843436
VPVASPSAHNISsSGGAPDR	0	0.834585
AIAELGIYPAVDPLDsTSR	1	0.835726
AIAELGIYPAVDPLDSTsR	0	0.817736
IDSVAAQPtATSPVVYTR	1	0.901254
IDSVAAQPTATSPVVYtR	0	0.797249
AEGAGRPPPAtPPRPPPSTSAVR	1	0.923205
AEGAGRPPPATPPRPPPStSAVR	0	0.832561
SLAADDEGGPELEPDYGtATR	1	0.81507
SLAADDEGGPELEPDYGTAtR	0	0.779184
NKsESQCDEDGMTSSLSESLK	1	0.775347
NKSESQCDEDGMTsSLSESLK	0	0.365971
NKSESQCDEDGMTSSLsESLK	0	0.441542
TNsLSRPGALPPR	1	0.821753
TNSLsRPGALPPR	0	0.782534
TEATEsDSDSDGTGDSSYAR	1	0.879107
TEATESDSDsDGTGDSSYAR	0	0.881342
TEATESDSDSDGTGDSsYAR	0	0.820255
IFSNALPDDLRsPIR	1	0.916178
IFsNALPDDLRSPIR	0	0.833666
SETsPVAPR	1	0.874413
sETSPVAPR	0	0.874022
TVSsPIPYTPSPSSSR	1	0.944272
TVSSPIPYTPSPsSSR	0	0.94321
TVSSPIPYTPSPSSsR	0	0.924361
GRAsPGGVSTSSSDGK	1	0.900176
GRASPGGVSTSSsDGK	0	0.652967
GRASPGGVSTsSSDGK	0	0.626131
GRASPGGVsTSSSDGK	0	0.702723
SQsVSPPPVLSPPR	1	0.924526
SQSVSPPPVLsPPR	0	0.941512
TVsFSSMPTEK	1	0.911625
TVSFsSMPTEK	0	0.884712
TVSFSsMPTEK	0	0.905861
QEASTGQSPEDHASLAPPLsPDHSSLEAK	1	0.920731
QEAsTGQSPEDHASLAPPLSPDHSSLEAK	0	0.891196
QEASTGQSPEDHASLAPPLSPDHSsLEAK	0	0.887569
HsPAGSQALQTTAASELMSQK	1	0.873678
HSPAGSQALQTTAASELMsQK	0	0.870516
HSPAGSQALQTTAAsELMSQK	0	0.867311
ALSSsVIR	1	0.884589
ALSsSVIR	0	0.877636
KTDSEEQDKsR	1	0.0940939
KTDsEEQDKSR	0	0.187673
STYFSDEEELsD	1	0.969594
sTYFSDEEELSD	0	0.968958
ECEEEAINIQSTAPEEEHEsPR	1	0.867858
ECEEEAINIQsTAPEEEHESPR	0	0.768414
SYSSSSSsPER	1	0.875975
KQSsEVK	1	0.204878
KQsSEVK	0	0.489365
GSNsGMDSNIDLTIVEDEEEESVALEQAQK	1	0.781883
GSNSGMDSNIDLTIVEDEEEEsVALEQAQK	0	0.712228
QNsTSLTGK	1	0.903261
QNSTsLTGK	0	0.890015
SYsVEQLQPAPPGLTSQSR	1	0.923005
SYSVEQLQPAPPGLTSQsR	0	0.877006
SYSVEQLQPAPPGLTsQSR	0	0.888867
SAQGSSsPVPSMVQK	1	0.929696
SAQGSSSPVPsMVQK	0	0.927574
SAQGSsSPVPSMVQK	0	0.922617
FQAPISAPEYTVtPSPQQAR	1	0.910512
FQAPISAPEYtVTPSPQQAR	0	0.881046
GPSTPKsPGASNFSTLPK	1	0.914321
GPSTPKSPGAsNFSTLPK	0	0.646659
GPsTPKSPGASNFSTLPK	0	0.840438
TsQQNVYNPSEGSTWNPFDDDNFSK	1	0.877402
TSQQNVYNPSEGSTWNPFDDDNFsK	0	0.879077
TSQQNVYNPSEGsTWNPFDDDNFSK	0	0.9145
SSGVQPsPAR	1	0.874242
SsGVQPSPAR	0	0.813734
sSGVQPSPAR	0	0.844553
TTPVDLCLLEESVGsLEGSR	1	0.829172
TTPVDLCLLEESVGSLEGsR	0	0.698437
sPGGGSEANGLALVSGFK	1	0.924491
SPGGGSEANGLALVsGFK	0	0.869526
NLSQsPEQQR	1	0.922164
NLsQSPEQQR	0	0.909159
TAsDTDSSYCIPTAGMSPSR	1	0.874162
TASDTDSsYCIPTAGMSPSR	0	0.873118
TASDTDSSYCIPTAGMSPsR	0	0.804309
EREDEsEDESDILEESPCGR	1	0.747132
EREDESEDESDILEEsPCGR	0	0.800691
EREDESEDEsDILEESPCGR	0	0.777141
NSDSIVSLPQsDR	1	0.866052
NSDSIVsLPQSDR	0	0.887766
NsDSIVSLPQSDR	0	0.871467
GsGDTSSLIDPDTSLSELR	1	0.836254
GSGDTsSLIDPDTSLSELR	0	0.884908
GSGDTSsLIDPDTSLSELR	0	0.890076
RPsGSEQSDNESVQSGR	1	0.921001
RPSGSEQSDNESVQsGR	0	0.924906
APELPNTSSsPSLK	1	0.944201
APELPNTSSSPsLK	0	0.939059
APELPNTsSSPSLK	0	0.932946
sPSSDSWTCADTSTER	1	0.866646
SPSSDSWTCADTsTER	0	0.834651
SsPSSPAVR	1	0.891521
SSPSsPAVR	0	0.896351
sSPSSPAVR	0	0.893996
SGTSTPTTPGSTAItPGTPPSYSSR	1	0.954468
SGtSTPTTPGSTAITPGTPPSYSSR	0	0.954746
SGTSTPtTPGSTAITPGTPPSYSSR	0	0.953524
SGTSTPTTPGStAITPGTPPSYSSR	0	0.947105
SGTSTPTtPGSTAITPGTPPSYSSR	0	0.956595
EAGPSVAVDsSGR	1	0.859219
EAGPsVAVDSSGR	0	0.845594
EAGPSVAVDSsGR	0	0.852369
VSFTGsVPTGMK	1	0.899029
VsFTGSVPTGMK	0	0.882354
SPtPESSTIASYVTLR	1	0.920695
SPTPESSTIASYVtLR	0	0.745686
TSsEPEVSVLPK	1	0.91414
TSSEPEVsVLPK	0	0.872261
SSsMADR	1	0.537771
SsSMADR	0	0.343344
VSSPLSPLSPGIKsPTIPR	1	0.932099
VsSPLSPLSPGIKSPTIPR	0	0.718
VLLGFSSDEsDVEASPR	1	0.912295
VLLGFSSDESDVEAsPR	0	0.90519
EYGsTSSIDR	1	0.905189
EYGSTsSIDR	0	0.889912
EYGSTSsIDR	0	0.894965
tPTSQSYR	1	0.774174
TPtSQSYR	0	0.518313
AEQPsPPNSDSGQDAHPDPDANPDAAR	1	0.884006
AEQPSPPNSDsGQDAHPDPDANPDAAR	0	0.878597
FLESAAADFsDEDEDDDVDGREK	1	0.841414
FLEsAAADFSDEDEDDDVDGREK	0	0.785512
KsSSSSLLR	1	0.540434
KSSsSSLLR	0	0.556936
KSSSSsLLR	0	0.408826
TIsEPDEQRSELPR	1	0.826973
TISEPDEQRsELPR	0	0.832449
DDCYDSSsLPDDISVVK	1	0.817483
DDCYDSSSLPDDIsVVK	0	0.670625
DDCYDSsSLPDDISVVK	0	0.724632
SQSSEGVSSLSSSPSNSLETQSQSLsR	1	0.913666
SQSSEGVSSLSSSPSNSLETQsQSLSR	0	0.931947
SQSSEGVSSLsSSPSNSLETQSQSLSR	0	0.919244
sQSSEGVSSLSSSPSNSLETQSQSLSR	0	0.920941
HSYtPTTSR	1	0.885738
HSYTPtTSR	0	0.769248
HSYTPTtSR	0	0.759852
AFVEDsEDEDGAGEGGSSLLQK	1	0.927308
AFVEDSEDEDGAGEGGsSLLQK	0	0.881028
VGsQGSDLDSSATPINTVDVNNESSSEGFICPQCMK	1	0.835845
VGSQGSDLDSSATPINTVDVNNEsSSEGFICPQCMK	0	0.749661
VGSQGSDLDSSATPINTVDVNNESSsEGFICPQCMK	0	0.801011
VGSQGSDLDSSATPINTVDVNNESsSEGFICPQCMK	0	0.745852
MSISEGTVsDK	1	0.859927
MSIsEGTVSDK	0	0.876603
AAsLDSVATSR	1	0.927958
AASLDSVATsR	0	0.882441
GPAETEATtD	1	0.842951
GPAETEAtTD	0	0.612064
GPAEtEATTD	0	0.746303
sSCSSEPNTPK	1	0.891066
SSCsSEPNTPK	0	0.885684
DSSLCVSGETLAAGTSsPK	1	0.921985
DsSLCVSGETLAAGTSSPK	0	0.840384
DSSLCVSGETLAAGTsSPK	0	0.901979
ETSHGsPTVTK	1	0.906381
ETsHGSPTVTK	0	0.881431
HKSDVEIPATVTAFSFEDDTVPLsPLK	1	0.724788
HKSDVEIPATVTAFsFEDDTVPLSPLK	0	0.655075
IEVLPVDTGAGGYSGNSGsPK	1	0.955376
IEVLPVDTGAGGYsGNSGSPK	0	0.937617
RLsLSLSQR	1	0.937948
RLSLsLSQR	0	0.914624
LSDsPSMK	1	0.925552
LsDSPSMK	0	0.894207
QVENGGTEEVAQPsPTASLESK	1	0.939743
QVENGGTEEVAQPSPTASLEsK	0	0.905024
SAGQENLETLKsPETQAPLWTPEEINQGAMNPLEK	1	0.904092
sAGQENLETLKSPETQAPLWTPEEINQGAMNPLEK	0	0.661706
SSsFSDTLEESSPIAAIFDTENLEK	1	0.917532
sSSFSDTLEESSPIAAIFDTENLEK	0	0.88689
SSSFSDTLEESsPIAAIFDTENLEK	0	0.931575
SsSFSDTLEESSPIAAIFDTENLEK	0	0.857271
SSSFSDTLEEsSPIAAIFDTENLEK	0	0.901623
ESsPLSSR	1	0.892663
ESSPLSsR	0	0.571209
EsSPLSSR	0	0.836374
SSTVAsLDTDSTK	1	0.930212
sSTVASLDTDSTK	0	0.91748
SsTVASLDTDSTK	0	0.891216
AESSNsSSSDDSSEEEEEKLK	1	0.602896
AESSNSSsSDDSSEEEEEKLK	0	0.648197
AESSNSSSSDDSsEEEEEKLK	0	0.811108
AESSNSSSsDDSSEEEEEKLK	0	0.723383
EGsIETLSNSSGSTSGSIPR	1	0.934668
EGSIETLsNSSGSTSGSIPR	0	0.923537
EGSIETLSNSSGsTSGSIPR	0	0.91613
SPsEESAPTTSPESVSGSVPSSGSSGR	1	0.923012
SPSEESAPTTSPESVSGsVPSSGSSGR	0	0.930869
SPSEESAPTTSPESVSGSVPSSGSsGR	0	0.911321
SPSEESAPTTSPESVSGSVPsSGSSGR	0	0.918388
SPSEESAPTTSPESVSGSVPSsGSSGR	0	0.922832
SsPSGASSPR	1	0.737131
SSPSGAsSPR	0	0.623887
sSPSGASSPR	0	0.731794
ETDKsPTSTEPR	1	0.847701
ETDKSPTsTEPR	0	0.753127
AEsSSSISSSASLSAANTPTVGVSR	1	0.879028
AESSSSISSSASLSAANTPTVGVsR	0	0.815954
AESSSSISSSASLsAANTPTVGVSR	0	0.897282
AESSSSISSSAsLSAANTPTVGVSR	0	0.898432
AESSSSISsSASLSAANTPTVGVSR	0	0.856924
DVWsAPSSLR	1	0.899189
DVWSAPSsLR	0	0.876218
DVWSAPsSLR	0	0.873913
YGPADVEDTTGSGATDSKDDDDIDLFGsDDEEESEEAKR	1	0.792831
YGPADVEDTTGsGATDSKDDDDIDLFGSDDEEESEEAKR	0	0.698417
YGPADVEDTTGSGATDsKDDDDIDLFGSDDEEESEEAKR	0	0.715228
VQDLSAGGQGSLTDSGPERRPEGPGAQAPSsPR	1	0.85414
VQDLSAGGQGsLTDSGPERRPEGPGAQAPSSPR	0	0.861848
VQDLsAGGQGSLTDSGPERRPEGPGAQAPSSPR	0	0.820177
SSERPLsPK	1	0.934141
SsERPLSPK	0	0.903556
sSERPLSPK	0	0.913989
SPsFGEDYYGPSR	1	0.941584
SGLTVPtSPK	1	0.929605
SGLtVPTSPK	0	0.912005
DNARSsLSASHPMVGK	1	0.445237
DNARsSLSASHPMVGK	0	0.266073
TKSPtDDEVTPSAVVR	1	0.880492
TKSPTDDEVtPSAVVR	0	0.864142
SIYDDISSPGLGsTPLTSR	1	0.950422
SIYDDISSPGLGSTPLTsR	0	0.928556
APPsPGSLAAPGR	1	0.879069
APPSPGsLAAPGR	0	0.8328
STGVSFWTQDsDENEQEQQSDTEEGSNK	1	0.825316
STGVsFWTQDSDENEQEQQSDTEEGSNK	0	0.770942
STGVSFWTQDSDENEQEQQSDTEEGsNK	0	0.660209
DAGGGSVLKsPSQTPK	1	0.914956
DAGGGsVLKSPSQTPK	0	0.875437
DAGGGSVLKSPsQTPK	0	0.895841
KVEAPETNIDKtPK	1	0.895419
KVEAPEtNIDKTPK	0	0.60479
QLsGQSTSSDTTYK	1	0.913562
QLSGQSTSsDTTYK	0	0.909686
QLSGQSTsSDTTYK	0	0.911841
TSsDSALHTSVMNPSPQDTYPGPTPPSILPSR	1	0.851839
TSSDsALHTSVMNPSPQDTYPGPTPPSILPSR	0	0.878869
TSSDSALHTSVMNPSPQDTYPGPTPPSILPsR	0	0.642338
TSSDSALHTSVMNPsPQDTYPGPTPPSILPSR	0	0.926702
MSDsESEELPK	1	0.887298
MSDSEsEELPK	0	0.869507
SPsSDSWTCADTSTER	1	0.875224
NGGELTHPTHSPGQSsPRPVISQR	1	0.935323
NGGELTHPTHSPGQSSPRPVIsQR	0	0.910426
AKsPTPESSTIASYVTLRK	1	0.84016
AKSPTPESsTIASYVTLRK	0	0.477045
NAETPAETPTTAEACsPSPAVQTFSEAK	1	0.942336
NAETPAETPTTAEACSPSPAVQTFsEAK	0	0.899083
TLEAEFNSPSPPtPEPGEGPR	1	0.911031
tLEAEFNSPSPPTPEPGEGPR	0	0.866375
YSsDEDLPSK	1	0.919417
YSSDEDLPsK	0	0.843886
SEsDSSPDSK	1	0.535496
SESDSSPDsK	0	0.145654
QAsLSQSIR	1	0.909817
QASLsQSIR	0	0.890279
MsGSASSENR	1	0.481273
MSGSASsENR	0	0.273036
LTPSRsQILR	1	0.751964
LTPsRSQILR	0	0.758366
EDRsPSAIFSAELSK	1	0.931636
EDRSPSAIFSAELsK	0	0.826205
EDRSPSAIFsAELSK	0	0.864776
sPGQPSSLR	1	0.919567
SPGQPsSLR	0	0.873118
SPGQPSsLR	0	0.846269
NYSVGSRPLKPLsPLR	1	0.905584
NYSVGsRPLKPLSPLR	0	0.904688
SDTLTDsQIDR	1	0.893761
sDTLTDSQIDR	0	0.91522
sQSSGSSATHPISVPGAR	1	0.921611
SQSSGSSATHPIsVPGAR	0	0.885845
SQSSGsSATHPISVPGAR	0	0.91814
TSCSGSGEREsPERK	1	0.826323
TsCSGSGERESPERK	0	0.646988
TSCSGsGERESPERK	0	0.763354
RGPEVTSQGVQTSsPACK	1	0.920956
RGPEVTsQGVQTSSPACK	0	0.879779
SAsFSQGTR	1	0.918878
SASFsQGTR	0	0.897529
SSsEGGDAGNDTR	1	0.709123
SsSEGGDAGNDTR	0	0.610028
TGVTSTsDSEEEGDDQEGEK	1	0.858082
TGVTsTSDSEEEGDDQEGEK	0	0.826653
DKLCsPLSEPGDPSK	1	0.72202
DKLCSPLSEPGDPsK	0	0.235036
KSFSKEELMSsDLEETAGSTSIPK	1	0.403544
KsFSKEELMSSDLEETAGSTSIPK	0	0.497444
KSFsKEELMSSDLEETAGSTSIPK	0	0.623004
LPASPSGSEDLSSVSSsPTSSPK	1	0.953981
LPASPSGsEDLSSVSSSPTSSPK	0	0.948714
LPASPSGSEDLSsVSSSPTSSPK	0	0.9412
sAPDISFTIDANK	1	0.909295
SAPDIsFTIDANK	0	0.909294
APVSSTESVIQsNTPTPPPSQPLNETAEEESR	1	0.835285
APVSSTESVIQSNTPTPPPSQPLNETAEEEsR	0	0.684474
APVSsTESVIQSNTPTPPPSQPLNETAEEESR	0	0.80512
RtPPVQPPPTR	1	0.820117
RTPPVQPPPtR	0	0.617206
ECsPTSSLER	1	0.92346
ECSPTsSLER	0	0.883572
TSPCQsPTISEGPVPSLPIRPSR	1	0.921397
TSPCQSPTISEGPVPSLPIRPsR	0	0.869434
VNPHKVsPASSVDSNIPSSQGYKK	1	0.793277
VNPHKVSPAsSVDSNIPSSQGYKK	0	0.408626
VNPHKVSPASSVDsNIPSSQGYKK	0	0.318348
VNPHKVSPASSVDSNIPsSQGYKK	0	0.297857
TPEsIVPIAPELQPSTSR	1	0.884218
TPESIVPIAPELQPSTsR	0	0.850984
SERGsLK	1	0.473903
sERGSLK	0	0.133643
SSLGQsASETEEDTVSVSK	1	0.931641
SSLGQSASETEEDTVsVSK	0	0.911403
SSLGQSASETEEDTVSVsK	0	0.881265
sSSTTYFK	1	0.889712
SSsTTYFK	0	0.894481
SsSTTYFK	0	0.86093
GSISTPNsPVK	1	0.955321
GsISTPNSPVK	0	0.930811
sPAQSDSTTQR	1	0.837502
SPAQSDsTTQR	0	0.796706
EDFDSTSSSSsTPPLQPR	1	0.849566
EDFDSTSSSsSTPPLQPR	0	0.826817
EDFDsTSSSSSTPPLQPR	0	0.846092
EDFDSTsSSSSTPPLQPR	0	0.829532
EDFDSTSsSSSTPPLQPR	0	0.817764
SEPSLEPESFRsPTFGK	1	0.945861
SEPsLEPESFRSPTFGK	0	0.928427
TKEVYELLDsPGKVLLQSK	1	0.550964
TKEVYELLDSPGKVLLQsK	0	0.042801
AESSNsSSSDDSSEEEEEK	1	0.557048
AESSNSSSSDDsSEEEEEK	0	0.737132
AESsNSSSSDDSSEEEEEK	0	0.6127
ERPAEPLtPPPSYGHQPQTGSGESSGASGDK	1	0.919869
ERPAEPLTPPPSYGHQPQtGSGESSGASGDK	0	0.878041
SEPVsPPRDR	1	0.82677
sEPVSPPRDR	0	0.765364
SLSNsPQLK	1	0.946749
SLsNSPQLK	0	0.939079
WsWGGSAMANSESK	1	0.686419
WSWGGSAMANSEsK	0	0.753938
WSWGGSAMANsESK	0	0.831335
IFYYFSNsPSKR	1	0.888968
IFYYFSNSPsKR	0	0.693349
SRsPSDSAAYFCIYTYPR	1	0.888888
SRSPsDSAAYFCIYTYPR	0	0.830708
SRSPSDsAAYFCIYTYPR	0	0.789063
DLFETGLEDENNsPLEDEESLESIR	1	0.896028
DLFETGLEDENNSPLEDEESLEsIR	0	0.828315
SQPsPQAGLAGPGPAGYSTAR	1	0.932485
sQPSPQAGLAGPGPAGYSTAR	0	0.917234
SQPSPQAGLAGPGPAGYsTAR	0	0.890857
SLsVPTDSGTTDVDYDEEQK	1	0.925128
sLSVPTDSGTTDVDYDEEQK	0	0.915018
LDAQSLNLSQEDFDRYMSGQTsPR	1	0.699321
LDAQSLNLsQEDFDRYMSGQTSPR	0	0.658741
TNDASSESIAsFSK	1	0.931509
TNDASsESIASFSK	0	0.92144
TNDASSESIASFsK	0	0.90333
TNDASSEsIASFSK	0	0.91694
SsQGDSGVDLSAESR	1	0.893247
sSQGDSGVDLSAESR	0	0.915
VGTTPVSsPSQTPR	1	0.931573
VGTTPVSSPsQTPR	0	0.931792
ICEQFEAEtPTDSETTQK	1	0.897164
ICEQFEAETPTDSEtTQK	0	0.795316
ICEQFEAETPtDSETTQK	0	0.876759
EAGLSQsHDDLSNATATPSVR	1	0.934827
EAGLSQSHDDLSNATATPsVR	0	0.87835
EAGLSQSHDDLsNATATPSVR	0	0.923553
SSSHsPPR	1	0.619485
sSSHSPPR	0	0.44029
SSsHSPPR	0	0.452095
SSsPPPR	1	0.687554
sSSPPPR	0	0.660986
SVCPGGSSPGSSsGGGR	1	0.838783
SVCPGGSSPGSsSGGGR	0	0.844933
sVCPGGSSPGSSSGGGR	0	0.875791
SVCPGGSSPGsSSGGGR	0	0.862908
RAsQGLLSSIENSESDSSEAK	1	0.925272
RASQGLLSsIENSESDSSEAK	0	0.875779
RASQGLLSSIENSESDSsEAK	0	0.846634
EGQPSPADEKGNDsDGEGESDDPEK	1	0.698814
EGQPsPADEKGNDSDGEGESDDPEK	0	0.731782
HSSsAPPPPPPGR	1	0.803836
HsSSAPPPPPPGR	0	0.832436
TVtPAYNR	1	0.854186
tVTPAYNR	0	0.706306
SsVTDENWLSPR	1	0.916314
ANMASSsQR	1	0.496553
ANMAsSSQR	0	0.593935
sQQLSENSLDSLHR	1	0.920524
SQQLsENSLDSLHR	0	0.927267
AFVEDsEDEDGAGEGGSSLLQKR	1	0.544587
AFVEDSEDEDGAGEGGsSLLQKR	0	0.362753
SSGSGSsVADER	1	0.87098
SSGsGSSVADER	0	0.908523
SSGSGsSVADER	0	0.881651
SsGSGSSVADER	0	0.896936
sLQFDVAGTSSER	1	0.877962
SLQFDVAGTsSER	0	0.843942
SLQFDVAGTSsER	0	0.854933
RQAsEDALTVINQQEDSSESCWNCGR	1	0.343366
RQASEDALTVINQQEDsSESCWNCGR	0	0.314444
RQASEDALTVINQQEDSSEsCWNCGR	0	0.231431
RQASEDALTVINQQEDSsESCWNCGR	0	0.292486
TTCMSSQGsDDEQIKR	1	0.817775
TTCMsSQGSDDEQIKR	0	0.742532
TTCMSsQGSDDEQIKR	0	0.746667
GGSTSSsPSRR	1	0.419321
GGSTsSSPSRR	0	0.273476
GGSTSsSPSRR	0	0.293846
GGSTSSSPsRR	0	0.0956688
GSVSSVsPKPPSSFK	1	0.928363
GSVSSVSPKPPSsFK	0	0.891557
GSVSSVSPKPPsSFK	0	0.903778
FTSGAFLSPSVSVQECRtPR	1	0.860767
FtSGAFLSPSVSVQECRTPR	0	0.291817
TRsLSSLR	1	0.871012
TRSLSsLR	0	0.465646
LLQETELVEPLtPSGAMPNQAQMR	1	0.864734
LLQEtELVEPLTPSGAMPNQAQMR	0	0.790506
SELGNQsPSTSSR	1	0.923268
sELGNQSPSTSSR	0	0.9019
SELGNQSPsTSSR	0	0.901393
RGsLLSEPAIQVR	1	0.928045
RGSLLsEPAIQVR	0	0.869945
SAsFSVK	1	0.903273
SASFsVK	0	0.839656
EGPLGWSSDGSLGSVLLDSPsSPR	1	0.877796
EGPLGWsSDGSLGSVLLDSPSSPR	0	0.88184
EGPLGWSsDGSLGSVLLDSPSSPR	0	0.881694
NSTLPMEEtSPCSSR	1	0.858234
NStLPMEETSPCSSR	0	0.823162
LDPAQSAsRENLLEEQGSIALR	1	0.845604
LDPAQSASRENLLEEQGsIALR	0	0.382993
SsEDLSAYASISFQK	1	0.848095
SSEDLSAYAsISFQK	0	0.893991
SSEDLSAYASIsFQK	0	0.906143
SSEDLsAYASISFQK	0	0.905172
ASVSGPNsPSETR	1	0.92736
AsVSGPNSPSETR	0	0.902315
ASVSGPNSPsETR	0	0.898711
ENHFYSSSDSDsEDEEPK	1	0.826623
ENHFYSSSDsDSEDEEPK	0	0.812864
SGSLtPTESIMSLGTHSR	1	0.915728
SGSLTPTESIMSLGtHSR	0	0.826147
LSSSPPRAsPVR	1	0.926492
LSsSPPRASPVR	0	0.886107
sPDREASGSGGR	1	0.331634
SPDREASGsGGR	0	0.205032
FYsSEHEYSGLNIVR	1	0.874787
FYSSEHEYsGLNIVR	0	0.835284
FYSsEHEYSGLNIVR	0	0.865274
EPSsPSAQLR	1	0.898611
EPSSPsAQLR	0	0.837714
QHSGDHENLMNVPsDKEMFSR	1	0.580921
QHsGDHENLMNVPSDKEMFSR	0	0.511392
QLsLEGSGLGVEDLKDNTPSGKSDDDFADFHSSK	1	0.726147
QLSLEGsGLGVEDLKDNTPSGKSDDDFADFHSSK	0	0.699519
QLSLEGSGLGVEDLKDNTPSGKSDDDFADFHsSK	0	0.0632711
QLSLEGSGLGVEDLKDNTPSGKSDDDFADFHSsK	0	0.0944858
QLSLEGSGLGVEDLKDNTPsGKSDDDFADFHSSK	0	0.661556
SATTtPSGSPR	1	0.907669
SAtTTPSGSPR	0	0.888995
KFsQPEPSAVLK	1	0.896408
KFSQPEPsAVLK	0	0.776377
RLsEVIYEPFQLLSK	1	0.841832
RLSEVIYEPFQLLsK	0	0.549736
RKsVPSETVVEDSR	1	0.81605
RKSVPsETVVEDSR	0	0.273522
TYSSsLKR	1	0.802317
TYSsSLKR	0	0.75397
KSsFNVSDVAR	1	0.861471
KsSFNVSDVAR	0	0.583297
VAsSASEELQSFR	1	0.911789
VASSASEELQsFR	0	0.88363
VASsASEELQSFR	0	0.916098
VASSAsEELQSFR	0	0.917542
EYDTGGGsSSSR	1	0.575808
EYDTGGGSsSSR	0	0.54184
EYDTGGGSSsSR	0	0.531452
EYDTGGGSSSsR	0	0.515852
STSSAGsNNSAEGAGLTDNGCR	1	0.854369
STSsAGSNNSAEGAGLTDNGCR	0	0.848181
sTSSAGSNNSAEGAGLTDNGCR	0	0.845718
LsPGTDSSSNLGGVK	1	0.922113
LSPGTDsSSNLGGVK	0	0.909903
LSPGTDSsSNLGGVK	0	0.90227
SSEGGVGVGPGGGDEPPTsPR	1	0.908758
SsEGGVGVGPGGGDEPPTSPR	0	0.906855
GGGAGGNsDSDNLDSTDCNSESSSGGK	1	0.848612
GGGAGGNSDSDNLDSTDCNsESSSGGK	0	0.834524
GGGAGGNSDSDNLDSTDCNSESsSGGK	0	0.77193
GGGAGGNSDSDNLDSTDCNSESSsGGK	0	0.80541
GGGAGGNSDSDNLDSTDCNSEsSSGGK	0	0.787083
SETAPAETAtPAPVEKSPAK	1	0.813677
SETAPAEtATPAPVEKSPAK	0	0.668037
ESGVVAVsPEK	1	0.930965
EsGVVAVSPEK	0	0.867457
KLsMSSIETASLR	1	0.894769
KLSMSsIETASLR	0	0.80677
KLSMSSIETAsLR	0	0.651052
KLSMsSIETASLR	0	0.755133
sASWGSTDQLK	1	0.916212
SASWGsTDQLK	0	0.914363
sFSQMISEK	1	0.886763
SFSQMIsEK	0	0.86263
VSGsFPEDSSK	1	0.910983
VSGSFPEDSsK	0	0.807949
EQIVGPLEsPVEDSLWPYK	1	0.868443
EQIVGPLESPVEDsLWPYK	0	0.780048
sVIEQVSWDT	1	0.949408
SVIEQVsWDT	0	0.954792
LsASSSISSADLFEEPR	1	0.828575
LSASSSISsADLFEEPR	0	0.880507
SGSCSSLsPPR	1	0.918254
sGSCSSLSPPR	0	0.889883
SGSCsSLSPPR	0	0.87617
SGSCSsLSPPR	0	0.868337
GDHAsLENEKPGTGDVCSAPAGR	1	0.792646
GDHASLENEKPGTGDVCsAPAGR	0	0.690175
LCsSSSSDTSSR	1	0.651494
LCSSSSSDTsSR	0	0.411733
LCSSsSSDTSSR	0	0.580254
AtQTGDASK	1	0.171515
ATQtGDASK	0	0.210376
VWEDRPSsAGSTPFPYNPLIMR	1	0.874349
VWEDRPSSAGsTPFPYNPLIMR	0	0.868832
VRAsLSDLSSLDDVEGMSVR	1	0.869794
VRASLSDLsSLDDVEGMSVR	0	0.661709
VRASLSDLSsLDDVEGMSVR	0	0.738007
GPEAAGLSsPLSFPSQR	1	0.92197
GPEAAGLsSPLSFPSQR	0	0.911225
GPEAAGLSSPLSFPsQR	0	0.872515
GPEAAGLSSPLsFPSQR	0	0.910363
TSASSASAsNSSR	1	0.464036
TSASSAsASNSSR	0	0.492674
TSASsASASNSSR	0	0.557591
TSASSASASNSsR	0	0.205235
SEESVsPK	1	0.888245
sEESVSPK	0	0.823007
SEEsVSPK	0	0.858847
EELSSGDSLsPDPWK	1	0.897942
EELSsGDSLSPDPWK	0	0.845436
SSQGDSGVDLsAESR	1	0.901706
SSPSTGSLDsGNESK	1	0.930624
SSPSTGSLDSGNEsK	0	0.888352
sLEPAENVHGAGGGAFPASQTPSK	1	0.904545
SLEPAENVHGAGGGAFPASQTPsK	0	0.848224
GSPSPASVSsGR	1	0.870606
GSPSPAsVSSGR	0	0.910953
SsPAAKPGSTPSR	1	0.827582
SSPAAKPGsTPSR	0	0.841045
sSPAAKPGSTPSR	0	0.85236
ADsPAGPESSRR	1	0.705181
ADSPAGPESsRR	0	0.243191
ADSPAGPEsSRR	0	0.450236
sFTAADSKDEEVK	1	0.862767
SFTAADsKDEEVK	0	0.875171
KVDSPFGPGsPSK	1	0.952227
KVDSPFGPGSPsK	0	0.902628
ISAMDAsPR	1	0.894191
IsAMDASPR	0	0.804501
SRLsPAGEMKPMPLSEGK	1	0.828834
SRLSPAGEMKPMPLsEGK	0	0.430767
SKsETGDSSIFR	1	0.871074
SKSETGDSsIFR	0	0.646448
SKSETGDsSIFR	0	0.679961
TSsNASTISGR	1	0.890765
TsSNASTISGR	0	0.868257
YFPSSLsPVTPSESLPRPR	1	0.910805
YFPSsLSPVTPSESLPRPR	0	0.907929
YFPSSLSPVTPSEsLPRPR	0	0.892582
YFPsSLSPVTPSESLPRPR	0	0.903407
TGsPGSEVVTLQQFLEESNK	1	0.909126
TGSPGSEVVTLQQFLEEsNK	0	0.832035
SSPSTGsLDSGNESK	1	0.937062
VQsLHAPPSSMIR	1	0.830327
VQSLHAPPsSMIR	0	0.777399
VQSLHAPPSsMIR	0	0.75695
SSLGQSAsETEEDTVSVSK	1	0.936418
LLEEDGTIItL	1	0.892955
LLEEDGtIITL	0	0.915737
LPDGSsFTNQFPSDAPLEEAR	1	0.861369
LPDGSSFTNQFPsDAPLEEAR	0	0.825764
SSSASsPPKK	1	0.748493
sSSASSPPKK	0	0.571205
SsSASSPPKK	0	0.510662
GsDDSVPVISFK	1	0.852205
GSDDSVPVIsFK	0	0.865174
LSSLSLsPANHENQPSEGER	1	0.917331
LsSLSLSPANHENQPSEGER	0	0.889135
sDGAPASDSKPGSSEAAPSSK	1	0.886324
SDGAPASDSKPGSsEAAPSSK	0	0.882391
VGLSPDSPAGDRNsVGSEGSVGSIR	1	0.938545
VGLSPDSPAGDRNSVGSEGSVGsIR	0	0.828392
RNsTTFPSR	1	0.890248
RNSTTFPsR	0	0.707262
QLVYVEQAGSsPK	1	0.946095
QLVYVEQAGsSPK	0	0.942975
RSsGSSCNSTR	1	0.590473
RSSGSsCNSTR	0	0.184167
RsSGSSCNSTR	0	0.1408
RSSGsSCNSTR	0	0.281092
NYSEVIEVDEsDVEEDIFPTTSK	1	0.902011
NYsEVIEVDESDVEEDIFPTTSK	0	0.892315
NYSEVIEVDESDVEEDIFPTTsK	0	0.710585
SHSPSSPDPDTPsPVGDSR	1	0.943294
SHSPSSPDPDTPSPVGDsR	0	0.923325
ILLDAQHEsGQSSSR	1	0.898418
ILLDAQHESGQsSSR	0	0.895207
LsSMAMISGLSGR	1	0.645573
AsPVPAPSSGLHAAVR	1	0.887085
ASPVPAPSsGLHAAVR	0	0.868827
GLNTSQEsDDDILDESSSPEGTQK	1	0.924773
GLNTSQESDDDILDEsSSPEGTQK	0	0.908622
GLNTSQESDDDILDESsSPEGTQK	0	0.919513
SSDSDLsPPRR	1	0.845904
SsDSDLSPPRR	0	0.748042
SEASDsGSESVSFTDGSVR	1	0.882299
SEAsDSGSESVSFTDGSVR	0	0.882826
SEASDSGSESVSFTDGsVR	0	0.80734
SEASDSGSESVsFTDGSVR	0	0.889393
MEEGGSDSDsSEEEYSR	1	0.887061
MEEGGsDSDSSEEEYSR	0	0.847706
MEEGGSDsDSSEEEYSR	0	0.870946
MEEGGSDSDSsEEEYSR	0	0.903855
NLSLsSSTPPLPSPGR	1	0.931369
NLSLSsSTPPLPSPGR	0	0.925592
sPTLSCR	1	0.893547
SPTLsCR	0	0.787473
SCsESEGER	1	0.644839
sCSESEGER	0	0.477486
SCSEsEGER	0	0.46362
DLLsPESGSLVR	1	0.93999
DLLSPESGsLVR	0	0.925602
LDSSEMDHsENEDYTMSSPLPGKK	1	0.861894
LDSSEMDHSENEDYTMSsPLPGKK	0	0.85148
SNVVsPTK	1	0.927608
sNVVSPTK	0	0.880099
ELAITDSEHsDAEVSCTDNGTFNLSR	1	0.850473
ELAITDSEHSDAEVsCTDNGTFNLSR	0	0.754186
ELAITDSEHSDAEVSCTDNGTFNLsR	0	0.569152
LTLTsDESTLIEDGGAR	1	0.895277
LTLTSDEsTLIEDGGAR	0	0.86051
DEVVsPLPSALQGPSGSLSAPPAASVISAPPSSSSR	1	0.834752
DEVVSPLPSALQGPSGSLSAPPAASVIsAPPSSSSR	0	0.83093
DEVVSPLPSALQGPSGSLsAPPAASVISAPPSSSSR	0	0.851763
IMAISAGDAYAsNK	1	0.808465
IMAIsAGDAYASNK	0	0.792909
TQsSLTVSEVLTR	1	0.915569
TQSSLTVsEVLTR	0	0.883798
SSYLEsPR	1	0.912
sSYLESPR	0	0.884697
TEENVSDGsPNAGSVEQTPK	1	0.939382
TEENVSDGSPNAGsVEQTPK	0	0.932668
RTEsDSGLKK	1	0.749528
RTESDsGLKK	0	0.725593
TsSSTSPLEPPSDR	1	0.817121
TSSsTSPLEPPSDR	0	0.834511
TSSSTSPLEPPsDR	0	0.807361
TsASSASASNSSR	1	0.545652
LsLHEEEGSSGSEQK	1	0.883599
LSLHEEEGSSGsEQK	0	0.918774
LSLHEEEGsSGSEQK	0	0.909599
GSGFTVTGGTEELPEEEGGGGsGGRR	1	0.66478
GsGFTVTGGTEELPEEEGGGGSGGRR	0	0.574815
DGGsVVGASVFYK	1	0.88032
DGGSVVGAsVFYK	0	0.868335
SEsPDSR	1	0.570648
SESPDsR	0	0.136115
sESPDSR	0	0.256067
KAPSASDsDSK	1	0.304883
KAPsASDSDSK	0	0.471741
KAPSAsDSDSK	0	0.33342
MESDSDSDKSsDNSGLKR	1	0.577897
MESDsDSDKSSDNSGLKR	0	0.43983
MEsDSDSDKSSDNSGLKR	0	0.432407
MESDSDsDKSSDNSGLKR	0	0.484135
SSTPSsPTGTSSSDSGGHHIGWGER	1	0.907758
SSTPSSPTGTSSSDsGGHHIGWGER	0	0.891203
sSTPSSPTGTSSSDSGGHHIGWGER	0	0.896326
SSTPsSPTGTSSSDSGGHHIGWGER	0	0.896569
SsTPSSPTGTSSSDSGGHHIGWGER	0	0.866921
SSCsLFR	1	0.843709
sSCSLFR	0	0.859718
SsCSLFR	0	0.820624
SEWLDPSQKsPLHVGETR	1	0.792129
sEWLDPSQKSPLHVGETR	0	0.240178
RVDsITAAGGEGPFPTSR	1	0.909351
RVDSITAAGGEGPFPTsR	0	0.775661
SPVPSPGSSsPQLQVK	1	0.949196
sPVPSPGSSSPQLQVK	0	0.947152
KEDESQMEDPSTsPSPGTR	1	0.884289
KEDEsQMEDPSTSPSPGTR	0	0.88688
NKPSLAsESNLLQQR	1	0.857123
NKPsLASESNLLQQR	0	0.879593
MDMTsPEQSR	1	0.882302
MDMTSPEQsR	0	0.796943
ERtPESEEENVEWETNR	1	0.886035
ERTPESEEENVEWEtNR	0	0.626252
ASsSDSEDSSEEEEEVQGPPAK	1	0.799782
ASSSDsEDSSEEEEEVQGPPAK	0	0.820709
ASSsDSEDSSEEEEEVQGPPAK	0	0.798334
ASSSDSEDSsEEEEEVQGPPAK	0	0.87903
AsSSDSEDSSEEEEEVQGPPAK	0	0.722443
LNYSSSLASsSEENR	1	0.872249
LNYSSsLASSSEENR	0	0.880824
LNYsSSLASSSEENR	0	0.881661
LNYSsSLASSSEENR	0	0.868442
LNYSSSLAsSSEENR	0	0.866179
VEEEQEADEEDVsEEEAESKEGTNK	1	0.619728
VEEEQEADEEDVSEEEAEsKEGTNK	0	0.599561
SSHKDsPR	1	0.459748
SsHKDSPR	0	0.277931
SIsNPPGSNLR	1	0.853567
SISNPPGsNLR	0	0.819398
PFPNQDSDSVVLsGTDSELHIPR	1	0.677429
PFPNQDsDSVVLSGTDSELHIPR	0	0.677595
PFPNQDSDSVVLSGTDsELHIPR	0	0.60864
RKPsNVSEK	1	0.651393
RKPSNVsEK	0	0.456921
NsPSNLSSSSDTGSVGGTYR	1	0.918515
NSPSNLSSSSDTGsVGGTYR	0	0.921531
NSPSNLSsSSDTGSVGGTYR	0	0.924158
NSPSNLSSSsDTGSVGGTYR	0	0.933552
NSPSNLsSSSDTGSVGGTYR	0	0.927477
LETLGSASTStPGRR	1	0.873158
LEtLGSASTSTPGRR	0	0.81948
LETLGSAStSTPGRR	0	0.813874
STIGVMVTAsHNPEEDNGVK	1	0.802823
sTIGVMVTASHNPEEDNGVK	0	0.849948
EVSSRPSTPGLsVVSGISATSEDIPNK	1	0.844612
LQAITASSANLRHsPR	1	0.90998
LQAITASsANLRHSPR	0	0.715712
GNTTSCCVSSsPK	1	0.928561
GNTTSCCVSsSPK	0	0.914522
GNTTsCCVSSSPK	0	0.916897
GNTTSCCVsSSPK	0	0.924215
KKYDLESAsAILPSSAIEDPDLGSLGK	1	0.447533
KKYDLESASAILPSSAIEDPDLGsLGK	0	0.448702
KKYDLESASAILPsSAIEDPDLGSLGK	0	0.259626
KKYDLESASAILPSsAIEDPDLGSLGK	0	0.344207
SEsPVCSSR	1	0.897834
sESPVCSSR	0	0.835974
SESPVCSsR	0	0.572556
KNSsQSLMVPQSGSPEPESIR	1	0.774268
KNSSQSLMVPQSGSPEPEsIR	0	0.503935
KNsSQSLMVPQSGSPEPESIR	0	0.853081
TLsFGSDLNYATR	1	0.929801
TLSFGsDLNYATR	0	0.915905
TSsPHSETQGWK	1	0.919349
TsSPHSETQGWK	0	0.894792
TSSPHsETQGWK	0	0.89267
LGSLSARsDSEATISR	1	0.885724
LGSLSARSDSEATIsR	0	0.485037
HTLGDsDNES	1	0.941869
HTLGDSDNEs	0	0.934108
SAIYGFGDQsNLR	1	0.875609
sAIYGFGDQSNLR	0	0.888967
VENMSSNQDGNDsDEFM	1	0.959594
VENMsSNQDGNDSDEFM	0	0.94899
SMSASSGLsAR	1	0.866508
sMSASSGLSAR	0	0.916729
SMSAsSGLSAR	0	0.894588
TtPDQELAPASEPVWER	1	0.905577
tTPDQELAPASEPVWER	0	0.850143
RLsGSSLCSGSWVSADGFLR	1	0.689644
RLSGSSLCSGSWVsADGFLR	0	0.51979
RLSGsSLCSGSWVSADGFLR	0	0.554313
RLSGSSLCSGsWVSADGFLR	0	0.643028
AEQGsEEEGEGEEEEEEGGESKADDPYAHLSKK	1	0.438842
AEQGSEEEGEGEEEEEEGGESKADDPYAHLsKK	0	0.176189
SSPPSAGNsPSSLK	1	0.951272
sSPPSAGNSPSSLK	0	0.937096
SSPPSAGNSPsSLK	0	0.927856
SSPPSAGNSPSsLK	0	0.922588
ALLStPNGAPEGTTTEISYEITPR	1	0.92487
ALLSTPNGAPEGTTTEISYEItPR	0	0.886284
ALLSTPNGAPEGTTtEISYEITPR	0	0.891071
ALLSTPNGAPEGTtTEISYEITPR	0	0.89728
ALLSTPNGAPEGtTTEISYEITPR	0	0.899661
YFDDEFTAQSITItPPDR	1	0.835891
YFDDEFtAQSITITPPDR	0	0.831907
QSFsFSK	1	0.886907
QSFSFsK	0	0.820967
SNVSsPATPTASSSSSTTPTR	1	0.919996
SNVSSPATPTASsSSSTTPTR	0	0.891631
SNVSSPATPTAsSSSSTTPTR	0	0.888058
ASsAGESNTCPPEIGTSDR	1	0.878012
ASSAGESNTCPPEIGTsDR	0	0.766981
ASSAGEsNTCPPEIGTSDR	0	0.853672
ASsPVPSFLPTSGWPFSSR	1	0.919477
ASSPVPSFLPTSGWPFsSR	0	0.852644
ASSPVPsFLPTSGWPFSSR	0	0.893522
ASSPVPSFLPTsGWPFSSR	0	0.868346
TEMGPPPsPASTCSDASSIASSASMPYK	1	0.801336
TEMGPPPSPASTCsDASSIASSASMPYK	0	0.721476
TEMGPPPSPASTCSDASSIASSAsMPYK	0	0.754368
TEMGPPPSPAsTCSDASSIASSASMPYK	0	0.693515
TEMGPPPSPASTCSDASSIASsASMPYK	0	0.64489
LLGPAPEDDGGHNDHSQPQASQDQDSHTLsPQV	1	0.968991
LLGPAPEDDGGHNDHSQPQASQDQDsHTLSPQV	0	0.964545
LLGPAPEDDGGHNDHsQPQASQDQDSHTLSPQV	0	0.965083
ASEYsPASLDAFGAFLK	1	0.916484
AsEYSPASLDAFGAFLK	0	0.869944
GAPSITSVtPR	1	0.917222
GAPSItSVTPR	0	0.859682
LSNGSFsAPSLTNSR	1	0.940671
VsGAQEMVSSAK	1	0.757717
VSGAQEMVsSAK	0	0.851635
LEHSSFPEGPGPGsGDEANGPR	1	0.830294
LEHsSFPEGPGPGSGDEANGPR	0	0.856307
DSAAPsPIPGADNLSADPVVSPPTSIPFK	1	0.925536
DSAAPSPIPGADNLSADPVVSPPTsIPFK	0	0.865578
tPPITTK	1	0.821293
TPPITtK	0	0.427985
TPPItTK	0	0.520847
TSSsETEEK	1	0.308206
TsSSETEEK	0	0.252973
SSSSVTTSETQPCtPSSSDYSDLQR	1	0.922045
SSSSVtTSETQPCTPSSSDYSDLQR	0	0.906533
SSSSVTtSETQPCTPSSSDYSDLQR	0	0.906001
SSSSVTTSEtQPCTPSSSDYSDLQR	0	0.910739
PSGQQTLsPDR	1	0.76093
PsGQQTLSPDR	0	0.173015
LSSETGGMGSs	1	0.961835
LSsETGGMGSS	0	0.963009
LsSETGGMGSS	0	0.952045
GsPSSHLLGADHGLRK	1	0.822908
GSPsSHLLGADHGLRK	0	0.765541
SGsGSESTGAEER	1	0.862532
SGSGSEsTGAEER	0	0.793269
SGSGsESTGAEER	0	0.830745
PNNVPSVPsPSIQR	1	0.835685
PNNVPsVPSPSIQR	0	0.77511
PNNVPSVPSPsIQR	0	0.77379
SAsPPPATSSSSSSR	1	0.870407
SASPPPATSSSSSsR	0	0.706608
SASPPPATSSSsSSR	0	0.766068
SASPPPATsSSSSSR	0	0.782526
TSsVPEYVYNLHLVENDFVGGR	1	0.797563
TsSVPEYVYNLHLVENDFVGGR	0	0.692017
TPsLPAVDTSYINTSLIQDYR	1	0.881737
TPSLPAVDTsYINTSLIQDYR	0	0.802977
INEWLTKtPDGNK	1	0.820479
INEWLtKTPDGNK	0	0.287009
SALVTSSSSLPsFPSTLSWSR	1	0.828641
SALVTSSSSLPSFPsTLSWSR	0	0.718352
sALVTSSSSLPSFPSTLSWSR	0	0.823859
SALVTSSSSLPSFPSTLSWsR	0	0.709348
tPQQTSASQQMLNFPDK	1	0.838811
TPQQtSASQQMLNFPDK	0	0.741049
NSSTPGLQVPVsPTVPIQNQK	1	0.951725
NsSTPGLQVPVSPTVPIQNQK	0	0.943883
NSsTPGLQVPVSPTVPIQNQK	0	0.951474
TRTsQEELLAEVVQGQSR	1	0.90124
TRTSQEELLAEVVQGQsR	0	0.600955
SRPFTVAASFQSTSVKsPK	1	0.908998
SRPFTVAAsFQSTSVKSPK	0	0.753675
SRPFTVAASFQsTSVKSPK	0	0.792373
QELASGLPsPAATQELPVER	1	0.900386
QELAsGLPSPAATQELPVER	0	0.82375
SPSSDsWTCADTSTER	1	0.89029
NGsPPPGAPSSR	1	0.914777
NGSPPPGAPSsR	0	0.827371
AQsSLCLR	1	0.876213
AQSsLCLR	0	0.86504
TSADAQEPASPVVsPQQSPPTSPHTWR	1	0.927636
TsADAQEPASPVVSPQQSPPTSPHTWR	0	0.887897
TPSsFRQPFTPTSR	1	0.878411
TPSSFRQPFTPTsR	0	0.766958
SLHSVsEERTDEMTHK	1	0.791972
sLHSVSEERTDEMTHK	0	0.630184
LTATPtPLGGMTGFHMQTEDR	1	0.790233
LTATPTPLGGMTGFHMQtEDR	0	0.650829
ALTQPsPVSTPSSVQFFLQEDDSADR	1	0.822961
ALTQPSPVSTPSSVQFFLQEDDsADR	0	0.781569
ALTQPSPVsTPSSVQFFLQEDDSADR	0	0.763809
ADGDSKGsEEVDSHCK	1	0.796414
ADGDSKGSEEVDsHCK	0	0.348889
APSDTGSLsPPWDQDR	1	0.881467
APsDTGSLSPPWDQDR	0	0.864212
LPSSGsGKR	1	0.456249
LPsSGSGKR	0	0.319028
LPSsGSGKR	0	0.303585
DQSTEQsPSDLPQR	1	0.899356
DQSTEQSPsDLPQR	0	0.878302
EGSLGDELLPLGYSEPEQQEGASAGAPsPTLELASR	1	0.920106
EGSLGDELLPLGYsEPEQQEGASAGAPSPTLELASR	0	0.901968
ERPSSAIYPSDsFRQSLLGSR	1	0.747533
ERPSSAIYPSDSFRQSLLGsR	0	0.416854
ERPSSAIYPsDSFRQSLLGSR	0	0.692617
SRsSYDDR	1	0.558459
sRSSYDDR	0	0.457397
SPsAIPEQNHSLNDQAK	1	0.909029
SPSAIPEQNHsLNDQAK	0	0.922946
HSsPSGTVAAR	1	0.926791
HSSPsGTVAAR	0	0.875271
STsPSAAGGQQK	1	0.899116
sTSPSAAGGQQK	0	0.863565
ASTNSETNRGEsEKK	1	0.483777
ASTNsETNRGESEKK	0	0.412615
RYsDPPTYCLPPASGQTNG	1	0.950078
RYSDPPTYCLPPAsGQTNG	0	0.915513
VSEEAESQQQWDTSKGEQVSQNGLPAEQGsPR	1	0.811206
VSEEAEsQQQWDTSKGEQVSQNGLPAEQGSPR	0	0.642273
VSEEAESQQQWDTsKGEQVSQNGLPAEQGSPR	0	0.771804
SSsGSGGGGTAGAR	1	0.825222
SsSGSGGGGTAGAR	0	0.785354
sSSGSGGGGTAGAR	0	0.830677
LVVGTYDSSNAsDSEFSDFETSR	1	0.868479
LVVGTYDSSNASDsEFSDFETSR	0	0.879378
LVVGTYDsSNASDSEFSDFETSR	0	0.819867
STDSSSYPsPCASPSPPSSGK	1	0.948703
STDSsSYPSPCASPSPPSSGK	0	0.936859
sTDSSSYPSPCASPSPPSSGK	0	0.932212
KsPTMEQAVQTASAHLPAPAAVGR	1	0.730441
KSPTMEQAVQTAsAHLPAPAAVGR	0	0.569523
ITVGNDHFCVStPER	1	0.874101
ItVGNDHFCVSTPER	0	0.761524
RLsPPSSSAASSYSFSDLNSTR	1	0.943534
RLSPPSsSAASSYSFSDLNSTR	0	0.892096
RLSPPSSSAASSYSFSDLNsTR	0	0.886256
RLSPPSSSAASSYSFsDLNSTR	0	0.915499
TNILQYASTRPPtLSPIPHIPR	1	0.849689
tNILQYASTRPPTLSPIPHIPR	0	0.558317
TNILQYAStRPPTLSPIPHIPR	0	0.744464
AYSPtCSPTLGFK	1	0.920849
AYSPTCSPtLGFK	0	0.866834
SRsPLLVTVVESDPR	1	0.901774
sRSPLLVTVVESDPR	0	0.876007
SRSPLLVTVVEsDPR	0	0.728786
NSMPTVSFLDQDQsPPR	1	0.868507
NSMPTVsFLDQDQSPPR	0	0.85144
NsMPTVSFLDQDQSPPR	0	0.811365
SEPVINNDNPLEsNDEKEGQEATCSR	1	0.782168
SEPVINNDNPLESNDEKEGQEATCsR	0	0.575922
SNsLSTPR	1	0.920861
SNSLsTPR	0	0.907008
sNSLSTPR	0	0.913651
CAPSAGSPAAAVGREsPGAAATSSSGPQAQQHR	1	0.898675
CAPSAGSPAAAVGRESPGAAATSsSGPQAQQHR	0	0.58441
CAPSAGSPAAAVGRESPGAAATsSSGPQAQQHR	0	0.580787
CPARPPPSGsQGLLEEMLAASSSK	1	0.737862
CPARPPPSGSQGLLEEMLAASsSK	0	0.513784
CPARPPPSGSQGLLEEMLAAsSSK	0	0.534569
CPARPPPSGSQGLLEEMLAASSsK	0	0.573874
SVsIQNITGVGNDENMSNTWK	1	0.862948
SVSIQNITGVGNDENMsNTWK	0	0.867996
HCAPSPDRsPELSSSR	1	0.905293
GSsEQAESDNMDVPPEDDSK	1	0.792866
GsSEQAESDNMDVPPEDDSK	0	0.676433
MGsGDSSR	1	0.403818
MGSGDSsR	0	0.112369
KQHYLsSEDEPDDNPDVLDSR	1	0.781028
KQHYLSSEDEPDDNPDVLDsR	0	0.652604
TVsTSSTSGNDFEETK	1	0.930219
TVSTSSTsGNDFEETK	0	0.929833
TVSTsSTSGNDFEETK	0	0.924682
sPTPESSTIASYVTLR	1	0.901375
SPTPESsTIASYVTLR	0	0.853206
SPTPEsSTIASYVTLR	0	0.865072
TsPNSLVAYINNSR	1	0.918165
TSPNSLVAYINNsR	0	0.909377
NEETSEEsQEDEK	1	0.715336
NEETsEESQEDEK	0	0.818997
TAQALSSGSGsQETK	1	0.922368
TAQALSsGSGSQETK	0	0.906823
TAQALsSGSGSQETK	0	0.904859
GSLsPAR	1	0.879672
GsLSPAR	0	0.776548
GSKsPSPR	1	0.590389
GSKSPsPR	0	0.446702
PGEEPSEYtDEEDTK	1	0.373612
PGEEPSEYTDEEDtK	0	0.240062
TQFEDLVPsPTSEK	1	0.935406
TQFEDLVPSPTsEK	0	0.915056
EAGPSVAVDsSGRR	1	0.761013
EAGPsVAVDSSGRR	0	0.726467
ITSFASANVSSDQWsLEDR	1	0.748414
ITsFASANVSSDQWSLEDR	0	0.755744
ITSFASANVsSDQWSLEDR	0	0.744696
ITSFASANVSsDQWSLEDR	0	0.791091
ESMCSTPAFPVsPETPYVK	1	0.902943
ESMCsTPAFPVSPETPYVK	0	0.88239
LsLQPSSGEAAK	1	0.845543
LSLQPsSGEAAK	0	0.869127
LSLQPSsGEAAK	0	0.869644
ASsIIDELFQDR	1	0.89207
AsSIIDELFQDR	0	0.832542
SsQSSSQQFSGIGR	1	0.904105
sSQSSSQQFSGIGR	0	0.922668
SsASVSDSSGFSDSESADSLYR	1	0.732755
SSASVSDSSGFSDSESADsLYR	0	0.821933
TASTPtPPQTGGGLEPQANGETPQVAVIVRPDDR	1	0.910622
tASTPTPPQTGGGLEPQANGETPQVAVIVRPDDR	0	0.891402
WQNVsLESWNQPR	1	0.809171
WQNVSLEsWNQPR	0	0.761431
YYsLDELSEK	1	0.924882
YYSLDELsEK	0	0.890131
KTQQLHPVLQKPsVFGNDSDDDDETSVSESLQR	1	0.622223
KTQQLHPVLQKPSVFGNDSDDDDETSVsESLQR	0	0.579445
KTQQLHPVLQKPSVFGNDSDDDDETsVSESLQR	0	0.528826
KTQQLHPVLQKPSVFGNDSDDDDETSVSEsLQR	0	0.42863
APVASPAALGSTATAsPAAPAR	1	0.914865
APVASPAALGsTATASPAAPAR	0	0.905978
WEsQQDVSQTTVSR	1	0.898498
WESQQDVSQTTVsR	0	0.864973
SNSGLATYsPPMGPVSER	1	0.925171
sNSGLATYSPPMGPVSER	0	0.928254
SNSGLATYSPPMGPVsER	0	0.865019
SNsGLATYSPPMGPVSER	0	0.93193
sPGYESESSR	1	0.870489
SPGYESESsR	0	0.645165
SPGYESEsSR	0	0.76415
CSsSDDDTDVDMEGLR	1	0.815213
CsSSDDDTDVDMEGLR	0	0.751171
SSsKDSR	1	0.0761506
SSSKDsR	0	0.0609524
DsQGTYSSR	1	0.660878
DSQGTYsSR	0	0.551395
DSQGTYSsR	0	0.390885
TLSQSsESGTLSSGPPGHTMEVSC	1	0.954003
QSsSSDTDLSLTPK	1	0.927293
QSSSSDTDLsLTPK	0	0.923636
RLsDPLLPSPEDETGSLVHLEDPER	1	0.874371
RLSDPLLPSPEDETGsLVHLEDPER	0	0.813548
ERPSsWSSLDQK	1	0.922385
ERPSSWsSLDQK	0	0.91541
ERPsSWSSLDQK	0	0.924003
SPAEGPGGSQAPsPIANTFLHYR	1	0.932657
SPAEGPGGsQAPSPIANTFLHYR	0	0.908143
KGsVSVCSK	1	0.809251
KGSVsVCSK	0	0.7026
STtTPPR	1	0.485369
StTTPPR	0	0.479306
GGRsPAGASGHR	1	0.696809
GGRSPAGAsGHR	0	0.0962771
APVAsPAALGSTATASPAAPAR	1	0.920501
GSVGAVPSGTsPGGVATTAAAGSR	1	0.938655
GSVGAVPSGTSPGGVATTAAAGsR	0	0.895467
GtPGPDSSGSLGSGEFTGVK	1	0.918382
GTPGPDSSGSLGSGEFtGVK	0	0.79746
RIsFSASHR	1	0.913698
RISFSAsHR	0	0.834659
LVAAAsPSAMLSQSLDLSDR	1	0.876173
LVAAASPSAMLSQSLDLsDR	0	0.753115
LVAAASPsAMLSQSLDLSDR	0	0.800675
SEVsSDEDIQFR	1	0.90166
SEVSsDEDIQFR	0	0.906054
NPSSAGSWNsGSSGPGSTGNR	1	0.902776
SVsPTFLNPSDENLK	1	0.943646
SVSPTFLNPsDENLK	0	0.93719
RTsSQYVASAIAK	1	0.90119
RTSSQYVAsAIAK	0	0.748423
GSGPLLSDSGsLLATGSAR	1	0.91923
GSGPLLSDsGSLLATGSAR	0	0.923489
GSGPLLsDSGSLLATGSAR	0	0.923187
NRLsFNSEGVR	1	0.905498
NRLSFNsEGVR	0	0.746953
QGsDAAVPSTGDQGVDQSPK	1	0.929919
QGSDAAVPSTGDQGVDQsPK	0	0.945957
QGSDAAVPsTGDQGVDQSPK	0	0.912499
KLsLDEESSLFK	1	0.933793
KLSLDEESsLFK	0	0.819075
KLSLDEEsSLFK	0	0.81882
SSSSsQESLNRPFSSK	1	0.924612
SsSSSQESLNRPFSSK	0	0.904708
SSSSSQESLNRPFSsK	0	0.911078
GSGHSQEQPAPQPSGGDPsPPQER	1	0.919716
GsGHSQEQPAPQPSGGDPSPPQER	0	0.901372
SRGsPSSYNSSSSSPR	1	0.937448
SRGSPSSYNSSSsSPR	0	0.923952
SRGSPSSYNSSsSSPR	0	0.909265
SRGSPSSYNSsSSSPR	0	0.903858
SsILLDVKPWDDETDMAK	1	0.780065
sSILLDVKPWDDETDMAK	0	0.83041
SGtPTQDEMMDK	1	0.879417
SGTPtQDEMMDK	0	0.79463
SPGAPSAGEAEARPsPSTTPLPDSSPSR	1	0.939459
SPGAPSAGEAEARPSPsTTPLPDSSPSR	0	0.93903
SPGAPSAGEAEARPSPSTTPLPDSSPsR	0	0.894437
SPAsPHPPPFTHR	1	0.893761
sPASPHPPPFTHR	0	0.906686
RSPGTGAGLAEKsDR	1	0.630773
RsPGTGAGLAEKSDR	0	0.198883
TSLsFQDPKLELQFPR	1	0.38717
TsLSFQDPKLELQFPR	0	0.244068
RPETVVPGEATEtDSER	1	0.828492
RPETVVPGEAtETDSER	0	0.830181
NPPPQDYEsDDDSYEVLDLTEYAR	1	0.902104
NPPPQDYESDDDsYEVLDLTEYAR	0	0.898404
ISYIPDEEVSsPSPPQR	1	0.932882
IsYIPDEEVSSPSPPQR	0	0.91316
QVTITGsAASISLAQYLINAR	1	0.635969
QVTITGSAASIsLAQYLINAR	0	0.540066
QVTITGSAAsISLAQYLINAR	0	0.603325
AAGAGEDADWLEGGsPVSGQLLAGVQVQK	1	0.931065
AAGAGEDADWLEGGSPVsGQLLAGVQVQK	0	0.887793
GsVSSEASELDK	1	0.901588
GSVSsEASELDK	0	0.904872
NFIGNSNHGSQsPR	1	0.942554
NFIGNSNHGsQSPR	0	0.923429
QIsQDFSELSTQLTGVAR	1	0.907122
QISQDFsELSTQLTGVAR	0	0.902569
QISQDFSELsTQLTGVAR	0	0.858
VLtPPQAAGDGILATTANQR	1	0.908777
VLTPPQAAGDGILATtANQR	0	0.805686
VLTPPQAAGDGILAtTANQR	0	0.76047
EEPPsPIEATPPQSLLEK	1	0.928671
EEPPSPIEATPPQsLLEK	0	0.904204
RFsLSPSLGPQASR	1	0.944682
RFSLSPsLGPQASR	0	0.913033
EFDRHsGSDR	1	0.784717
EFDRHSGsDR	0	0.527285
WDsYENLSADGEVLHTQGPVDGSLYAK	1	0.87313
WDSYENLSADGEVLHTQGPVDGsLYAK	0	0.75171
APEPQLsPGSDASEVR	1	0.929832
APEPQLSPGSDAsEVR	0	0.905394
sSDSDLSPPRR	1	0.774682
NSSTETDQQPHsPDSSSSVHSIR	1	0.92544
NSSTETDQQPHSPDsSSSVHSIR	0	0.896263
NSsTETDQQPHSPDSSSSVHSIR	0	0.910622
sFGNPFEGSR	1	0.894463
SFGNPFEGsR	0	0.885066
AEDEDIVLtPDGTR	1	0.874747
AEDEDIVLTPDGtR	0	0.77088
DSHsSEEDEASSQTDLSQTISKK	1	0.571008
DSHSSEEDEASsQTDLSQTISKK	0	0.506299
DSHSSEEDEASSQTDLsQTISKK	0	0.455486
LYSGsPTR	1	0.934089
LYsGSPTR	0	0.926534
TSAsSASASNSSR	1	0.55744
TSASSASASNsSR	0	0.336136
SPEKIEEVLSPEGSPSKsPSK	1	0.905995
sPEKIEEVLSPEGSPSKSPSK	0	0.885981
EGSRsPGDSPGGK	1	0.72098
EGsRSPGDSPGGK	0	0.669985
QsPPLPGREEEPGLGDSGIQSTPGSGHAPR	1	0.830151
QSPPLPGREEEPGLGDsGIQSTPGSGHAPR	0	0.866288
QSPPLPGREEEPGLGDSGIQsTPGSGHAPR	0	0.864496
sLSELESLKLPAESNEK	1	0.885467
SLSELESLKLPAEsNEK	0	0.843383
RMsFSGIFR	1	0.889606
RMSFsGIFR	0	0.673505
KSHsPVK	1	0.56843
KsHSPVK	0	0.249222
RAsHTLLPSHR	1	0.853865
RASHTLLPsHR	0	0.544786
SQSGsPVR	1	0.835988
sQSGSPVR	0	0.783079
QPSsDSEFSASLAGSGK	1	0.902512
QPSSDSEFsASLAGSGK	0	0.906886
QPSSDSEFSASLAGsGK	0	0.910435
QPSSDsEFSASLAGSGK	0	0.917713
QPsSDSEFSASLAGSGK	0	0.908462
GGSTsSSPSR	1	0.361315
GGSTSSSPsR	0	0.132252
GGSTSsSPSR	0	0.333401
RSsLYGIAK	1	0.889365
RsSLYGIAK	0	0.679554
LASPSGSTSsGLEVVAPEGTSAPGGGPGTLDDSATICR	1	0.870275
LASPSGSTsSGLEVVAPEGTSAPGGGPGTLDDSATICR	0	0.842331
EDKSPSEEsAPTTSPESVSGSVPSSGSSGR	1	0.787351
EDKSPSEESAPTTSPEsVSGSVPSSGSSGR	0	0.766474
EDKSPSEESAPTTSPESVSGsVPSSGSSGR	0	0.794432
[truncated: 7,738 more rows]
