# Supplementary material for: PhosSight: A Unified Deep Learning Framework Boosting and Accelerating Phosphoproteome Identification to Enable Biological Discoveries
Source: Adv Sci (Weinh). 2026 May 27:e75856. Online ahead of print. doi: 10.1002/advs.75856 (PMC13335961; doi:10.1002/advs.75856)
Supplement: Supplementary file 5 — Supporting File 5: advs75856‐sup‐0005‐TableS4.xlsx. [file ADVS-9999-e75856-s004.xlsx]

## Sheet: Supplementary Table 4
Supplementary Table 4. Synthetic dataset results on MaxQuant search engine.
Title	Modification	modification	Mod_Sequence	Label	RT	Mass	Mass_Error	Abs_Mass_Error	Ln_Total_Intensity	Match_Ions_Intensity	Rel_Match_Ions_Intensity	Max_Match_Ion_Intensity	Score	Pep	Delta_Score	Charge	Peptide	Proteins	Mod_Sequence_for_phosphoRS	PhosphoLabel	PhosphoRS_SitePrediction	PhosphoRS_IsoformSites	PhosphoRS_IsoformScore	PhosphoRS_IsoformProbability	PhosphoRS_SiteProbability	IsoformSequence_autort_pDeep_phosSight	autort_pDeep_phosSight_Prob	IsoformSequence_PhosSight	PhosSightProb	IsoformSequence_autort_pDeep	autort_pDeep_Prob	IsoformSequence_pDeep	pDeepProb	IsoformSequence_AutoRT	AutoRTProb	IsoformSequence_PhosphoRS
1.10002.10002.2	8,Oxidation[M];7,Phospho[Y];	Oxidation of M@8[15.99491461956];Phospho of Y@7[0.0];	ALLSLWY1K	1	71.695	1219.5698750916	0	0	15.6217417340738	13.5982082508174	0.132187556376023	552550	93.561	0.0076393	15.383	2	ALLSLWYMK	IPI:A1	ALLSLWY2M1K	1	S4(0) Y7(1)	Y7	224.421663627014	0.999999999942994	1	ALLSLW41K	0.999999999999999	ALLSLW41K	0.999999999956312	ALLSLW41K	0.999999999999999	ALLSLW41K	0.999999999999999	ALLSLW41K	0.99999999994498	ALLSLW41K
1.10004.10004.2	7,Phospho[S];	Phospho of S@7[0.0];	ALLSLWSK	1	71.706	994.546951253372	0	0	14.1127427170733	9.87018032421533	0.0143707211913944	13841.6	103.87	0.095036	73.28	2	ALLSLWSK	IPI:A1	ALLSLWS2K	1	S4(0) S7(1)	S7	164.49698165702	0.999999920298758	1	ALLSLW2K	0.99999999876956	ALLSLW2K	0.999999935502779	ALLSLW2K	0.999999998538113	ALLSLW2K	0.999999996730353	ALLSLW2K	0.999999969025975	ALLSLW2K
1.10015.10015.2	8,Oxidation[M];7,Phospho[S];	Oxidation of M@8[15.99491461956];Phospho of S@7[0.0];	ALLSLWS1K	1	71.778	1143.54443628921	0	0	15.0411353434768	12.8288331980613	0.109448392147284	288193	63.624	0.18216	7.2198	2	ALLSLWSMK	IPI:A1	ALLSLWS2M1K	1	S4(0.004) S7(0.996)	S7	142.187514467861	0.995962609187119	0.996	ALLSLW21K	0.999925984155793	ALLSLW21K	0.996338286881664	ALLSLW21K	0.999919504032584	ALLSLW21K	0.999737083159939	ALLSLW21K	0.998913937519301	ALLSLW21K
1.10020.10020.2	7,Phospho[S];	Phospho of S@7[0.0];	ALLSLWSQK	1	71.812	1124.44925937761	0	0	13.9897530148765	0	0	0	109.66	0.0091449	11.615	2	ALLSLWSQK	IPI:A1	ALLSLWS2QK	1	S4(0.005) S7(0.995)	S7	97.9401784423206	0.99465327475321	0.995	ALLSLW2QK	0.999419366854964	ALLSLW2QK	0.996235121143626	ALLSLW2QK	0.999205756628608	ALLSLW2QK	0.998285506345131	ALLSLW2QK	0.997649157167434	ALLSLW2QK
1.10031.10031.2	7,Phospho[S];	Phospho of S@7[0.0];	ALLSLWSK	1	71.886	994.546951253372	0	0	12.9849009954124	7.88092149578674	0.0060725327761784	2646.31	115.42	0.061868	85.165	2	ALLSLWSK	IPI:A1	ALLSLWS2K	1	S4(0) S7(1)	S7	180.993093842422	0.999999999410973	1	ALLSLW2K	0.999999999985144	ALLSLW2K	0.999999999518111	ALLSLW2K	0.999999999982457	ALLSLW2K	0.999999999961873	ALLSLW2K	0.999999999759667	ALLSLW2K
1.10032.10032.2	7,Phospho[Y];	Phospho of Y@7[0.0];	ALLSLDYWK	1	71.891	1187.55908480782	0	0	14.4210290484906	12.510027482932	0.147932148627752	178860	133.12	0.00041557	26.76	2	ALLSLDYWK	IPI:A1	ALLSLDY2WK	1	S4(0) Y7(1)	Y7	253.522502972886	0.999999999973755	1	ALLSLD4WK	0.999999999999997	ALLSLD4WK	0.999999999972485	ALLSLD4WK	0.999999999999997	ALLSLD4WK	0.999999999999997	ALLSLD4WK	0.999999999973649	ALLSLD4WK
1.10033.10033.2	7,Phospho[T];	Phospho of T@7[0.0];	ALLSLYTFK	1	71.896	1134.57294900391	0	0	12.8720310843849	10.6696492701675	0.110539559870342	15857.7	97.472	0.0026776	10.573	2	ALLSLYTFK	IPI:A1	ALLSLYT2FK	1	S4(0) Y6(0.5) T7(0.5)	Y6	185.105425366434	0.499999996502481	0.5	ALLSLY3FK	0.845762855868969	ALLSL4TFK	0.697964417101886	ALLSLY3FK	0.926856196461029	ALLSLY3FK	0.860060619972624	ALLSLY3FK	0.680435761024033	ALLSL4TFK
1.10037.10037.2	7,Phospho[S];	Phospho of S@7[0.0];	ALLSLWSSK	1	71.925	1081.55865758804	0	0	13.8551080760792	10.1341960175996	0.0242118751262811	12793.3	122.69	0.0032221	18.469	2	ALLSLWSSK	IPI:A1	ALLSLWS2SK	1	S4(0) S7(0.997) S8(0.003)	S7	206.192473941588	0.996695616430974	0.997	ALLSLW2SK	0.999998347054561	ALLSLW2SK	0.996452873135556	ALLSLW2SK	0.999998460546711	ALLSLW2SK	0.999987129235373	ALLSLW2SK	0.999713714372681	ALLSLW2SK
1.10040.10040.2	7,Phospho[Y];	Phospho of Y@7[0.0];	ALLSLWYQK	1	71.941	1200.59515456052	0	0	13.267342382861	11.5399799300922	0.177752623170299	66960.3	89.142	0.0085746	7.3584	2	ALLSLWYQK	IPI:A1	ALLSLWY2QK	1	S4(0) Y7(1)	Y7	199.327951135537	0.99999999990471	1	ALLSLW4QK	0.999999999999741	ALLSLW4QK	0.999999999940909	ALLSLW4QK	0.999999999999628	ALLSLW4QK	0.999999999999608	ALLSLW4QK	0.999999999911037	ALLSLW4QK
1.10046.10046.2	8,Oxidation[M];7,Phospho[S];	Oxidation of M@8[15.99491461956];Phospho of S@7[0.0];	ALLSLWS1K	1	71.98	1143.54443628921	0	0	14.4028911059676	12.2921960146075	0.121153724251785	161769	65.5	0.1682	8.1521	2	ALLSLWSMK	IPI:A1	ALLSLWS2M1K	1	S4(0.004) S7(0.996)	S7	139.300396773305	0.995560465910435	0.996	ALLSLW21K	0.999908257450654	ALLSLW21K	0.99596518133184	ALLSLW21K	0.999900387609503	ALLSLW21K	0.999682033882995	ALLSLW21K	0.998772119454169	ALLSLW21K
1.10048.10048.2	7,Phospho[T];	Phospho of T@7[0.0];	ALLSLWTNK	1	71.998	1124.44925937761	0	0	14.9139081502534	11.1933695766996	0.0242209195855438	39832.9	152.04	0.00044608	8.6434	2	ALLSLWTNK	IPI:A1	ALLSLWT2NK	1	S4(0) T7(1)	T7	192.217995697795	0.999999959745947	1	ALLSLW3NK	0.999999999860907	ALLSLW3NK	0.999999943920396	ALLSLW3NK	0.999999999900159	ALLSLW3NK	0.99999999971765	ALLSLW3NK	0.999999988707532	ALLSLW3NK
1.10054.10054.2	7,Phospho[Y];	Phospho of Y@7[0.0];	ALLSLWYSK	1	72.037	1159.56678235302	0	0	16.092070453859	14.1316707226873	0.140802126671442	918864	139.88	0.00030993	7.3109	2	ALLSLWYSK	IPI:A1	ALLSLWY2SK	1	S4(0) Y7(0.998) S8(0.002)	Y7	219.688681258621	0.997578632223917	0.998	ALLSLW4SK	0.999868859930617	ALLSLW4SK	0.996469784162719	ALLSLW4SK	0.99991005745614	ALLSLW4SK	0.999921344582778	ALLSLW4SK	0.997232094256829	ALLSLW4SK
1.10057.10057.2	7,Phospho[S];	Phospho of S@7[0.0];	ALLSLCSFK	1	72.053	1058.57027989689	0	0	13.8868988082394	10.6986195424633	0.041242777774868	23707.2	97.813	0.021482	25.379	2	ALLSLCSFK	IPI:A1	ALLSLCS2FK	1	S4(0) S7(1)	S7	171.816914233012	0.999989615338798	1	ALLSLC2FK	0.999999840325632	ALLSLC2FK	0.999992035121718	ALLSLC2FK	0.999999799433252	ALLSLC2FK	0.999999446487768	ALLSLC2FK	0.999996656937723	ALLSLC2FK
1.10062.10062.2	7,Phospho[S];	Phospho of S@7[0.0];	ALLSLWSK	1	72.086	994.546951253372	0	0	9.75825482843693	0	0	0	46.158	0.43226	31.007	2	ALLSLWSK	IPI:A1	ALLSLWS2K	1	S4(0.009) S7(0.991)	S7	38.1496383694858	0.991454867420851	0.991	ALLSLW2K	0.993719417406512	ALLSLW2K	0.991784082716359	ALLSLW2K	0.993484650733031	ALLSLW2K	0.99226752471714	ALLSLW2K	0.992830529342354	ALLSLW2K
1.10064.10064.2	7,Phospho[Y];	Phospho of Y@7[0.0];	ALLSLDYWK	1	72.097	1187.55908480782	0	0	14.1534398254574	12.1964177163416	0.141278507103639	128872	119.17	0.00090861	12.817	2	ALLSLDYWK	IPI:A1	ALLSLDY2WK	1	S4(0) Y7(1)	Y7	226.557527232553	0.999999999953196	1	ALLSLD4WK	0.999999999999973	ALLSLD4WK	0.999999999951177	ALLSLD4WK	0.999999999999974	ALLSLD4WK	0.999999999999975	ALLSLD4WK	0.999999999953026	ALLSLD4WK
1.10069.10069.2	7,Phospho[S];	Phospho of S@7[0.0];	ALLSLWSSK	1	72.131	1083.53726615617	0	0	14.912822008576	12.9028473387034	0.133992068661988	281904	118.28	0.0052282	23.586	2	ALLSLWSSK	IPI:A1	ALLSLWS2SK	1	S4(0) S7(0.996) S8(0.004)	S7	181.881705662211	0.996218260109388	0.996	ALLSLW2SK	0.999995432985188	ALLSLW2SK	0.995974397565728	ALLSLW2SK	0.999995710714463	ALLSLW2SK	0.999973028168211	ALLSLW2SK	0.999548514484354	ALLSLW2SK
1.10073.10073.2	7,Phospho[Y];	Phospho of Y@7[0.0];	ALLSLEYWK	1	72.159	1201.57483670637	0	0	14.2759033147531	12.5656212764724	0.180814788732798	177777	120.46	0.00079863	19.173	2	ALLSLEYWK	IPI:A1	ALLSLEY2WK	1	S4(0) Y7(1)	Y7	249.851974526384	0.99999999999987	1	ALLSLE4WK	1	ALLSLE4WK	0.999999999999728	ALLSLE4WK	1	ALLSLE4WK	1	ALLSLE4WK	0.999999999999839	ALLSLE4WK
1.10085.10085.2	7,Phospho[S];	Phospho of S@7[0.0];	ALLSLCSFK	1	72.238	1058.57027989689	0	0	14.6751491771241	11.7188905476701	0.0520131540726978	43188.6	110.39	0.008816	37.061	2	ALLSLCSFK	IPI:A1	ALLSLCS2FK	1	S4(0) S7(1)	S7	192.60984672296	0.999999960942206	1	ALLSLC2FK	0.999999999370849	ALLSLC2FK	0.999999969817456	ALLSLC2FK	0.999999999215346	ALLSLC2FK	0.999999997622313	ALLSLC2FK	0.999999988644385	ALLSLC2FK
1.10086.10086.2	7,Phospho[Y];	Phospho of Y@7[0.0];	ALLSLTYWK	1	72.243	1173.58377681525	0	0	15.1124416641419	13.2916817936097	0.161902679105535	352987	136.16	0.00036809	9.4877	2	ALLSLTYWK	IPI:A1	ALLSLTY2WK	1	S4(0) T6(0.002) Y7(0.998)	Y7	219.688681258621	0.997578632223917	0.998	ALLSLT4WK	0.999994820665651	ALLSLT4WK	0.998529278151619	ALLSLT4WK	0.999991994375382	ALLSLT4WK	0.999978360289385	ALLSLT4WK	0.999202532839342	ALLSLT4WK
1.10087.10087.2	7,Phospho[S];	Phospho of S@7[0.0];	ALLSLFSQK	1	72.249	1085.54847898392	0	0	15.2265429294245	13.2777099076317	0.14244019924232	419319	130.41	0.0024292	19.879	2	ALLSLFSQK	IPI:A1	ALLSLFS2QK	1	S4(0) S7(1)	S7	165.722702977058	0.999985234710533	1	ALLSLF2QK	0.999999426921273	ALLSLF2QK	0.99998931241859	ALLSLF2QK	0.999999235804523	ALLSLF2QK	0.999997771682125	ALLSLF2QK	0.999995327823917	ALLSLF2QK
1.10104.10104.2	7,Phospho[S];	Phospho of S@7[0.0];	ALLSLWSEK	1	72.361	1124.44925937761	0	0	15.4253496259247	11.1331792718922	0.0136752130122318	35377.8	107.58	0.010093	7.6053	2	ALLSLWSEK	IPI:A1	ALLSLWS2EK	1	S4(0.5) S7(0.5)	S4	93.9333118437837	0.5	0.5	ALLSLW2EK	0.830192579010659	ALLSLW2EK	0.639840934684382	ALLSLW2EK	0.738840362321244	ALLSLW2EK	0.551355945805575	ALLSLW2EK	0.698848992711479	ALL2LWSEK
1.10105.10105.2	7,Phospho[Y];	Phospho of Y@7[0.0];	ALLSLEYWK	1	72.367	1201.57483670637	0	0	16.0277531129347	14.1893694849136	0.159074341723913	841850	128.1	0.00049394	29.707	2	ALLSLEYWK	IPI:A1	ALLSLEY2WK	1	S4(0) Y7(1)	Y7	223.45989850603	0.9999999999377	1	ALLSLE4WK	0.999999999999997	ALLSLE4WK	0.999999999879494	ALLSLE4WK	0.999999999999998	ALLSLE4WK	0.999999999999998	ALLSLE4WK	0.999999999941157	ALLSLE4WK
1.10115.10115.2	7,Phospho[S];	Phospho of S@7[0.0];	ALLSLCSFK	1	72.435	1058.62640972521	0	0	13.6010499617019	10.296041873963	0.0366989150239421	11343.1	74.841	0.10374	16.142	2	ALLSLCSFK	IPI:A1	ALLSLCS2FK	1	S4(0.5) S7(0.5)	S4	103.946129688147	0.5	0.5	ALLSLC2FK	0.890491333132291	ALLSLC2FK	0.556277434843734	ALLSLC2FK	0.868473676809031	ALLSLC2FK	0.673507007446415	ALLSLC2FK	0.768477810674191	ALL2LCSFK
1.10116.10116.2	7,Phospho[S];	Phospho of S@7[0.0];	ALLSLFSQK	1	72.441	1085.54847898392	0	0	15.0074237507087	12.9112243081057	0.122922716453461	315568	114.89	0.006767	18.722	2	ALLSLFSQK	IPI:A1	ALLSLFS2QK	1	S4(0) S7(1)	S7	181.397752597107	0.999999907365926	1	ALLSLF2QK	0.999999998470714	ALLSLF2QK	0.999999931766559	ALLSLF2QK	0.999999998017084	ALLSLF2QK	0.999999994305434	ALLSLF2QK	0.9999999716515	ALLSLF2QK
1.10117.10117.2	7,Phospho[S];	Phospho of S@7[0.0];	ALLSLPSFK	1	72.446	1052.55228234269	0	0	13.0587166249229	10.2485843830522	0.0601970312979628	17278	87.568	0.049859	6.8619	2	ALLSLPSFK	IPI:A1	ALLSLPS2FK	1	S4(0.5) S7(0.5)	S4	144.824072307857	0.5	0.5	ALLSLP2FK	0.999196922545815	ALLSLP2FK	0.548727	ALLSLP2FK	0.999062733002199	ALLSLP2FK	0.997302762135244	ALLSLP2FK	0.78363471452037	ALL2LPSFK
1.10118.10118.2	7,Phospho[Y];	Phospho of Y@7[0.0];	ALLSLTYWK	1	72.451	1173.58377681525	0	0	14.0843893796268	12.1565455378846	0.145461498611341	112936	119.29	0.00089855	10.278	2	ALLSLTYWK	IPI:A1	ALLSLTY2WK	1	S4(0) T6(0.002) Y7(0.998)	Y7	231.664088049195	0.998162352748437	0.998	ALLSLT4WK	0.999995625730789	ALLSLT4WK	0.998914655481764	ALLSLT4WK	0.999993037357445	ALLSLT4WK	0.99998069322054	ALLSLT4WK	0.999405231975349	ALLSLT4WK
1.10120.10120.2	7,Phospho[Y];	Phospho of Y@7[0.0];	ALLSLDYWK	1	72.469	1187.55908480782	0	0	16.5114754584531	14.6196846428362	0.150801509182489	1327011	113.41	0.0014023	10.947	2	ALLSLDYWK	IPI:A1	ALLSLDY2WK	1	S4(0) Y7(1)	Y7	224.980997801758	0.999999999945863	1	ALLSLD4WK	0.999999999999998	ALLSLD4WK	0.999999999943544	ALLSLD4WK	0.999999999999998	ALLSLD4WK	0.999999999999998	ALLSLD4WK	0.999999999945668	ALLSLD4WK
1.10128.10128.2	7,Phospho[S];	Phospho of S@7[0.0];	ALLSLYSFK	1	72.519	1118.66	0	0	13.7515533611583	0	0	0	87.895	0.048953	21.327	2	ALLSLYSFK	IPI:A1	ALLSLYS2FK	1	S4(0) Y6(0.004) S7(0.996)	S7	142.187514467861	0.995942865116759	0.996	ALLSLY2FK	0.999599769976183	ALLSLY2FK	0.994307671368673	ALLSLY2FK	0.999715199561436	ALLSLY2FK	0.999507654311737	ALLSLY2FK	0.997755365176336	ALLSLY2FK
1.10133.10133.2	7,Phospho[Y];	Phospho of Y@7[0.0];	ALLSLWYEK	1	72.553	1201.57483670637	0	0	16.7875635706386	14.6926738836919	0.123083820657167	1758017	139.88	0.00030993	10.323	2	ALLSLWYEK	IPI:A1	ALLSLWY2EK	1	S4(0) Y7(1)	Y7	221.990470256322	0.999999999928647	1	ALLSLW4EK	1	ALLSLW4EK	0.99999999995147	ALLSLW4EK	1	ALLSLW4EK	1	ALLSLW4EK	0.999999999907229	ALLSLW4EK
1.10134.10134.2	7,Phospho[S];	Phospho of S@7[0.0];	ALLSLWSEK	1	72.559	1124.44925937761	0	0	14.9971406995536	11.0245494523417	0.0188245907128864	30946.1	130.63	0.0024112	15.21	2	ALLSLWSEK	IPI:A1	ALLSLWS2EK	1	S4(0) S7(1)	S7	185.111314347257	0.999999930417026	1	ALLSLW2EK	0.999999998350512	ALLSLW2EK	0.999999965259127	ALLSLW2EK	0.999999996959907	ALLSLW2EK	0.999999991197549	ALLSLW2EK	0.999999978065092	ALLSLW2EK
1.10136.10136.2	8,Oxidation[M];7,Phospho[T];	Oxidation of M@8[15.99491461956];Phospho of T@7[0.0];	ALLSLWT1K	1	72.569	1157.55047439483	0	0	14.916316154573	12.9882655844054	0.145431430692823	290013	133.75	0.0012556	25.321	2	ALLSLWTMK	IPI:A1	ALLSLWT2M1K	1	S4(0) T7(1)	T7	191.894442403534	0.999999958730593	1	ALLSLW31K	0.999999999682415	ALLSLW31K	0.999999901248937	ALLSLW31K	0.999999999867277	ALLSLW31K	0.999999999628091	ALLSLW31K	0.999999988132304	ALLSLW31K
1.10138.10138.2	7,Phospho[Y];	Phospho of Y@7[0.0];	ALLSLFYK	1	72.587	1033.52406580781	0	0	15.0040784702931	12.9062833207713	0.122726724238982	293849	52.299	0.092862	21.01	2	ALLSLFYK	IPI:A1	ALLSLFY2K	1	S4(0) Y7(1)	Y7	121.378249033411	0.999999838454474	1	ALLSLF4K	0.999999997611056	ALLSLF4K	0.999999818370716	ALLSLF4K	0.999999997874782	ALLSLF4K	0.999999997975564	ALLSLF4K	0.999999830412259	ALLSLF4K
1.10146.10146.2	7,Phospho[Y];	Phospho of Y@7[0.0];	ALLSLDYWK	1	72.642	1187.56312432487	0	0	16.5115150236257	14.4340001438172	0.12524106488461	1163324	138.83	0.00032637	20.082	2	ALLSLDYWK	IPI:A1	ALLSLDY2WK	1	S4(0) Y7(1)	Y7	219.193392978283	0.999999999907617	1	ALLSLD4WK	0.999999999999994	ALLSLD4WK	0.999999999903764	ALLSLD4WK	0.999999999999995	ALLSLD4WK	0.999999999999995	ALLSLD4WK	0.999999999907292	ALLSLD4WK
1.10148.10148.2	7,Phospho[T];	Phospho of T@7[0.0];	ALLSLWTQK	1	72.652	1138.66067681691	0	0	15.5181190319421	12.4704698038066	0.047470385376477	91507.4	152.04	5.7159e-09	52.068	2	ALLSLWTQK	IPI:A1	ALLSLWT2QK	1	S4(0) T7(1)	T7	205.757258175344	0.999999940855898	1	ALLSLW3QK	0.999999998368845	ALLSLW3QK	0.999999965112982	ALLSLW3QK	0.999999997378814	ALLSLW3QK	0.999999988680739	ALLSLW3QK	0.999999987397172	ALLSLW3QK
1.10153.10153.2	8,Oxidation[M];7,Phospho[T];	Oxidation of M@8[15.99491461956];Phospho of T@7[0.0];	ALLSLWT1K	1	72.686	1157.55673170009	0	0	15.3900876282679	13.4388568174982	0.1420990668479	466668	123.62	0.0017457	25.805	2	ALLSLWTMK	IPI:A1	ALLSLWT2M1K	1	S4(0) T7(1)	T7	218.21951662373	0.999999975065551	1	ALLSLW31K	0.999999999965395	ALLSLW31K	0.999999932749633	ALLSLW31K	0.999999999987169	ALLSLW31K	0.999999999956999	ALLSLW31K	0.999999994442609	ALLSLW31K
1.10160.10160.2	7,Phospho[T];	Phospho of T@7[0.0];	ALLSLWTK	1	72.73	1012.50288529785	0	0	12.5496452646679	8.24435900813313	0.0134970213781879	3806.09	91.636	0.079541	55.984	2	ALLSLWTK	IPI:A1	ALLSLWT2K	1	S4(0.005) T7(0.995)	T7	99.6831855908428	0.995117139067098	0.995	ALLSLW3K	0.997940403529479	ALLSLW3K	0.991101518122431	ALLSLW3K	0.998873346609977	ALLSLW3K	0.997829078532328	ALLSLW3K	0.997541729715657	ALLSLW3K
1.10162.10162.2	7,Phospho[Y];	Phospho of Y@7[0.0];	ALLSLFYQK	1	72.749	1161.5850331326	0	0	15.9341787418664	13.8852886037878	0.12887786087201	794545	111.82	0.001539	43.029	2	ALLSLFYQK	IPI:A1	ALLSLFY2QK	1	S4(0) Y7(1)	Y7	194.081385553431	0.999999965125417	1	ALLSLF4QK	0.999999999999786	ALLSLF4QK	0.999999973415723	ALLSLF4QK	0.999999999999751	ALLSLF4QK	0.999999999999684	ALLSLF4QK	0.999999976807603	ALLSLF4QK
1.10175.10175.2	7,Phospho[Y];	Phospho of Y@7[0.0];	ALLSLDYWK	1	72.834	1187.56312432487	0	0	15.9920785907741	13.9661049990064	0.13186539760565	791956	138.83	0.00032637	7.7941	2	ALLSLDYWK	IPI:A1	ALLSLDY2WK	1	S4(0) Y7(1)	Y7	221.209516953303	0.999999999923311	1	ALLSLD4WK	0.999999999999997	ALLSLD4WK	0.999999999920083	ALLSLD4WK	0.999999999999997	ALLSLD4WK	0.999999999999997	ALLSLD4WK	0.99999999992304	ALLSLD4WK
1.10176.10176.2	7,Phospho[Y];	Phospho of Y@7[0.0];	ALLSLWYEK	1	72.839	1201.57839669923	0	0	16.3339719629399	14.3514243453483	0.13771793737202	1223535	143.89	0.00024729	18.073	2	ALLSLWYEK	IPI:A1	ALLSLWY2EK	1	S4(0) Y7(1)	Y7	219.193392978283	0.999999999907617	1	ALLSLW4EK	0.999999999999999	ALLSLW4EK	0.999999999936829	ALLSLW4EK	0.999999999999999	ALLSLW4EK	0.999999999999999	ALLSLW4EK	0.999999999880283	ALLSLW4EK
1.10177.10177.2	7,Phospho[T];	Phospho of T@7[0.0];	ALLSLWTQK	1	72.845	1138.58004125692	0	0	15.8781108711697	13.9207460278042	0.141230094417321	736173	140.49	9.8977e-06	39.104	2	ALLSLWTQK	IPI:A1	ALLSLWT2QK	1	S4(0) T7(1)	T7	171.287816362824	0.999989293208633	1	ALLSLW3QK	0.999999703749523	ALLSLW3QK	0.999993380303795	ALLSLW3QK	0.999999546157973	ALLSLW3QK	0.999998308742971	ALLSLW3QK	0.999997381570695	ALLSLW3QK
1.10180.10180.2	7,Phospho[S];	Phospho of S@7[0.0];	ALLSLPSFK	1	72.867	1054.54771174727	0	0	15.7813303046447	13.6980278197141	0.124518312575937	625498	121.9	0.0035822	13.429	2	ALLSLPSFK	IPI:A1	ALLSLPS2FK	1	S4(0) S7(1)	S7	194.081385553431	0.999999965125417	1	ALLSLP2FK	0.999999999981919	ALLSLP2FK	0.999999970321859	ALLSLP2FK	0.999999999979661	ALLSLP2FK	0.999999999952738	ALLSLP2FK	0.999999988500201	ALLSLP2FK
1.10181.10181.2	8,Oxidation[M];7,Phospho[T];	Oxidation of M@8[15.99491461956];Phospho of T@7[0.0];	ALLSLWT1K	1	72.873	1157.55673170009	0	0	15.1789859111125	13.3436226089025	0.159555524362487	414955	109.16	0.0054695	19.478	2	ALLSLWTMK	IPI:A1	ALLSLWT2M1K	1	S4(0) T7(1)	T7	214.089731766586	0.999999999851975	1	ALLSLW31K	0.999999999999387	ALLSLW31K	0.999999999608189	ALLSLW31K	0.999999999999768	ALLSLW31K	0.999999999999388	ALLSLW31K	0.999999999956406	ALLSLW31K
1.10183.10183.2	4,Phospho[S];	Phospho of S@4[0.0];	ALLSLCTWK	1	72.883	1111.56933077842	0	0	10.9605816234741	6.11442924584166	0.0078585562106015	452.338	60.398	0.21671	7.9081	2	ALLSLCTWK	IPI:A1	ALLS2LCTWK	1	S4(0.003) T7(0.997)	T7	147.712919270873	0.996633491075063	0.997	ALLSLC3WK	0.998673615495931	ALLSLC3WK	0.996637812279526	ALLSLC3WK	0.998671963553385	ALLSLC3WK	0.996720890005255	ALLSLC3WK	0.998637645891787	ALLSLC3WK
1.10192.10192.2	7,Phospho[T];	Phospho of T@7[0.0];	ALLSLFTNK	1	72.947	1085.54925528743	0	0	15.3949160683141	13.4510811687357	0.14315391489963	492002	150.61	0.00047936	10.444	2	ALLSLFTNK	IPI:A1	ALLSLFT2NK	1	S4(0) T7(1)	T7	168.033055854086	0.999987079317795	1	ALLSLF3NK	0.999999362516022	ALLSLF3NK	0.999971610090025	ALLSLF3NK	0.99999970987568	ALLSLF3NK	0.999999022738591	ALLSLF3NK	0.999996618805602	ALLSLF3NK
1.10200.10200.2	7,Phospho[S];	Phospho of S@7[0.0];	ALLSLFSK	1	72.998	957.492777890494	0	0	13.5608902984396	11.2099323883632	0.0952778508750976	60344.6	100.48	0.10579	37.654	2	ALLSLFSK	IPI:A1	ALLSLFS2K	1	S4(0.5) S7(0.5)	S4	125.38194656771	0.5	0.5	ALLSLF2K	0.987012313969038	ALLSLF2K	0.597110074238149	ALLSLF2K	0.981865533495239	ALLSLF2K	0.947577702019095	ALLSLF2K	0.771942688910292	ALL2LFSK
1.10202.10202.2	7,Phospho[Y];	Phospho of Y@7[0.0];	ALLSLWYAK	1	73.009	1143.57318868933	0	0	13.7688165733596	11.4597791706277	0.0993568461713992	29910	237.81	5.9086e-19	61.727	2	ALLSLWYAK	IPI:A1	ALLSLWY2AK	1	S4(0) Y7(1)	Y7	382.418816129211	1	1	ALLSLW4AK	1	ALLSLW4AK	1	ALLSLW4AK	1	ALLSLW4AK	1	ALLSLW4AK	1	ALLSLW4AK
1.10206.10206.2	7,Phospho[Y];	Phospho of Y@7[0.0];	ALLSLDYWK	1	73.037	1187.56312432487	0	0	15.6594755900198	13.6573326982561	0.135045584879795	562032	161.9	8.0913e-05	21.928	2	ALLSLDYWK	IPI:A1	ALLSLDY2WK	1	S4(0) Y7(1)	Y7	244.827778204587	0.999999999945553	1	ALLSLD4WK	1	ALLSLD4WK	0.999999999943011	ALLSLD4WK	1	ALLSLD4WK	1	ALLSLD4WK	0.99999999994534	ALLSLD4WK
1.10207.10207.2	7,Phospho[Y];	Phospho of Y@7[0.0];	ALLSLWYAK	1	73.043	1143.57402484537	0	0	15.7003145816471	13.6712780319048	0.131462117364977	530329	154.35	0.00014625	18.237	2	ALLSLWYAK	IPI:A1	ALLSLWY2AK	1	S4(0) Y7(1)	Y7	220.569323849644	0.999999999918641	1	ALLSLW4AK	0.999999999999999	ALLSLW4AK	0.999999999932656	ALLSLW4AK	0.999999999999999	ALLSLW4AK	0.999999999999999	ALLSLW4AK	0.999999999890361	ALLSLW4AK
1.10210.10210.2	7,Phospho[S];	Phospho of S@7[0.0];	ALLSLPSFK	1	73.066	1054.54771174727	0	0	15.4534539804525	13.4081911331731	0.129346187215391	458689	104.79	0.011359	9.3118	2	ALLSLPSFK	IPI:A1	ALLSLPS2FK	1	S4(0) S7(1)	S7	181.881705662211	0.999983116171585	1	ALLSLP2FK	0.999999983888266	ALLSLP2FK	0.999985913282045	ALLSLP2FK	0.999999981445279	ALLSLP2FK	0.999999948978956	ALLSLP2FK	0.999995140491247	ALLSLP2FK
1.10211.10211.2	7,Phospho[T];	Phospho of T@7[0.0];	ALLSLCTWK	1	73.071	1113.53003540673	0	0	15.7705291242985	14.0086082019405	0.17171469621226	686993	112.85	0.0038929	32.139	2	ALLSLCTWK	IPI:A1	ALLSLCT2WK	1	S4(0) T7(1)	T7	170.509052065547	0.999988800779776	1	ALLSLC3WK	0.999998327697154	ALLSLC3WK	0.999988814969083	ALLSLC3WK	0.99999832572045	ALLSLC3WK	0.999995461912239	ALLSLC3WK	0.999996003923977	ALLSLC3WK
1.10214.10214.2	7,Phospho[S];	Phospho of S@7[0.0];	ALLSLCSFK	1	73.087	1060.50273497703	0	0	13.058665100496	11.0581552163651	0.135266295512702	44104	60.518	0.21577	9.2509	2	ALLSLCSFK	IPI:A1	ALLSLCS2FK	1	S4(0.5) S7(0.5)	S4	102.890218616504	0.5	0.5	ALLSLC2FK	0.89262153422551	ALLSLC2FK	0.555710521971345	ALLSLC2FK	0.871253997422782	ALLSLC2FK	0.68195660899144	ALLSLC2FK	0.766302373225687	ALL2LCSFK
1.10217.10217.2	7,Phospho[T];	Phospho of T@7[0.0];	ALLSLWTSK	1	73.11	1097.4410761686	0	0	14.6339707393666	10.1828673815423	0.0116656884382728	26446.2	98.898	0.0093433	6.2873	2	ALLSLWTSK	IPI:A1	ALLSLWT2SK	1	S4(0) T7(0.996) S8(0.004)	T7	176.22704753313	0.995629300072859	0.996	ALLSLW3SK	0.99999606399229	ALLSLW3SK	0.995159754117833	ALLSLW3SK	0.999996447437132	ALLSLW3SK	0.999974694078519	ALLSLW3SK	0.999560478996499	ALLSLW3SK
1.10222.10222.2	7,Phospho[Y];	Phospho of Y@7[0.0];	ALLSLWYTK	1	73.144	1173.58477056329	0	0	14.5827477756957	12.7498761615298	0.159953582667513	232309	145.63	0.00022172	6.7384	2	ALLSLWYTK	IPI:A1	ALLSLWY2TK	1	S4(0) Y7(0.998) T8(0.002)	Y7	219.688681258621	0.997578632223917	0.998	ALLSLW4TK	0.999908576700094	ALLSLW4TK	0.99773345900784	ALLSLW4TK	0.999902783005185	ALLSLW4TK	0.999834917131961	ALLSLW4TK	0.998620370366304	ALLSLW4TK
1.10223.10223.2	7,Phospho[T];	Phospho of T@7[0.0];	ALLSLWTQK	1	73.149	1137.6439305104	0	0	13.1577438667124	8.13170275462736	0.0065647482970946	3400.59	99.568	0.016993	15.699	2	ALLSLWTQK	IPI:A1	ALLSLWT2QK	1	S4(0) T7(1)	T7	166.858566668572	0.999986172408823	1	ALLSLW3QK	0.999997486714747	ALLSLW3QK	0.999991337862835	ALLSLW3QK	0.99999608125598	ALLSLW3QK	0.999984580471137	ALLSLW3QK	0.999996485837773	ALLSLW3QK
1.10225.10225.2	7,Phospho[S];	Phospho of S@7[0.0];	ALLSLFSSK	1	73.159	1044.52530606905	0	0	12.8910759041974	10.8692297156088	0.132410784007467	40942.7	64.103	0.18773	10.979	2	ALLSLFSSK	IPI:A1	ALLSLFS2SK	1	S4(0.005) S7(0.991) S8(0.005)	S7	138.307368619322	0.99086805906127	0.991	ALLSLF2SK	0.999437627014469	ALLSLF2SK	0.99563269938621	ALLSLF2SK	0.998717579153429	ALLSLF2SK	0.994948661538086	ALLSLF2SK	0.997801705722902	ALLSLF2SK
1.10228.10228.2	7,Phospho[S];	Phospho of S@7[0.0];	ALLSLPSWK	1	73.183	1091.6409536457	0	0	14.6627039278925	11.3636641460467	0.0369186002970949	27528	141.95	0.0014724	20.124	2	ALLSLPSWK	IPI:A1	ALLSLPS2WK	1	S4(0) S7(1)	S7	193.539817303931	0.9999907213921	1	ALLSLP2WK	0.999999981457357	ALLSLP2WK	0.999992832575467	ALLSLP2WK	0.999999977097775	ALLSLP2WK	0.999999950847299	ALLSLP2WK	0.99999625761689	ALLSLP2WK
1.10234.10234.2	7,Phospho[Y];	Phospho of Y@7[0.0];	ALLSLWYAK	1	73.222	1143.57402484537	0	0	16.2691564501602	14.2181547577157	0.128606015371494	1023661	154.35	0.00014625	30.271	2	ALLSLWYAK	IPI:A1	ALLSLWY2AK	1	S4(0) Y7(1)	Y7	219.688681258621	0.999999999911747	1	ALLSLW4AK	1	ALLSLW4AK	0.99999999992689	ALLSLW4AK	1	ALLSLW4AK	1	ALLSLW4AK	0.99999999990719	ALLSLW4AK
1.10237.10237.2	7,Phospho[Y];	Phospho of Y@7[0.0];	ALLSLDYWK	1	73.237	1187.56312432487	0	0	15.0847833976834	13.1173460818006	0.139814698407921	328070	138.26	0.00033518	7.9829	2	ALLSLDYWK	IPI:A1	ALLSLDY2WK	1	S4(0) Y7(1)	Y7	222.78578279682	0.999999999933699	1	ALLSLD4WK	0.999999999999996	ALLSLD4WK	0.999999999930888	ALLSLD4WK	0.999999999999996	ALLSLD4WK	0.999999999999996	ALLSLD4WK	0.999999999933827	ALLSLD4WK
1.10242.10242.2	7,Phospho[S];	Phospho of S@7[0.0];	ALLSLPSFK	1	73.271	1052.62884438297	0	0	14.0300679535152	10.4537911159852	0.0279796774544289	25795.4	106.4	0.010629	8.3593	2	ALLSLPSFK	IPI:A1	ALLSLPS2FK	1	S4(0) S7(1)	S7	169.87322328471	0.999988381957838	1	ALLSLP2FK	0.999999980883545	ALLSLP2FK	0.999990126652955	ALLSLP2FK	0.999999978319222	ALLSLP2FK	0.999999946572905	ALLSLP2FK	0.999996204991538	ALLSLP2FK
1.10243.10243.2	7,Phospho[T];	Phospho of T@7[0.0];	ALLSLCTWK	1	73.276	1113.53003540673	0	0	15.5606881005458	13.7928287189131	0.17069799728238	587875	94.363	0.015696	23.332	2	ALLSLCTWK	IPI:A1	ALLSLCT2WK	1	S4(0) T7(1)	T7	189.701953838854	0.999999951140876	1	ALLSLC3WK	0.999999995811567	ALLSLC3WK	0.999999951200526	ALLSLC3WK	0.999999995806915	ALLSLC3WK	0.999999988027676	ALLSLC3WK	0.999999983852241	ALLSLC3WK
1.10248.10248.2	7,Phospho[T];	Phospho of T@7[0.0];	ALLSLPTWK	1	73.31	1106.65178972038	0	0	13.5806343663641	0	0	0	83.397	0.031055	7.2539	2	ALLSLPTWK	IPI:A1	ALLSLPT2WK	1	S4(0) T7(1)	T7	180.912157280103	0.999993856475799	1	ALLSLP3WK	0.999999983240324	ALLSLP3WK	0.999992498490515	ALLSLP3WK	0.999999986274317	ALLSLP3WK	0.999999968288242	ALLSLP3WK	0.999997780766721	ALLSLP3WK
1.10253.10253.2	7,Phospho[Y];	Phospho of Y@7[0.0];	ALLSLWYTK	1	73.344	1173.58477056329	0	0	14.3361599376425	12.3734124932054	0.140471951380962	166327	139.88	0.00030993	7.3109	2	ALLSLWYTK	IPI:A1	ALLSLWY2TK	1	S4(0) Y7(0.997) T8(0.003)	Y7	216.56629447772	0.997398053088308	0.997	ALLSLW4TK	0.9998685422595	ALLSLW4TK	0.997562061328322	ALLSLW4TK	0.999860285835106	ALLSLW4TK	0.999757072862854	ALLSLW4TK	0.998548589724057	ALLSLW4TK
1.10254.10254.2	7,Phospho[Y];	Phospho of Y@7[0.0];	ALLSLPYFK	1	73.349	1132.5247741976	0	0	13.8965167637859	0	0	0	60.682	0.040423	8.2791	2	ALLSLPYFK	IPI:A1	ALLSLPY2FK	1	S4(0) Y7(1)	Y7	180.330422133419	0.999999999329952	1	ALLSLP4FK	0.999999999999792	ALLSLP4FK	0.999999999471186	ALLSLP4FK	0.999999999999759	ALLSLP4FK	0.999999999999729	ALLSLP4FK	0.99999999944734	ALLSLP4FK
1.10258.10258.2	7,Phospho[S];	Phospho of S@7[0.0];	ALLSLPSWK	1	73.378	1091.67602955349	0	0	14.8736254764993	11.1022345762243	0.0230200224540291	31510.3	114.89	0.006767	21.338	2	ALLSLPSWK	IPI:A1	ALLSLPS2WK	1	S4(0.003) S7(0.997)	S7	169.87322328471	0.996883055162857	0.997	ALLSLP2WK	0.999997173589694	ALLSLP2WK	0.997597520511265	ALLSLP2WK	0.999996520696761	ALLSLP2WK	0.999991465413475	ALLSLP2WK	0.998950201212771	ALLSLP2WK
1.10261.10261.2	7,Phospho[S];	Phospho of S@7[0.0];	ALLSLWSEK	1	73.393	1125.54835075362	0	0	14.835495436314	12.7601393514631	0.125511726710537	250520	112.83	0.0077037	6.434	2	ALLSLWSEK	IPI:A1	ALLSLWS2EK	1	S4(0) S7(1)	S7	143.214685825508	0.999981400773249	1	ALLSLW2EK	0.999998966845176	ALLSLW2EK	0.999989656451254	ALLSLW2EK	0.999998255442633	ALLSLW2EK	0.999994802549865	ALLSLW2EK	0.999994160905793	ALLSLW2EK
1.10264.10264.2	7,Phospho[Y];	Phospho of Y@7[0.0];	ALLSLAYWK	1	73.417	1143.57402484537	0	0	16.5779273056397	14.7755060155336	0.164899135812564	1582277	140.98	0.00029264	13.866	2	ALLSLAYWK	IPI:A1	ALLSLAY2WK	1	S4(0) Y7(1)	Y7	221.209516953303	0.999999999923311	1	ALLSLA4WK	0.999999999999999	ALLSLA4WK	0.99999999991527	ALLSLA4WK	0.999999999999999	ALLSLA4WK	0.999999999999999	ALLSLA4WK	0.999999999928914	ALLSLA4WK
1.10267.10267.2	7,Phospho[Y];	Phospho of Y@7[0.0];	ALLSLDYWK	1	73.433	1187.56312432487	0	0	14.723067904203	12.8167422920478	0.148625492219476	251156	151.27	0.00017293	34.233	2	ALLSLDYWK	IPI:A1	ALLSLDY2WK	1	S4(0) Y7(1)	Y7	224.421663627014	0.999999999942994	1	ALLSLD4WK	0.999999999999995	ALLSLD4WK	0.999999999940559	ALLSLD4WK	0.999999999999996	ALLSLD4WK	0.999999999999995	ALLSLD4WK	0.999999999943105	ALLSLD4WK
1.10268.10268.2	7,Phospho[T];	Phospho of T@7[0.0];	ALLSLWTSK	1	73.438	1097.55245195467	0	0	14.0937500922404	11.8045567041876	0.10134817754387	52715.1	152.67	0.00010185	13.365	2	ALLSLWTSK	IPI:A1	ALLSLWT2SK	1	S4(0) T7(0.998) S8(0.002)	T7	262.067339998419	0.99848144295438	0.998	ALLSLW3SK	0.999997430753566	ALLSLW3SK	0.998231779521768	ALLSLW3SK	0.999997794068565	ALLSLW3SK	0.999939314253408	ALLSLW3SK	0.999955231724805	ALLSLW3SK
1.10276.10276.2	7,Phospho[T];	Phospho of T@7[0.0];	ALLSLPTWK	1	73.498	1106.65178972038	0	0	14.5021271369907	10.9159786133688	0.0277048296990233	26570.9	121.9	0.0018115	17.677	2	ALLSLPTWK	IPI:A1	ALLSLPT2WK	1	S4(0) T7(1)	T7	194.908142869519	0.999991350626529	1	ALLSLP3WK	0.99999999744991	ALLSLP3WK	0.999989274308837	ALLSLP3WK	0.99999999794357	ALLSLP3WK	0.999999994315306	ALLSLP3WK	0.999997653441907	ALLSLP3WK
1.10283.10283.2	7,Phospho[Y];	Phospho of Y@7[0.0];	ALLSLPYFK	1	73.542	1129.68052372898	0	0	14.6297895430122	0	0	0	85.064	0.010703	10.937	2	ALLSLPYFK	IPI:A1	ALLSLPY2FK	1	S4(0) Y7(1)	Y7	226.121836854452	0.999999999951275	1	ALLSLP4FK	1	ALLSLP4FK	0.999999999964923	ALLSLP4FK	1	ALLSLP4FK	1	ALLSLP4FK	0.999999999962708	ALLSLP4FK
1.10286.10286.2	7,Phospho[S];	Phospho of S@7[0.0];	ALLSLFSSK	1	73.557	1044.52530606905	0	0	13.408947530363	11.395375953295	0.133510977365149	66526.7	94.363	0.031039	28.173	2	ALLSLFSSK	IPI:A1	ALLSLFS2SK	1	S4(0) S7(0.997) S8(0.003)	S7	187.22442856487	0.996701594334001	0.997	ALLSLF2SK	0.999954586690208	ALLSLF2SK	0.998257346895158	ALLSLF2SK	0.999919209038092	ALLSLF2SK	0.999370903040049	ALLSLF2SK	0.999614002841186	ALLSLF2SK
1.10288.10288.2	7,Phospho[S];	Phospho of S@7[0.0];	ALLSLPSWK	1	73.576	1092.61396515408	0	0	15.1761292778544	11.6748414877563	0.0301585205599326	35962.6	130.01	0.0024629	21.575	2	ALLSLPSWK	IPI:A1	ALLSLPS2WK	1	S4(0) S7(1)	S7	270.309841906105	0.999999999999877	1	ALLSLP2WK	1	ALLSLP2WK	0.999999999999905	ALLSLP2WK	1	ALLSLP2WK	1	ALLSLP2WK	0.999999999999964	ALLSLP2WK
1.10294.10294.2	7,Phospho[Y];	Phospho of Y@7[0.0];	ALLSLAYWK	1	73.615	1143.57402484537	0	0	15.9843089183087	14.2296506956256	0.172966348165008	894139	140.98	0.00029264	23.824	2	ALLSLAYWK	IPI:A1	ALLSLAY2WK	1	S4(0) Y7(1)	Y7	223.75987004222	0.999999999939402	1	ALLSLA4WK	0.999999999999999	ALLSLA4WK	0.999999999932971	ALLSLA4WK	0.999999999999999	ALLSLA4WK	0.999999999999999	ALLSLA4WK	0.999999999951699	ALLSLA4WK
1.10298.10298.2	7,Phospho[Y];	Phospho of Y@7[0.0];	ALLSLEYWK	1	73.636	1201.57839669923	0	0	14.8884660307641	13.0010644507404	0.151464867286624	294864	121.31	0.00072529	7.6147	2	ALLSLEYWK	IPI:A1	ALLSLEY2WK	1	S4(0) Y7(1)	Y7	218.21951662373	0.999999999898922	1	ALLSLE4WK	0.999999999999995	ALLSLE4WK	0.999999999807487	ALLSLE4WK	0.999999999999997	ALLSLE4WK	0.999999999999997	ALLSLE4WK	0.999999999930988	ALLSLE4WK
1.10301.10301.2	7,Phospho[Y];	Phospho of Y@7[0.0];	ALLSLWYK	1	73.659	1071.57994102323	0	0	13.9498374755749	10.1267814925414	0.0218608921947643	25003.8	64.757	0.061219	42.135	2	ALLSLWYK	IPI:A1	ALLSLWY2K	1	S4(0) Y7(1)	Y7	179.584392628369	0.999999978422143	1	ALLSLW4K	0.999999999999007	ALLSLW4K	0.999999979071271	ALLSLW4K	0.99999999999899	ALLSLW4K	0.999999999999375	ALLSLW4K	0.999999965158613	ALLSLW4K
1.10307.10307.2	7,Phospho[T];	Phospho of T@7[0.0];	ALLSLPTWK	1	73.699	1107.57364902213	0	0	16.8510051335627	14.6674961281371	0.112645562429711	1454522	85.821	0.02766	10.877	2	ALLSLPTWK	IPI:A1	ALLSLPT2WK	1	S4(0) T7(1)	T7	141.194140417497	0.999978746002494	1	ALLSLP3WK	0.999999717215397	ALLSLP3WK	0.999975161268935	ALLSLP3WK	0.999999758027819	ALLSLP3WK	0.999999484822652	ALLSLP3WK	0.999991458113437	ALLSLP3WK
1.10313.10313.2	7,Phospho[T];	Phospho of T@7[0.0];	ALLSLWTAK	1	73.737	1080.66081587147	0	0	14.677936565842	12.0555332039924	0.072628101296099	54530	118.23	0.0026542	27.406	2	ALLSLWTAK	IPI:A1	ALLSLWT2AK	1	S4(0) T7(1)	T7	198.166023201026	0.999999899861242	1	ALLSLW3AK	0.999999999855042	ALLSLW3AK	0.999999934029678	ALLSLW3AK	0.999999999798457	ALLSLW3AK	0.999999999318795	ALLSLW3AK	0.999999976876482	ALLSLW3AK
1.10314.10314.2	7,Phospho[T];	Phospho of T@7[0.0];	ALLSLWTTK	1	73.742	1112.69490407433	0	0	13.5047201350492	0	0	0	79.201	0.036931	13.482	2	ALLSLWTTK	IPI:A1	ALLSLWT2TK	1	S4(0.004) T7(0.991) T8(0.004)	T7	139.300396773305	0.991160176518562	0.991	ALLSLW3TK	0.999832606177928	ALLSLW3TK	0.987885856976199	ALLSLW3TK	0.999874501172817	ALLSLW3TK	0.999532101244183	ALLSLW3TK	0.99815518921163	ALLSLW3TK
1.10318.10318.2	7,Phospho[S];	Phospho of S@7[0.0];	ALLSLPSWK	1	73.771	1092.61396515408	0	0	14.6483674617099	10.8660855592356	0.0227706716436674	21154.2	108.7	0.0095845	7.8185	2	ALLSLPSWK	IPI:A1	ALLSLPS2WK	1	S4(0.004) S7(0.996)	S7	125.165051088779	0.996249811625441	0.996	ALLSLP2WK	0.999992260122741	ALLSLP2WK	0.996871660683208	ALLSLP2WK	0.999991145468894	ALLSLP2WK	0.999980843452021	ALLSLP2WK	0.998615256481158	ALLSLP2WK
1.10319.10319.2	7,Phospho[T];	Phospho of T@7[0.0];	ALLSLWTEK	1	73.776	1137.6439305104	0	0	14.5966474952026	10.8098350135322	0.0226677406569932	27805.7	112.83	0.0038956	32.732	2	ALLSLWTEK	IPI:A1	ALLSLWT2EK	1	S4(0) T7(1)	T7	165.946906870032	0.99998542471348	1	ALLSLW3EK	0.999999001629288	ALLSLW3EK	0.999986438084032	ALLSLW3EK	0.999998934472881	ALLSLW3EK	0.99999614628992	ALLSLW3EK	0.9999962290068	ALLSLW3EK
1.10322.10322.2	7,Phospho[Y];	Phospho of Y@7[0.0];	ALLSLDYWK	1	73.793	1187.56727151958	0	0	14.1316358159284	12.3002108661312	0.160185149275405	152941	121.62	0.00069907	18.056	2	ALLSLDYWK	IPI:A1	ALLSLDY2WK	1	S4(0) Y7(1)	Y7	217.079099345452	0.999999999887694	1	ALLSLD4WK	0.999999999999956	ALLSLD4WK	0.999999999883056	ALLSLD4WK	0.999999999999958	ALLSLD4WK	0.999999999999958	ALLSLD4WK	0.999999999887904	ALLSLD4WK
1.10327.10327.2	7,Phospho[T];	Phospho of T@7[0.0];	ALLSLWTAK	1	73.842	1080.68793662044	0	0	14.6510093144673	11.7347935632399	0.0541381724576504	50785.8	138.23	0.00090059	36.415	2	ALLSLWTAK	IPI:A1	ALLSLWT2AK	1	S4(0) T7(1)	T7	187.338892951759	0.999999941388563	1	ALLSLW3AK	0.999999999908818	ALLSLW3AK	0.999999959697735	ALLSLW3AK	0.999999999878489	ALLSLW3AK	0.999999999626829	ALLSLW3AK	0.999999985354826	ALLSLW3AK
1.10331.10331.2	7,Phospho[T];	Phospho of T@7[0.0];	ALLSLWTEK	1	73.863	1137.58187333833	0	0	14.4490444232899	10.4882894897892	0.0190487283389084	21516.1	131.09	0.0012001	31.299	2	ALLSLWTEK	IPI:A1	ALLSLWT2EK	1	S4(0) T7(1)	T7	170.509052065547	0.999988800779776	1	ALLSLW3EK	0.999999031579517	ALLSLW3EK	0.999989601230957	ALLSLW3EK	0.999998963620384	ALLSLW3EK	0.999996044701451	ALLSLW3EK	0.999997214148268	ALLSLW3EK
1.10334.10334.2	7,Phospho[Y];	Phospho of Y@7[0.0];	ALLSLFYSK	1	73.886	1120.45136824849	0	0	14.8566794054701	0	0	0	110.12	0.0016847	11.657	2	ALLSLFYSK	IPI:A1	ALLSLFY2SK	1	S4(0) Y7(0.997) S8(0.003)	Y7	190.939627768416	0.996990276593367	0.997	ALLSLF4SK	0.999997630161365	ALLSLF4SK	0.995489330307166	ALLSLF4SK	0.999998433507015	ALLSLF4SK	0.999996832641043	ALLSLF4SK	0.998721348222578	ALLSLF4SK
1.10339.10339.2	7,Phospho[T];	Phospho of T@7[0.0];	ALLSLWTAK	1	73.92	1080.68793662044	0	0	14.6324641045608	11.5456508986235	0.0456471910595006	44169.9	110.84	0.0043545	21.011	2	ALLSLWTAK	IPI:A1	ALLSLWT2AK	1	S4(0) T7(1)	T7	165.722702977058	0.999985234710533	1	ALLSLW3AK	0.999999984849417	ALLSLW3AK	0.999989925995714	ALLSLW3AK	0.999999979770716	ALLSLW3AK	0.999999934479527	ALLSLW3AK	0.999996604209842	ALLSLW3AK
1.10345.10345.2	7,Phospho[T];	Phospho of T@7[0.0];	ALLSLPTWK	1	73.959	1107.46352234164	0	0	15.5145448282775	11.0365175318795	0.0113557926864541	33924.7	113.46	0.0037518	12.875	2	ALLSLPTWK	IPI:A1	ALLSLPT2WK	1	S4(0) T7(1)	T7	160.544296773286	0.999980084274888	1	ALLSLP3WK	0.999999954945307	ALLSLP3WK	0.999976222756588	ALLSLP3WK	0.999999962262513	ALLSLP3WK	0.999999909987157	ALLSLP3WK	0.999993341107993	ALLSLP3WK
1.10347.10347.2	7,Phospho[T];	Phospho of T@7[0.0];	ALLSLWTEK	1	73.969	1137.58187333833	0	0	14.3601095648927	10.8635850042031	0.0303025151794361	29185.4	120.06	0.0022338	34.104	2	ALLSLWTEK	IPI:A1	ALLSLWT2EK	1	S4(0) T7(1)	T7	196.326355574701	0.999999970659853	1	ALLSLW3EK	0.99999999646333	ALLSLW3EK	0.999999972756927	ALLSLW3EK	0.999999996211786	ALLSLW3EK	0.99999998528708	ALLSLW3EK	0.99999999270158	ALLSLW3EK
1.10352.10352.2	7,Phospho[T];	Phospho of T@7[0.0];	ALLSLYTWK	1	74.003	1173.5840936488	0	0	14.2905878898101	12.4755767414008	0.162836093016669	162352	121.9	0.0018115	7.9723	2	ALLSLYTWK	IPI:A1	ALLSLYT2WK	1	S4(0) Y6(0.5) T7(0.5)	Y6	176.066442271652	0.499997968582797	0.5	ALLSLY3WK	0.843745299309337	ALLSLY3WK	0.510624935544063	ALLSLY3WK	0.838292022364346	ALLSLY3WK	0.613161089425283	ALLSLY3WK	0.768269205929443	ALLSL4TWK
1.10354.10354.2	7,Phospho[Y];	Phospho of Y@7[0.0];	ALLSLDYWK	1	74.014	1187.56727151958	0	0	14.1533710583584	12.2792691141765	0.153492750024368	142535	106.04	0.0020338	15.385	2	ALLSLDYWK	IPI:A1	ALLSLDY2WK	1	S4(0) Y7(1)	Y7	202.580504574287	0.999999981867627	1	ALLSLD4WK	0.999999999997304	ALLSLD4WK	0.999999981169867	ALLSLD4WK	0.999999999997404	ALLSLD4WK	0.9999999999974	ALLSLD4WK	0.999999981903856	ALLSLD4WK
1.10357.10357.2	7,Phospho[T];	Phospho of T@7[0.0];	ALLSLFTQK	1	74.037	1099.51441198377	0	0	15.2599941164842	10.1064888028716	0.0057791115822052	24501.5	58.955	0.11529	21.447	2	ALLSLFTQK	IPI:A1	ALLSLFT2QK	1	S4(0.005) T7(0.995)	T7	118.266092029539	0.995113766585882	0.995	ALLSLF3QK	0.999876949229483	ALLSLF3QK	0.995234762883088	ALLSLF3QK	0.999874340435068	ALLSLF3QK	0.999686777742399	ALLSLF3QK	0.998275582926646	ALLSLF3QK
1.10364.10364.2	7,Phospho[Y];	Phospho of Y@7[0.0];	ALLSLEYWK	1	74.082	1201.5801289512	0	0	14.4737606580258	12.6799629369097	0.166327303989452	194471	129.55	0.00047121	12.457	2	ALLSLEYWK	IPI:A1	ALLSLEY2WK	1	S4(0) Y7(1)	Y7	248.117647595614	0.999999999999844	1	ALLSLE4WK	1	ALLSLE4WK	0.999999999999675	ALLSLE4WK	1	ALLSLE4WK	1	ALLSLE4WK	0.999999999999894	ALLSLE4WK
1.10370.10370.2	7,Phospho[T];	Phospho of T@7[0.0];	ALLSLWTAK	1	74.122	1080.68793662044	0	0	14.5747725814573	9.4182183957731	0.0057615186432418	12310.6	57.174	0.37009	13.866	2	ALLSLWTAK	IPI:A1	ALLSLWT2AK	1	S4(0) T7(1)	T7	138.396305262989	0.999974431667038	1	ALLSLW3AK	0.999999488683651	ALLSLW3AK	0.999981079412119	ALLSLW3AK	0.999999343907864	ALLSLW3AK	0.999998127170787	ALLSLW3AK	0.999992265563079	ALLSLW3AK
1.10375.10375.2	7,Phospho[S];	Phospho of S@7[0.0];	ALLSLWSPK	1	74.155	1093.61934110079	0	0	14.4361687133222	11.4332866257309	0.049643784253775	46255.9	150.04	0.00097393	24.817	2	ALLSLWSPK	IPI:A1	ALLSLWS2PK	1	S4(0) S7(1)	S7	212.796395442093	0.99999996369295	1	ALLSLW2PK	0.999999999998541	ALLSLW2PK	0.999999994256391	ALLSLW2PK	0.999999999994452	ALLSLW2PK	0.999999999982088	ALLSLW2PK	0.999999992216777	ALLSLW2PK
1.10376.10376.2	7,Phospho[T];	Phospho of T@7[0.0];	ALLSLPTWK	1	74.16	1107.46029635544	0	0	14.7857838420086	10.8774407822896	0.0200737345004537	27843.8	125.74	0.0014244	6.4011	2	ALLSLPTWK	IPI:A1	ALLSLPT2WK	1	S4(0) T7(1)	T7	193.539817303931	0.999999963640752	1	ALLSLP3WK	0.999999999950353	ALLSLP3WK	0.999999954980524	ALLSLP3WK	0.999999999959904	ALLSLP3WK	0.999999999901169	ALLSLP3WK	0.999999988483869	ALLSLP3WK
1.10377.10377.2	7,Phospho[T];	Phospho of T@7[0.0];	ALLSLWTEK	1	74.165	1139.56310984628	0	0	15.7107262648632	13.6464460173245	0.126909601201359	574088	112.83	0.0038956	23.007	2	ALLSLWTEK	IPI:A1	ALLSLWT2EK	1	S4(0) T7(1)	T7	184.043656340471	0.999999924451546	1	ALLSLW3EK	0.999999993245197	ALLSLW3EK	0.999999929498997	ALLSLW3EK	0.999999992806758	ALLSLW3EK	0.99999997509608	ALLSLW3EK	0.999999979354977	ALLSLW3EK
1.10379.10379.2	7,Phospho[Y];	Phospho of Y@7[0.0];	ALLSLPYFK	1	74.176	1129.64951691088	0	0	14.4321344115173	0	0	0	86.794	0.0098004	9.5114	2	ALLSLPYFK	IPI:A1	ALLSLPY2FK	1	S4(0) Y7(1)	Y7	222.78578279682	0.999999999933699	1	ALLSLP4FK	1	ALLSLP4FK	0.999999999952015	ALLSLP4FK	1	ALLSLP4FK	1	ALLSLP4FK	0.999999999941125	ALLSLP4FK
1.10382.10382.2	7,Phospho[T];	Phospho of T@7[0.0];	ALLSLYTWK	1	74.199	1173.5840936488	0	0	15.410648401247	13.537261322753	0.153602515953972	445838	127.42	0.0013537	7.8952	2	ALLSLYTWK	IPI:A1	ALLSLYT2WK	1	S4(0) Y6(0.003) T7(0.997)	T7	197.798221773537	0.997483600904637	0.997	ALLSLY3WK	0.99983782629006	ALLSLY3WK	0.997585618472814	ALLSLY3WK	0.999831436462372	ALLSLY3WK	0.999416309872358	ALLSLY3WK	0.999306172401391	ALLSLY3WK
1.10384.10384.2	7,Phospho[T];	Phospho of T@7[0.0];	ALLSLFTSK	1	74.209	1059.62964049429	0	0	13.6934393950428	10.0409446669217	0.0259263687917584	11563.9	124.67	0.0014692	7.1487	2	ALLSLFTSK	IPI:A1	ALLSLFT2SK	1	S4(0) T7(0.996) S8(0.004)	T7	161.082769699463	0.995966444504383	0.996	ALLSLF3SK	0.999928112703962	ALLSLF3SK	0.995114630859936	ALLSLF3SK	0.999940668668749	ALLSLF3SK	0.99961591344489	ALLSLF3SK	0.999462304771053	ALLSLF3SK
1.10385.10385.2	8,Oxidation[M];7,Phospho[T];	Oxidation of M@8[15.99491461956];Phospho of T@7[0.0];	ALLSLFT1K	1	74.214	1116.56136421287	0	0	14.3574757430398	0	0	0	82.914	0.041233	15.993	2	ALLSLFTMK	IPI:A1	ALLSLFT2M1K	1	S4(0.5) T7(0.5)	S4	133.476372834355	0.5	0.5	ALLSLF31K	0.973392035268132	ALL2LFT1K	0.749750080829986	ALLSLF31K	0.990958576888012	ALLSLF31K	0.968385363992605	ALLSLF31K	0.807613233486726	ALL2LFT1K
1.10396.10396.2	7,Phospho[Y];	Phospho of Y@7[0.0];	ALLSLEYWK	1	74.287	1201.57422851384	0	0	14.5828982564648	12.7376240879671	0.157982001263529	210954	138.83	0.00032637	13.011	2	ALLSLEYWK	IPI:A1	ALLSLEY2WK	1	S4(0) Y7(1)	Y7	226.557527232553	0.999999999953196	1	ALLSLE4WK	0.999999999999997	ALLSLE4WK	0.999999999908635	ALLSLE4WK	0.999999999999998	ALLSLE4WK	0.999999999999998	ALLSLE4WK	0.999999999968555	ALLSLE4WK
1.10397.10397.2	6,Phospho[S];	Phospho of S@6[0.0];	ALLSLSYWK	1	74.293	1160.48243112316	0	0	13.8423429099226	12.075613146947	0.170890929874434	116184	97.813	0.013157	8.6422	2	ALLSLSYWK	IPI:A1	ALLSLS2YWK	1	S4(0) S6(0.998) Y7(0.002)	S6	222.78578279682	0.997745343011995	0.998	ALLSL2YWK	0.999947380790727	ALLSL2YWK	0.996800546421266	ALLSL2YWK	0.99996295381191	ALLSL2YWK	0.999833785902578	ALLSL2YWK	0.999540863986305	ALLSL2YWK
1.10399.10399.2	7,Phospho[T];	Phospho of T@7[0.0];	ALLSLFTQK	1	74.311	1098.60732178627	0	0	16.3032697196358	14.2819084694157	0.132475010648768	1204766	56.013	0.33651	13.618	2	ALLSLFTQK	IPI:A1	ALLSLFT2QK	1	S4(0) T7(1)	T7	117.415186757718	0.999967974388692	1	ALLSLF3QK	0.999998743747611	ALLSLF3QK	0.999968582921714	ALLSLF3QK	0.999998724150215	ALLSLF3QK	0.999997496810822	ALLSLF3QK	0.999985544308267	ALLSLF3QK
1.10405.10405.2	7,Phospho[S];	Phospho of S@7[0.0];	ALLSLWSPK	1	74.349	1093.44432222518	0	0	14.3720951473127	11.1127263670598	0.0384126371817526	35255.8	149.96	0.00097778	31.68	2	ALLSLWSPK	IPI:A1	ALLSLWS2PK	1	S4(0) S7(1)	S7	221.209516953303	0.999999999923311	1	ALLSLW2PK	0.999999999999989	ALLSLW2PK	0.99999999998451	ALLSLW2PK	0.999999999999965	ALLSLW2PK	0.999999999999893	ALLSLW2PK	0.999999999982422	ALLSLW2PK
1.10406.10406.2	7,Phospho[T];	Phospho of T@7[0.0];	ALLSLWTPK	1	74.355	1107.46029635544	0	0	15.3684929906189	12.5653699680267	0.0606204476658215	175066	100.69	0.0068384	20.65	2	ALLSLWTPK	IPI:A1	ALLSLWT2PK	1	S4(0) T7(1)	T7	209.960896171293	0.999999955808164	1	ALLSLW3PK	0.999999999991728	ALLSLW3PK	0.999999993352989	ALLSLW3PK	0.999999999964202	ALLSLW3PK	0.999999999861353	ALLSLW3PK	0.999999991583739	ALLSLW3PK
1.10409.10409.2	7,Phospho[T];	Phospho of T@7[0.0];	ALLSLWTEK	1	74.372	1139.56000724182	0	0	15.1639170361579	13.2436951647861	0.146574437850776	407091	110.84	0.0043545	18.299	2	ALLSLWTEK	IPI:A1	ALLSLWT2EK	1	S4(0) T7(1)	T7	168.73707845946	0.999987594130542	1	ALLSLW3EK	0.999999615096753	ALLSLW3EK	0.999988471448562	ALLSLW3EK	0.999999589546285	ALLSLW3EK	0.999998539609993	ALLSLW3EK	0.999996866518026	ALLSLW3EK
1.10414.10414.2	7,Phospho[T];	Phospho of T@7[0.0];	ALLSLFTSK	1	74.405	1059.62964049429	0	0	13.2623467978601	9.22953516752124	0.0177244252979067	6000.92	89.171	0.022967	6.9105	2	ALLSLFTSK	IPI:A1	ALLSLFT2SK	1	S4(0.499) T7(0.499) S8(0.003)	S4	135.028805935775	0.498719446076778	0.499	ALLSLF3SK	0.973810895430689	ALLSLF3SK	0.518355973953222	ALLSLF3SK	0.972478827275467	ALLSLF3SK	0.881954893401804	ALLSLF3SK	0.839775899087371	ALL2LFTSK
1.10415.10415.2	7,Phospho[Y];	Phospho of Y@7[0.0];	ALLSLFYEK	1	74.411	1162.56504413682	0	0	14.9846984317227	12.9953937463996	0.136790504832314	290536	104.44	0.0021713	24.628	2	ALLSLFYEK	IPI:A1	ALLSLFY2EK	1	S4(0) Y7(1)	Y7	222.78578279682	0.999999999933699	1	ALLSLF4EK	1	ALLSLF4EK	0.999999999945655	ALLSLF4EK	1	ALLSLF4EK	1	ALLSLF4EK	0.999999999947246	ALLSLF4EK
1.10421.10421.2	7,Phospho[Y];	Phospho of Y@7[0.0];	ALLSLYYFK	1	74.45	1196.58593108846	0	0	14.2063447706068	12.1617666827846	0.129434788572181	103411	98.997	0.0034308	30.21	2	ALLSLYYFK	IPI:A1	ALLSLYY2FK	1	S4(0) Y6(0.002) Y7(0.998)	Y7	200.920269070296	0.997676830522255	0.998	ALLSLY4FK	0.999981807270723	ALLSLY4FK	0.996925894415327	ALLSLY4FK	0.999986240368809	ALLSLY4FK	0.999976368590419	ALLSLY4FK	0.998777883333468	ALLSLY4FK
1.10424.10424.2	7,Phospho[Y];	Phospho of Y@7[0.0];	ALLSLEYWK	1	74.473	1201.57422851384	0	0	14.0580895036627	12.2427904935511	0.162789225487736	134508	107.66	0.0018947	13.362	2	ALLSLEYWK	IPI:A1	ALLSLEY2WK	1	S4(0) Y7(1)	Y7	224.421663627014	0.999999999942994	1	ALLSLE4WK	0.999999999999993	ALLSLE4WK	0.99999999988942	ALLSLE4WK	0.999999999999996	ALLSLE4WK	0.999999999999995	ALLSLE4WK	0.999999999961543	ALLSLE4WK
1.10431.10431.2	7,Phospho[S];	Phospho of S@7[0.0];	ALLSLWSPK	1	74.519	1093.44432222518	0	0	14.2321503698474	11.1280954316953	0.0448669005252437	34611	152.04	0.00088214	34.521	2	ALLSLWSPK	IPI:A1	ALLSLWS2PK	1	S4(0) S7(1)	S7	218.21951662373	0.999999999898922	1	ALLSLW2PK	0.999999999999992	ALLSLW2PK	0.999999999979091	ALLSLW2PK	0.999999999999976	ALLSLW2PK	0.999999999999923	ALLSLW2PK	0.999999999978942	ALLSLW2PK
1.10435.10435.2	7,Phospho[T];	Phospho of T@7[0.0];	ALLSLWTEK	1	74.547	1139.56761511251	0	0	14.1642245596245	12.2571772626193	0.148518270148329	156376	112.13	0.0040575	26.775	2	ALLSLWTEK	IPI:A1	ALLSLWT2EK	1	S4(0) T7(1)	T7	186.209143417809	0.999999936059698	1	ALLSLW3EK	0.999999994138258	ALLSLW3EK	0.99999994038427	ALLSLW3EK	0.999999993751839	ALLSLW3EK	0.999999977957441	ALLSLW3EK	0.999999982814239	ALLSLW3EK
1.10448.10448.2	7,Phospho[S];	Phospho of S@7[0.0];	ALLSLWSPK	1	74.63	1093.45466301441	0	0	14.4920855710793	11.1632999013761	0.0358365961204621	39252.4	136.02	0.0019641	25.641	2	ALLSLWSPK	IPI:A1	ALLSLWS2PK	1	S4(0) S7(1)	S7	216.798633845638	0.999999999884746	1	ALLSLW2PK	0.999999999999988	ALLSLW2PK	0.999999999975887	ALLSLW2PK	0.999999999999965	ALLSLW2PK	0.999999999999886	ALLSLW2PK	0.99999999997626	ALLSLW2PK
1.10449.10449.2	7,Phospho[Y];	Phospho of Y@7[0.0];	ALLSLYYFK	1	74.635	1196.59029709073	0	0	15.2771913222858	13.430789082797	0.157803886832528	385149	140.98	0.00029264	46.322	2	ALLSLYYFK	IPI:A1	ALLSLYY2FK	1	S4(0) Y6(0.002) Y7(0.998)	Y7	224.980997801758	0.997856535122443	0.998	ALLSLY4FK	0.999996616422833	ALLSLY4FK	0.997066783917328	ALLSLY4FK	0.99999752509616	ALLSLY4FK	0.999995503771527	ALLSLY4FK	0.998970993699013	ALLSLY4FK
1.10451.10451.2	7,Phospho[T];	Phospho of T@7[0.0];	ALLSLWTEK	1	74.647	1138.64806699313	0	0	13.692656537068	0	0	0	81.017	0.034389	13.291	2	ALLSLWTEK	IPI:A1	ALLSLWT2EK	1	S4(0) T7(1)	T7	165.722702977058	0.999985234710533	1	ALLSLW3EK	0.999996272884133	ALLSLW3EK	0.999986259876938	ALLSLW3EK	0.999996009163174	ALLSLW3EK	0.99998460476365	ALLSLW3EK	0.999996172463215	ALLSLW3EK
1.10454.10454.2	7,Phospho[Y];	Phospho of Y@7[0.0];	ALLSLEYWK	1	74.671	1201.58181677319	0	0	13.6258078054454	11.8855646702712	0.175477730621308	84531	121.62	0.00069907	13.954	2	ALLSLEYWK	IPI:A1	ALLSLEY2WK	1	S4(0) Y7(1)	Y7	254.001871009557	0.999999999999916	1	ALLSLE4WK	1	ALLSLE4WK	0.999999999999821	ALLSLE4WK	1	ALLSLE4WK	1	ALLSLE4WK	0.999999999999943	ALLSLE4WK
1.10463.10463.2	7,Phospho[Y];	Phospho of Y@7[0.0];	ALLSLFYK	1	74.726	1032.65631497341	0	0	12.0566511629007	0	0	0	49.358	0.078411	21.14	2	ALLSLFYK	IPI:A1	ALLSLFY2K	1	S4(0) Y7(1)	Y7	131.453019125656	0.999999949522129	1	ALLSLF4K	0.999999999869308	ALLSLF4K	0.999999942691891	ALLSLF4K	0.999999999884885	ALLSLF4K	0.999999999883395	ALLSLF4K	0.999999950690047	ALLSLF4K
1.10465.10465.2	7,Phospho[T];	Phospho of T@7[0.0];	ALLSLFTSK	1	74.744	1058.54192806948	0	0	13.4761191003607	11.4014150440182	0.125593590620408	72360.3	115.78	0.0028439	7.9935	2	ALLSLFTSK	IPI:A1	ALLSLFT2SK	1	S4(0.005) T7(0.99) S8(0.005)	T7	136.110048033354	0.990187084027805	0.99	ALLSLF3SK	0.999186880105649	ALLSLF3SK	0.989512615808686	ALLSLF3SK	0.99926442788453	ALLSLF3SK	0.996664041051211	ALLSLF3SK	0.997837168551152	ALLSLF3SK
1.10473.10473.2	7,Phospho[T];	Phospho of T@7[0.0];	ALLSLWTPK	1	74.794	1107.46029635544	0	0	15.5750255982817	11.8411521574775	0.0239000807639842	109539	57.532	0.12092	6.0865	2	ALLSLWTPK	IPI:A1	ALLSLWT2PK	1	S4(0.995) T7(0.005)	S4	119.145966415934	0.99527590743215	0.995	ALL2LWTPK	0.76242770848409	ALL2LWTPK	0.975773315660201	ALL2LWTPK	0.934517280894203	ALL2LWTPK	0.985152252286488	ALL2LWTPK	0.97693438954271	ALL2LWTPK
1.10478.10478.2	7,Phospho[S];	Phospho of S@7[0.0];	ALLSLWSPK	1	74.827	1093.55940261319	0	0	15.1231244027275	13.1210879243598	0.135059956303746	327865	129.89	0.0024726	22.058	2	ALLSLWSPK	IPI:A1	ALLSLWS2PK	1	S4(0) S7(1)	S7	224.421663627014	0.999999999942994	1	ALLSLW2PK	0.999999999999995	ALLSLW2PK	0.999999999988777	ALLSLW2PK	0.999999999999984	ALLSLW2PK	0.999999999999944	ALLSLW2PK	0.999999999988958	ALLSLW2PK
1.10479.10479.2	7,Phospho[S];	Phospho of S@7[0.0];	ALLSLYSWK	1	74.832	1159.56946628635	0	0	15.1375698737598	13.1592724592571	0.138304512222948	320350	122.69	0.0032221	14.221	2	ALLSLYSWK	IPI:A1	ALLSLYS2WK	1	S4(0) Y6(0.002) S7(0.998)	S7	198.301480349281	0.997515801938269	0.998	ALLSLY2WK	0.999940152312949	ALLSLY2WK	0.996851390977908	ALLSLY2WK	0.999952812065564	ALLSLY2WK	0.999778407336314	ALLSLY2WK	0.999520678723344	ALLSLY2WK
1.10480.10480.2	7,Phospho[Y];	Phospho of Y@7[0.0];	ALLSLYYFK	1	74.837	1196.59029709073	0	0	14.8544683075918	13.011753360527	0.158386829989399	262481	137.18	0.00035209	44.992	2	ALLSLYYFK	IPI:A1	ALLSLYY2FK	1	S4(0) Y6(0.002) Y7(0.998)	Y7	223.45989850603	0.997780101087625	0.998	ALLSLY4FK	0.999997880594374	ALLSLY4FK	0.996968705946964	ALLSLY4FK	0.999998448571079	ALLSLY4FK	0.999997060217491	ALLSLY4FK	0.998959938141227	ALLSLY4FK
1.10481.10481.2	7,Phospho[T];	Phospho of T@7[0.0];	ALLSLWTEK	1	74.843	1138.64806699313	0	0	14.1855306334979	0	0	0	90.149	0.021598	10.66	2	ALLSLWTEK	IPI:A1	ALLSLWT2EK	1	S4(0) T7(1)	T7	114.942541312553	0.999961248830935	1	ALLSLW3EK	0.999984430136692	ALLSLW3EK	0.999962894844636	ALLSLW3EK	0.999983777071925	ALLSLW3EK	0.999963481789217	ALLSLW3EK	0.999982836021935	ALLSLW3EK
1.10483.10483.2	7,Phospho[Y];	Phospho of Y@7[0.0];	ALLSLCYFK	1	74.86	1135.66902322414	0	0	14.7250966410281	0	0	0	86.794	0.0098004	18.813	2	ALLSLCYFK	IPI:A1	ALLSLCY2FK	1	S4(0) Y7(1)	Y7	218.21951662373	0.999999999898922	1	ALLSLC4FK	0.999999999999997	ALLSLC4FK	0.999999999907121	ALLSLC4FK	0.999999999999996	ALLSLC4FK	0.999999999999995	ALLSLC4FK	0.999999999928038	ALLSLC4FK
1.10485.10485.2	7,Phospho[Y];	Phospho of Y@7[0.0];	ALLSLFYPK	1	74.871	1129.52259753995	0	0	13.6473398057872	9.30507857004832	0.0130070828439492	10993.7	84.916	0.010781	8.1414	2	ALLSLFYPK	IPI:A1	ALLSLFY2PK	1	S4(0) Y7(1)	Y7	193.094200039422	0.999990506732055	1	ALLSLF4PK	0.999999997478942	ALLSLF4PK	0.999991286007296	ALLSLF4PK	0.999999997314623	ALLSLF4PK	0.999999998330447	ALLSLF4PK	0.999984730732668	ALLSLF4PK
1.10491.10491.2	7,Phospho[T];	Phospho of T@7[0.0];	ALLSLFTTK	1	74.91	1071.65377531102	0	0	12.8512553980318	0	0	0	85.963	0.027461	13.115	2	ALLSLFTTK	IPI:A1	ALLSLFT2TK	1	S4(0) T7(0.996) T8(0.004)	T7	157.674975129925	0.995548532377116	0.996	ALLSLF3TK	0.999967354069971	ALLSLF3TK	0.990122072987969	ALLSLF3TK	0.999986738417818	ALLSLF3TK	0.999922414829651	ALLSLF3TK	0.999416426726707	ALLSLF3TK
1.10492.10492.2	7,Phospho[Y];	Phospho of Y@7[0.0];	ALLSLFYDK	1	74.915	1148.55293338374	0	0	14.2484787762436	12.3619948010817	0.151603915971342	137654	69.812	0.026964	12.764	2	ALLSLFYDK	IPI:A1	ALLSLFY2DK	1	S4(0) Y7(1)	Y7	199.327951135537	0.999993105642186	1	ALLSLF4DK	0.999999999864407	ALLSLF4DK	0.999983617505164	ALLSLF4DK	0.999999999942938	ALLSLF4DK	0.999999999921058	ALLSLF4DK	0.999995766736878	ALLSLF4DK
1.10508.10508.2	7,Phospho[S];	Phospho of S@7[0.0];	ALLSLWSPK	1	75.023	1093.55940261319	0	0	14.4559041594925	12.5328211992902	0.146155674708748	185657	100.69	0.013523	12.553	2	ALLSLWSPK	IPI:A1	ALLSLWS2PK	1	S4(0) S7(1)	S7	212.669165391004	0.999999999831214	1	ALLSLW2PK	0.999999999999951	ALLSLW2PK	0.999999999963504	ALLSLW2PK	0.999999999999849	ALLSLW2PK	0.999999999999495	ALLSLW2PK	0.999999999964058	ALLSLW2PK
1.10509.10509.2	7,Phospho[S];	Phospho of S@7[0.0];	ALLSLYSWK	1	75.028	1159.56946628635	0	0	15.2035628540107	13.291259711161	0.147739728754312	329770	99.343	0.017245	10.395	2	ALLSLYSWK	IPI:A1	ALLSLYS2WK	1	S4(0) Y6(0.003) S7(0.997)	S7	187.338892951759	0.996711243144375	0.997	ALLSLY2WK	0.999919035577852	ALLSLY2WK	0.995886723895324	ALLSLY2WK	0.999935317655935	ALLSLY2WK	0.999695406705284	ALLSLY2WK	0.999369920500524	ALLSLY2WK
1.10510.10510.2	7,Phospho[Y];	Phospho of Y@7[0.0];	ALLSLYYFK	1	75.034	1196.59029709073	0	0	14.0976184087694	12.0043564303694	0.12328432838381	87279.7	91.9	0.007135	29.242	2	ALLSLYYFK	IPI:A1	ALLSLYY2FK	1	S4(0) Y6(0.002) Y7(0.998)	Y7	177.607483869803	0.99750513093769	0.998	ALLSLY4FK	0.99995437398066	ALLSLY4FK	0.99680437553065	ALLSLY4FK	0.99996440386502	ALLSLY4FK	0.999939651262677	ALLSLY4FK	0.99861683868404	ALLSLY4FK
1.10515.10515.2	7,Phospho[Y];	Phospho of Y@7[0.0];	ALLSLCYFK	1	75.068	1135.66518601128	0	0	15.093644955292	10.0304430588351	0.0063252741814834	22707.3	108.09	0.0018585	17.311	2	ALLSLCYFK	IPI:A1	ALLSLCY2FK	1	S4(0) Y7(1)	Y7	219.688681258621	0.999999999911747	1	ALLSLC4FK	0.999999999999999	ALLSLC4FK	0.999999999918957	ALLSLC4FK	0.999999999999999	ALLSLC4FK	0.999999999999999	ALLSLC4FK	0.999999999937328	ALLSLC4FK
1.10526.10526.2	7,Phospho[Y];	Phospho of Y@7[0.0];	ALLSLEYWK	1	75.141	1201.5785000359	0	0	13.5531182804044	11.8596382449258	0.183878505533412	92772.1	86.011	0.010209	13.463	2	ALLSLEYWK	IPI:A1	ALLSLEY2WK	1	S4(0) Y7(1)	Y7	229.894108423437	0.999999999965603	1	ALLSLE4WK	0.99999999999999	ALLSLE4WK	0.99999999993219	ALLSLE4WK	0.999999999999995	ALLSLE4WK	0.999999999999993	ALLSLE4WK	0.999999999977039	ALLSLE4WK
1.10527.10527.2	7,Phospho[Y];	Phospho of Y@7[0.0];	ALLSLFYDK	1	75.147	1148.55064977534	0	0	13.9500485758965	12.0165694765816	0.144644090914349	115446	67.897	0.029786	7.3074	2	ALLSLFYDK	IPI:A1	ALLSLFY2DK	1	S4(0) Y7(1)	Y7	197.20277816588	0.999999972573664	1	ALLSLF4DK	0.999999999996784	ALLSLF4DK	0.999999935427069	ALLSLF4DK	0.999999999998634	ALLSLF4DK	0.99999999999806	ALLSLF4DK	0.999999983903098	ALLSLF4DK
1.10535.10535.2	7,Phospho[T];	Phospho of T@7[0.0];	ALLSLFTAK	1	75.197	1042.54633900679	0	0	14.3013049646749	12.2913349963649	0.133992698635574	152252	87.895	0.024755	24.469	2	ALLSLFTAK	IPI:A1	ALLSLFT2AK	1	S4(0.005) T7(0.995)	T7	136.110048033354	0.995069349986769	0.995	ALLSLF3AK	0.99968407750282	ALLSLF3AK	0.994106039624219	ALLSLF3AK	0.999735954106533	ALLSLF3AK	0.998969094864459	ALLSLF3AK	0.998839311219007	ALLSLF3AK
1.10538.10538.2	7,Phospho[S];	Phospho of S@7[0.0];	ALLSLWSPK	1	75.22	1095.46034440959	0	0	12.6473654702889	7.56184401322283	0.0061856606926888	1923.39	60.064	0.21932	11.004	2	ALLSLWSPK	IPI:A1	ALLSLWS2PK	1	S4(0.5) S7(0.5)	S4	111.387440904105	0.5	0.5	ALLSLW2PK	0.991991105644469	ALLSLW2PK	0.815186754249568	ALLSLW2PK	0.971802558470799	ALLSLW2PK	0.897314020907621	ALLSLW2PK	0.817406501082709	ALL2LWSPK
1.10539.10539.2	7,Phospho[S];	Phospho of S@7[0.0];	ALLSLYSWK	1	75.225	1159.56946628635	0	0	11.840424989078	9.99142116954833	0.157393880952993	13794.2	128.81	0.002562	14.41	2	ALLSLYSWK	IPI:A1	ALLSLYS2WK	1	S4(0) Y6(0.003) S7(0.997)	S7	194.908142869519	0.997290427449414	0.997	ALLSLY2WK	0.999918360942089	ALLSLY2WK	0.996579837241803	ALLSLY2WK	0.999935367671198	ALLSLY2WK	0.999670098848318	ALLSLY2WK	0.99951546017486	ALLSLY2WK
1.10543.10543.2	7,Phospho[Y];	Phospho of Y@7[0.0];	ALLSLCYFK	1	75.256	1135.66518601128	0	0	14.6634822161559	10.2000529263715	0.0115227805023751	13701.2	113.89	0.0013614	19.227	2	ALLSLCYFK	IPI:A1	ALLSLCY2FK	1	S4(0) Y7(1)	Y7	218.655048840772	0.999999999902907	1	ALLSLC4FK	0.999999999999999	ALLSLC4FK	0.9999999999108	ALLSLC4FK	0.999999999999999	ALLSLC4FK	0.999999999999998	ALLSLC4FK	0.999999999930928	ALLSLC4FK
1.10555.10555.2	7,Phospho[S];	Phospho of S@7[0.0];	ALLSLFSPK	1	75.337	1054.55101825446	0	0	14.7186735667126	12.8467916326851	0.153833884008399	228607	122.69	0.0032221	12.303	2	ALLSLFSPK	IPI:A1	ALLSLFS2PK	1	S4(0.004) S7(0.996)	S7	146.061283903673	0.99644556306108	0.996	ALLSLF2PK	0.999999361028258	ALLSLF2PK	0.99935855582358	ALLSLF2PK	0.999997738247727	ALLSLF2PK	0.999992133911845	ALLSLF2PK	0.999276656390425	ALLSLF2PK
1.10558.10558.2	7,Phospho[Y];	Phospho of Y@7[0.0];	ALLSLEYWK	1	75.352	1201.5785000359	0	0	13.5105410430454	11.8470226977871	0.189471180985262	87360.2	107.66	0.0018947	13.362	2	ALLSLEYWK	IPI:A1	ALLSLEY2WK	1	S4(0) Y7(1)	Y7	254.001871009557	0.999999999999916	1	ALLSLE4WK	1	ALLSLE4WK	0.999999999999821	ALLSLE4WK	1	ALLSLE4WK	1	ALLSLE4WK	0.999999999999943	ALLSLE4WK
1.10564.10564.2	7,Phospho[T];	Phospho of T@7[0.0];	ALLSLFTAK	1	75.391	1044.52335199631	0	0	14.2645195886232	11.1476506478997	0.0442956438056873	46016.8	146.17	0.00058245	38.219	2	ALLSLFTAK	IPI:A1	ALLSLFT2AK	1	S4(0) T7(1)	T7	157.674975129925	0.999976490880291	1	ALLSLF3AK	0.999999566963636	ALLSLF3AK	0.999971059654755	ALLSLF3AK	0.999999648233317	ALLSLF3AK	0.999998753456038	ALLSLF3AK	0.999994367075238	ALLSLF3AK
1.10574.10574.2	7,Phospho[Y];	Phospho of Y@7[0.0];	ALLSLFYPK	1	75.459	1128.5862997712	0	0	14.5483489611629	9.99461613801217	0.0105278324087179	11985.5	107.9	0.0018749	9.3723	2	ALLSLFYPK	IPI:A1	ALLSLFY2PK	1	S4(0) Y7(1)	Y7	249.851974526384	0.999999999964288	1	ALLSLF4PK	1	ALLSLF4PK	0.999999999967269	ALLSLF4PK	1	ALLSLF4PK	1	ALLSLF4PK	0.999999999969677	ALLSLF4PK
1.10576.10576.2	7,Phospho[Y];	Phospho of Y@7[0.0];	ALLSLCYFK	1	75.469	1135.60363899547	0	0	14.7180728980203	0	0	0	108.09	0.0018585	17.311	2	ALLSLCYFK	IPI:A1	ALLSLCY2FK	1	S4(0) Y7(1)	Y7	218.21951662373	0.999999999898922	1	ALLSLC4FK	0.999999999999998	ALLSLC4FK	0.999999999907121	ALLSLC4FK	0.999999999999998	ALLSLC4FK	0.999999999999998	ALLSLC4FK	0.999999999928038	ALLSLC4FK
1.10577.10577.2	7,Phospho[T];	Phospho of T@7[0.0];	ALLSLVTWK	1	75.474	1109.58965945689	0	0	14.5819942021418	12.7056213906374	0.153144583823349	196919	96.015	0.013382	8.7169	2	ALLSLVTWK	IPI:A1	ALLSLVT2WK	1	S4(0) T7(1)	T7	169.248881895998	0.999987955440445	1	ALLSLV3WK	0.999997744984053	ALLSLV3WK	0.999977430872501	ALLSLV3WK	0.999998796567719	ALLSLV3WK	0.999997489869594	ALLSLV3WK	0.999994475203671	ALLSLV3WK
1.10582.10582.2	7,Phospho[S];	Phospho of S@7[0.0];	ALLSLYSWK	1	75.508	1159.56946628635	0	0	14.9200052804768	13.0631155632281	0.156157570023872	298368	119.34	0.0047476	16.812	2	ALLSLYSWK	IPI:A1	ALLSLYS2WK	1	S4(0) Y6(0.003) S7(0.997)	S7	197.798221773537	0.997483600904637	0.997	ALLSLY2WK	0.999937533408381	ALLSLY2WK	0.996812522254741	ALLSLY2WK	0.999950717401928	ALLSLY2WK	0.999743801063297	ALLSLY2WK	0.999561685168147	ALLSLY2WK
1.10585.10585.2	7,Phospho[S];	Phospho of S@7[0.0];	ALLSLFSPK	1	75.531	1054.54574283585	0	0	13.6070084728421	10.5267904278136	0.0459492365540744	22074.1	106.16	0.010739	17.561	2	ALLSLFSPK	IPI:A1	ALLSLFS2PK	1	S4(0) S7(1)	S7	181.881705662211	0.999983116171585	1	ALLSLF2PK	0.999999998743273	ALLSLF2PK	0.999997455656921	ALLSLF2PK	0.999999994925861	ALLSLF2PK	0.99999997990725	ALLSLF2PK	0.999997094661994	ALLSLF2PK
1.10588.10588.2	7,Phospho[Y];	Phospho of Y@7[0.0];	ALLSLEYWK	1	75.547	1201.5785000359	0	0	13.5733637136761	11.8065310437664	0.170873344917602	82553.9	119.17	0.00090861	12.817	2	ALLSLEYWK	IPI:A1	ALLSLEY2WK	1	S4(0) Y7(1)	Y7	227.531772623711	0.999999999957221	1	ALLSLE4WK	0.999999999999992	ALLSLE4WK	0.999999999916253	ALLSLE4WK	0.999999999999996	ALLSLE4WK	0.999999999999994	ALLSLE4WK	0.999999999971314	ALLSLE4WK
1.10591.10591.2	7,Phospho[S];	Phospho of S@7[0.0];	ALLSLWSPK	1	75.571	1093.44623819817	0	0	13.4632360919905	9.62015587006707	0.0214274981415461	7627.72	119.34	0.0047476	21.864	2	ALLSLWSPK	IPI:A1	ALLSLWS2PK	1	S4(0) S7(1)	S7	212.514168983456	0.999999999828779	1	ALLSLW2PK	0.999999999999957	ALLSLW2PK	0.999999999962932	ALLSLW2PK	0.999999999999868	ALLSLW2PK	0.999999999999565	ALLSLW2PK	0.999999999963493	ALLSLW2PK
1.10604.10604.2	7,Phospho[Y];	Phospho of Y@7[0.0];	ALLSLFYPK	1	75.656	1128.5862997712	0	0	14.7631027006224	0	0	0	89.296	0.0084945	8.1769	2	ALLSLFYPK	IPI:A1	ALLSLFY2PK	1	S4(0) Y7(1)	Y7	219.688681258621	0.999999999911747	1	ALLSLF4PK	0.999999999999997	ALLSLF4PK	0.999999999917831	ALLSLF4PK	0.999999999999996	ALLSLF4PK	0.999999999999996	ALLSLF4PK	0.999999999933036	ALLSLF4PK
1.10605.10605.2	7,Phospho[T];	Phospho of T@7[0.0];	ALLSLVTWK	1	75.661	1109.64268709471	0	0	14.0620607832089	9.15719916071516	0.0074104684541136	9482.46	99.34	0.008724	15.479	2	ALLSLVTWK	IPI:A1	ALLSLVT2WK	1	S4(0) T7(1)	T7	169.248881895998	0.999987955440445	1	ALLSLV3WK	0.999998110624939	ALLSLV3WK	0.999977430872501	ALLSLV3WK	0.999998991699126	ALLSLV3WK	0.999997620803483	ALLSLV3WK	0.999995161445324	ALLSLV3WK
1.10606.10606.2	7,Phospho[Y];	Phospho of Y@7[0.0];	ALLSLCYFK	1	75.666	1135.60363899547	0	0	14.6433084551593	0	0	0	125.25	0.00053843	23.609	2	ALLSLCYFK	IPI:A1	ALLSLCY2FK	1	S4(0) Y7(1)	Y7	197.798221773537	0.999999973802124	1	ALLSLC4FK	0.999999999999629	ALLSLC4FK	0.999999975991183	ALLSLC4FK	0.999999999999609	ALLSLC4FK	0.999999999999516	ALLSLC4FK	0.999999981546699	ALLSLC4FK
1.10613.10613.2	7,Phospho[T];	Phospho of T@7[0.0];	ALLSLFTPK	1	75.711	1066.6393450773	0	0	12.5139185395984	9.83462892382393	0.0686118776415884	10656.9	154.05	0.00039935	20.297	2	ALLSLFTPK	IPI:A1	ALLSLFT2PK	1	S4(0) T7(1)	T7	209.960896171293	0.999999955808164	1	ALLSLF3PK	0.999999999996628	ALLSLF3PK	0.999999992769408	ALLSLF3PK	0.99999999998711	ALLSLF3PK	0.99999999994661	ALLSLF3PK	0.999999992752009	ALLSLF3PK
1.10616.10616.2	7,Phospho[Y];	Phospho of Y@7[0.0];	ALLSLQYQK	1	75.736	1142.57663558694	0	0	14.7625929624625	12.6195640565184	0.117299016722632	225126	75.854	0.018057	12.375	2	ALLSLQYQK	IPI:A1	ALLSLQY2QK	1	S4(0) Y7(1)	Y7	174.591140711143	0.999999965245246	1	ALLSLQ4QK	0.99999999994978	ALLSLQ4QK	0.999999975039581	ALLSLQ4QK	0.99999999993782	ALLSLQ4QK	0.999999999990129	ALLSLQ4QK	0.999999781074402	ALLSLQ4QK
1.10619.10619.2	7,Phospho[T];	Phospho of T@7[0.0];	ALLSLFTAK	1	75.752	1043.63506028751	0	0	12.646784803392	0	0	0	75.652	0.04925	20.568	2	ALLSLFTAK	IPI:A1	ALLSLFT2AK	1	S4(0.005) T7(0.995)	T7	137.345991371442	0.995265744570823	0.995	ALLSLF3AK	0.999656081127558	ALLSLF3AK	0.994331410032985	ALLSLF3AK	0.999713021415587	ALLSLF3AK	0.998855080748204	ALLSLF3AK	0.99890072254251	ALLSLF3AK
1.10622.10622.2	7,Phospho[S];	Phospho of S@7[0.0];	ALLSLWSPK	1	75.775	1095.46034440959	0	0	13.4392012990783	9.24027289078476	0.0150116545690841	10303.9	94.465	0.030755	12.049	2	ALLSLWSPK	IPI:A1	ALLSLWS2PK	1	S4(0) S7(1)	S7	192.217995697795	0.999999959745947	1	ALLSLW2PK	0.999999999990893	ALLSLW2PK	0.999999991673097	ALLSLW2PK	0.999999999971039	ALLSLW2PK	0.999999999899818	ALLSLW2PK	0.999999991802947	ALLSLW2PK
1.10635.10635.2	7,Phospho[Y];	Phospho of Y@7[0.0];	ALLSLFYPK	1	75.859	1132.52404366882	0	0	14.4211821809103	9.11689876530121	0.0049702585623499	9107.91	100.39	0.0027034	6.8294	2	ALLSLFYPK	IPI:A1	ALLSLFY2PK	1	S4(0) Y7(1)	Y7	218.655048840772	0.999999999902907	1	ALLSLF4PK	0.999999999999996	ALLSLF4PK	0.999999999909567	ALLSLF4PK	0.999999999999996	ALLSLF4PK	0.999999999999994	ALLSLF4PK	0.999999999936143	ALLSLF4PK
1.10643.10643.2	7,Phospho[Y];	Phospho of Y@7[0.0];	ALLSLPYWK	1	75.908	1169.58335593577	0	0	15.0629447195542	13.0635022135315	0.13541075287692	296725	64.757	0.034415	10.552	2	ALLSLPYWK	IPI:A1	ALLSLPY2WK	1	S4(0) Y7(1)	Y7	247.41325413648	0.999999999999999	1	ALLSLP4WK	1	ALLSLP4WK	0.999999999999999	ALLSLP4WK	1	ALLSLP4WK	1	ALLSLP4WK	0.999999999999999	ALLSLP4WK
1.10663.10663.2	7,Phospho[T];	Phospho of T@7[0.0];	ALLSLWTCK	1	76.046	1113.52826703408	0	0	16.1729634071886	14.1259840955068	0.129124359523574	918190	104.79	0.0057438	13.7	2	ALLSLWTCK	IPI:A1	ALLSLWT2CK	1	S4(0) T7(1)	T7	179.52010039957	0.999999892941488	1	ALLSLW3CK	0.999999995996492	ALLSLW3CK	0.999999935010005	ALLSLW3CK	0.999999993764932	ALLSLW3CK	0.999999983088257	ALLSLW3CK	0.999999963511257	ALLSLW3CK
1.10664.10664.2	7,Phospho[S];	Phospho of S@7[0.0];	ALLSLWSCK	1	76.052	1098.60533348642	0	0	15.0597081192996	11.1051454795999	0.0191670496233144	43300.9	103.18	0.012092	21.173	2	ALLSLWSCK	IPI:A1	ALLSLWS2CK	1	S4(0) S7(1)	S7	210.320360112066	0.9999999997903	1	ALLSLW2CK	0.999999999997333	ALLSLW2CK	0.999999999849187	ALLSLW2CK	0.999999999996478	ALLSLW2CK	0.999999999991674	ALLSLW2CK	0.999999999921405	ALLSLW2CK
1.10677.10677.2	7,Phospho[Y];	Phospho of Y@7[0.0];	ALLSLPYWK	1	76.137	1169.58335593577	0	0	13.7509374783629	11.8776827317646	0.153622843811087	82022.2	89.296	0.0084945	17.953	2	ALLSLPYWK	IPI:A1	ALLSLPY2WK	1	S4(0) Y7(1)	Y7	226.121836854452	0.999999999951275	1	ALLSLP4WK	1	ALLSLP4WK	0.999999999964924	ALLSLP4WK	0.999999999999999	ALLSLP4WK	0.999999999999999	ALLSLP4WK	0.999999999958559	ALLSLP4WK
1.10687.10687.2	7,Phospho[T];	Phospho of T@7[0.0];	ALLSLWTCK	1	76.205	1113.52082117657	0	0	13.5996536576598	10.3760695112818	0.0398121098104185	12832.9	143.24	0.00069075	23.71	2	ALLSLWTCK	IPI:A1	ALLSLWT2CK	1	S4(0) T7(1)	T7	183.004559984384	0.999999918154252	1	ALLSLW3CK	0.999999995664873	ALLSLW3CK	0.999999950836213	ALLSLW3CK	0.999999993127495	ALLSLW3CK	0.999999978771536	ALLSLW3CK	0.999999975101054	ALLSLW3CK
1.10688.10688.2	7,Phospho[S];	Phospho of S@7[0.0];	ALLSLWSCK	1	76.212	1098.60120262059	0	0	15.0198273481203	11.3576766323939	0.0256772288777907	48221.5	109.16	0.0093756	31.02	2	ALLSLWSCK	IPI:A1	ALLSLWS2CK	1	S4(0) S7(1)	S7	223.129042121306	0.999999999997846	1	ALLSLW2CK	0.999999999999983	ALLSLW2CK	0.999999999998418	ALLSLW2CK	0.999999999999978	ALLSLW2CK	0.999999999999949	ALLSLW2CK	0.999999999999223	ALLSLW2CK
1.10701.10701.2	7,Phospho[Y];	Phospho of Y@7[0.0];	ALLSLWYCK	1	76.296	1175.54821925178	0	0	13.9615916471914	12.1465156108273	0.16282552725841	137476	92.47	0.0068374	8.7178	2	ALLSLWYCK	IPI:A1	ALLSLWY2CK	1	S4(0) Y7(1)	Y7	221.990470256322	0.999999999928647	1	ALLSLW4CK	0.999999999999999	ALLSLW4CK	0.999999999936554	ALLSLW4CK	0.999999999999998	ALLSLW4CK	0.999999999999999	ALLSLW4CK	0.999999999884725	ALLSLW4CK
1.10702.10702.2	7,Phospho[Y];	Phospho of Y@7[0.0];	ALLSLYYWK	1	76.302	1235.60160161383	0	0	14.054633719718	12.3610823263105	0.183865384812229	134219	98.997	0.0034308	9.8543	2	ALLSLYYWK	IPI:A1	ALLSLYY2WK	1	S4(0) Y6(0.002) Y7(0.998)	Y7	221.209516953303	0.997661991784314	0.998	ALLSLY4WK	0.999987670148227	ALLSLY4WK	0.996445087582525	ALLSLY4WK	0.999991887918295	ALLSLY4WK	0.999992998424026	ALLSLY4WK	0.997309831828767	ALLSLY4WK
1.10707.10707.2	7,Phospho[Y];	Phospho of Y@7[0.0];	ALLSLCYFK	1	76.336	1137.46067158301	0	0	14.0378100715789	0	0	0	70.525	0.025913	8.0606	2	ALLSLCYFK	IPI:A1	ALLSLCY2FK	1	S4(0) Y7(1)	Y7	193.539817303931	0.999999963640752	1	ALLSLC4FK	0.999999999995956	ALLSLC4FK	0.99999996661124	ALLSLC4FK	0.999999999995718	ALLSLC4FK	0.999999999994598	ALLSLC4FK	0.999999974179781	ALLSLC4FK
1.10713.10713.2	7,Phospho[Y];	Phospho of Y@7[0.0];	ALLSLPYWK	1	76.376	1169.59005692911	0	0	13.5077581612687	11.7920018393948	0.17982766167333	74106.7	101.28	0.0024414	21.055	2	ALLSLPYWK	IPI:A1	ALLSLPY2WK	1	S4(0) Y7(1)	Y7	248.976913481332	0.999999999999857	1	ALLSLP4WK	1	ALLSLP4WK	0.999999999999896	ALLSLP4WK	1	ALLSLP4WK	1	ALLSLP4WK	0.999999999999878	ALLSLP4WK
1.10717.10717.2	7,Phospho[T];	Phospho of T@7[0.0];	ALLSLWTCK	1	76.405	1113.53098321481	0	0	15.286208505826	13.3038228627214	0.137740245970947	419519	98.04	0.010545	23.507	2	ALLSLWTCK	IPI:A1	ALLSLWT2CK	1	S4(0) T7(1)	T7	159.223489344074	0.99997850415276	1	ALLSLW3CK	0.999996911908468	ALLSLW3CK	0.999987111777559	ALLSLW3CK	0.999994995516044	ALLSLW3CK	0.999983686413715	ALLSLW3CK	0.999993489051867	ALLSLW3CK
1.10718.10718.2	7,Phospho[S];	Phospho of S@7[0.0];	ALLSLWSCK	1	76.41	1098.61167038192	0	0	15.5761197184092	11.8089189517274	0.0231166817897721	56702.5	100.69	0.013523	19.981	2	ALLSLWSCK	IPI:A1	ALLSLWS2CK	1	S4(0) S7(1)	S7	200.444580922317	0.99999999947745	1	ALLSLW2CK	0.999999999997708	ALLSLW2CK	0.999999999617686	ALLSLW2CK	0.999999999997066	ALLSLW2CK	0.999999999992363	ALLSLW2CK	0.999999999835079	ALLSLW2CK
1.10729.10729.2	7,Phospho[Y];	Phospho of Y@7[0.0];	ALLSLWYCK	1	76.484	1175.54821925178	0	0	15.8940228669161	13.8315147548588	0.127134701603876	738171	126.67	0.00051632	14.298	2	ALLSLWYCK	IPI:A1	ALLSLWY2CK	1	S4(0) Y7(1)	Y7	221.990470256322	0.999999999928647	1	ALLSLW4CK	1	ALLSLW4CK	0.999999999936554	ALLSLW4CK	1	ALLSLW4CK	1	ALLSLW4CK	0.999999999902384	ALLSLW4CK
1.10730.10730.2	7,Phospho[T];	Phospho of T@7[0.0];	ALLSLFTPK	1	76.489	1066.64371265789	0	0	14.107606869561	11.6688215920463	0.0872667920392687	59736.7	123.51	0.0015176	22.929	2	ALLSLFTPK	IPI:A1	ALLSLFT2PK	1	S4(0) T7(1)	T7	187.084983937042	0.999987075959499	1	ALLSLF3PK	0.999999999315947	ALLSLF3PK	0.999997934860545	ALLSLF3PK	0.999999997377404	ALLSLF3PK	0.999999989105854	ALLSLF3PK	0.999997929826053	ALLSLF3PK
1.10731.10731.2	7,Phospho[Y];	Phospho of Y@7[0.0];	ALLSLYYWK	1	76.495	1235.60160161383	0	0	15.2507884259903	13.5065744829206	0.174782323840173	381259	104.37	0.0021774	20.613	2	ALLSLYYWK	IPI:A1	ALLSLYY2WK	1	S4(0) Y6(0.002) Y7(0.998)	Y7	224.421663627014	0.997828739985328	0.998	ALLSLY4WK	0.999994554573329	ALLSLY4WK	0.996678196387233	ALLSLY4WK	0.999996440765658	ALLSLY4WK	0.999996893088736	ALLSLY4WK	0.997513419623895	ALLSLY4WK
1.10745.10745.2	7,Phospho[T];	Phospho of T@7[0.0];	ALLSLWTCK	1	76.584	1113.52977044542	0	0	15.0074920691487	12.8528181534524	0.115940990986804	127703	136.81	0.00022673	33.626	2	ALLSLWTCK	IPI:A1	ALLSLWT2CK	1	S4(0) T7(1)	T7	258.313227145864	0.999999999999946	1	ALLSLW3CK	1	ALLSLW3CK	0.99999999999997	ALLSLW3CK	1	ALLSLW3CK	1	ALLSLW3CK	0.999999999999986	ALLSLW3CK
1.10748.10748.2	7,Phospho[T];	Phospho of T@7[0.0];	ALLSLWTCK	1	76.607	1112.63143904186	0	0	14.5247536775709	11.2363467217797	0.037313243721586	32022.7	118.28	0.0026438	14.057	2	ALLSLWTCK	IPI:A1	ALLSLWT2CK	1	S4(0) T7(1)	T7	205.006029773307	0.999999937693211	1	ALLSLW3CK	0.999999999243505	ALLSLW3CK	0.999999965951922	ALLSLW3CK	0.999999998717799	ALLSLW3CK	0.999999995335215	ALLSLW3CK	0.999999984802307	ALLSLW3CK
1.10760.10760.2	7,Phospho[Y];	Phospho of Y@7[0.0];	ALLSLYYWK	1	76.686	1235.60160161383	0	0	15.7912019332055	14.0354581933754	0.172778692098583	668325	112.17	0.0015086	25.218	2	ALLSLYYWK	IPI:A1	ALLSLYY2WK	1	S4(0) Y6(0.5) Y7(0.5)	Y6	212.796395442093	0.499999990923237	0.5	ALLSLY4WK	0.99840144671452	ALLSL4YWK	0.599712742537015	ALLSLY4WK	0.998931319694074	ALLSLY4WK	0.999060420124478	ALLSL4YWK	0.5321745229073	ALLSL4YWK
1.10768.10768.2	7,Phospho[Y];	Phospho of Y@7[0.0];	ALLSLPYWK	1	76.737	1169.59005692911	0	0	12.2396692557159	10.4824604343588	0.172525742569614	25993.9	47.849	0.060453	9.0569	2	ALLSLPYWK	IPI:A1	ALLSLPY2WK	1	S4(0) Y7(1)	Y7	102.890218616504	0.99997633874253	1	ALLSLP4WK	0.999999827018844	ALLSLP4WK	0.999979661454984	ALLSLP4WK	0.999999809712571	ALLSLP4WK	0.999999800505457	ALLSLP4WK	0.99997803869005	ALLSLP4WK
1.10778.10778.2	7,Phospho[T];	Phospho of T@7[0.0];	ALLSLWTCK	1	76.805	1112.63143904186	0	0	13.8119981215755	10.3535766025943	0.0314794124769827	13653.5	119.34	0.0024008	26.24	2	ALLSLWTCK	IPI:A1	ALLSLWT2CK	1	S4(0) T7(1)	T7	214.089731766586	0.999999999851975	1	ALLSLW3CK	0.999999999997277	ALLSLW3CK	0.999999999912549	ALLSLW3CK	0.999999999995702	ALLSLW3CK	0.999999999986865	ALLSLW3CK	0.999999999956683	ALLSLW3CK
1.10791.10791.2	7,Phospho[Y];	Phospho of Y@7[0.0];	ALLSLYYWK	1	76.89	1235.60160161383	0	0	15.423245693897	13.6626044533319	0.171934577041315	492569	117.02	0.0010932	40.12	2	ALLSLYYWK	IPI:A1	ALLSLYY2WK	1	S4(0) Y6(0.002) Y7(0.998)	Y7	221.990470256322	0.99770367519927	0.998	ALLSLY4WK	0.999992542352118	ALLSLY4WK	0.996503224732995	ALLSLY4WK	0.99999510302981	ALLSLY4WK	0.999995719058865	ALLSLY4WK	0.997374099308819	ALLSLY4WK
1.10795.10795.2	7,Phospho[S];	Phospho of S@7[0.0];	ALLSLWSCK	1	76.918	1098.61167038192	0	0	14.8253197818921	10.6878095559042	0.0159625452000482	26353	117.52	0.005573	12.325	2	ALLSLWSCK	IPI:A1	ALLSLWS2CK	1	S4(0) S7(1)	S7	187.338892951759	0.999999941388563	1	ALLSLW2CK	0.999999999434483	ALLSLW2CK	0.999999958028667	ALLSLW2CK	0.99999999925254	ALLSLW2CK	0.999999997079113	ALLSLW2CK	0.999999987397213	ALLSLW2CK
1.10799.10799.2	7,Phospho[Y];	Phospho of Y@7[0.0];	ALLSLPYWK	1	76.94	1169.59005692911	0	0	12.5308293113571	10.896241646169	0.195032773523708	34014.4	77.674	0.015374	21.663	2	ALLSLPYWK	IPI:A1	ALLSLPY2WK	1	S4(0) Y7(1)	Y7	172.762780633426	0.99999995928393	1	ALLSLP4WK	0.99999999999722	ALLSLP4WK	0.99999996873638	ALLSLP4WK	0.999999999996755	ALLSLP4WK	0.999999999996496	ALLSLP4WK	0.999999964253017	ALLSLP4WK
1.10805.10805.2	7,Phospho[S];	Phospho of S@7[0.0];	ALLSLYSWK	1	76.979	1159.57108764727	0	0	13.5970538437501	11.8582388106963	0.175728509766997	89292.6	91.658	0.03853	6.368	2	ALLSLYSWK	IPI:A1	ALLSLYS2WK	1	S4(0) Y6(0.5) S7(0.5)	Y6	164.731418199385	0.499996091083124	0.5	ALLSLY2WK	0.884172444305813	ALLSL4SWK	0.549195905481723	ALLSLY2WK	0.902910563241656	ALLSLY2WK	0.640602055766905	ALLSLY2WK	0.842580297254436	ALLSL4SWK
1.10807.10807.2	7,Phospho[T];	Phospho of T@7[0.0];	ALLSLWTCK	1	76.997	1112.63143904186	0	0	13.5461526138316	9.66939540852115	0.0207179002645298	8688.86	110.39	0.0044581	17.292	2	ALLSLWTCK	IPI:A1	ALLSLWT2CK	1	S4(0) T7(1)	T7	191.191961403617	0.999999956436982	1	ALLSLW3CK	0.999999998713094	ALLSLW3CK	0.999999974472298	ALLSLW3CK	0.999999997932118	ALLSLW3CK	0.999999993397835	ALLSLW3CK	0.999999987491918	ALLSLW3CK
1.10822.10822.2	7,Phospho[Y];	Phospho of Y@7[0.0];	ALLSLYYWK	1	77.093	1235.60160161383	0	0	14.973194862682	13.2187278376233	0.172999422081613	301369	112.17	0.0015086	32.073	2	ALLSLYYWK	IPI:A1	ALLSLYY2WK	1	S4(0) Y6(0.002) Y7(0.998)	Y7	223.45989850603	0.997780101087625	0.998	ALLSLY4WK	0.99999439607567	ALLSLY4WK	0.996610050176965	ALLSLY4WK	0.999996334016546	ALLSLY4WK	0.999996401972513	ALLSLY4WK	0.997738268541958	ALLSLY4WK
1.10826.10826.2	7,Phospho[S];	Phospho of S@7[0.0];	ALLSLWSCK	1	77.122	1098.61167038192	0	0	14.8733805024122	11.1133670280828	0.0232834266442225	36322.8	128.51	0.0025867	27.929	2	ALLSLWSCK	IPI:A1	ALLSLWS2CK	1	S4(0) S7(1)	S7	204.105266728698	0.999999999627519	1	ALLSLW2CK	0.999999999994805	ALLSLW2CK	0.999999999729209	ALLSLW2CK	0.999999999993206	ALLSLW2CK	0.999999999974789	ALLSLW2CK	0.999999999914142	ALLSLW2CK
1.10831.10831.2	7,Phospho[T];	Phospho of T@7[0.0];	ALLSLFTCK	1	77.156	1074.57314013657	0	0	13.3843553910566	10.3190890137982	0.0466414159970387	12365.2	133.76	0.0010882	31.939	2	ALLSLFTCK	IPI:A1	ALLSLFT2CK	1	S4(0) T7(1)	T7	188.50246905599	0.999999946412623	1	ALLSLF3CK	0.999999999307304	ALLSLF3CK	0.999999954438616	ALLSLF3CK	0.999999999205897	ALLSLF3CK	0.999999997961855	ALLSLF3CK	0.999999981698161	ALLSLF3CK
1.10835.10835.2	7,Phospho[T];	Phospho of T@7[0.0];	ALLSLWTVK	1	77.178	1109.47518696954	0	0	13.0984858588845	8.67729487171979	0.012019908200129	5868.15	104.79	0.0057438	7.3234	2	ALLSLWTVK	IPI:A1	ALLSLWT2VK	1	S4(0) T7(1)	T7	185.111314347257	0.999999930417026	1	ALLSLW3VK	0.999999999548536	ALLSLW3VK	0.999999930609724	ALLSLW3VK	0.999999999547524	ALLSLW3VK	0.99999999870358	ALLSLW3VK	0.999999979900462	ALLSLW3VK
1.10852.10852.2	7,Phospho[Y];	Phospho of Y@7[0.0];	ALLSLYYWK	1	77.29	1235.60160161383	0	0	13.9689565272557	12.248065833935	0.178906725898199	119375	112.17	0.0015086	24.849	2	ALLSLYYWK	IPI:A1	ALLSLYY2WK	1	S4(0) Y6(0.002) Y7(0.998)	Y7	224.980997801758	0.997856535122443	0.998	ALLSLY4WK	0.999992434874161	ALLSLY4WK	0.996717196594133	ALLSLY4WK	0.999995066073908	ALLSLY4WK	0.999994523178231	ALLSLY4WK	0.998098641588983	ALLSLY4WK
1.10857.10857.2	7,Phospho[S];	Phospho of S@7[0.0];	ALLSLWSCK	1	77.324	1098.61167038192	0	0	13.3810007378925	9.56012312926835	0.0219085653089803	7594.99	123.42	0.0030089	26.142	2	ALLSLWSCK	IPI:A1	ALLSLWS2CK	1	S4(0) S7(1)	S7	211.540644189431	0.999999999812663	1	ALLSLW2CK	0.999999999996872	ALLSLW2CK	0.999999999865555	ALLSLW2CK	0.999999999995845	ALLSLW2CK	0.99999999998338	ALLSLW2CK	0.999999999959311	ALLSLW2CK
1.10861.10861.2	7,Phospho[T];	Phospho of T@7[0.0];	ALLSLFTCK	1	77.355	1075.63397604279	0	0	13.5776807445071	10.5443828214871	0.0481565593298592	20001.1	106.29	0.0053999	18.993	2	ALLSLFTCK	IPI:A1	ALLSLFT2CK	1	S4(0) T7(1)	T7	163.557266401405	0.999983266934044	1	ALLSLF3CK	0.999999525412311	ALLSLF3CK	0.999985773075907	ALLSLF3CK	0.999999453311452	ALLSLF3CK	0.999998409088755	ALLSLF3CK	0.999994814761467	ALLSLF3CK
1.10873.10873.2	7,Phospho[S];	Phospho of S@7[0.0];	ALLSLFSCK	1	77.437	1059.63583076849	0	0	11.6256147593032	8.14381785470062	0.0307521027607976	1753.67	80.102	0.041541	14.475	2	ALLSLFSCK	IPI:A1	ALLSLFS2CK	1	S4(0.5) S7(0.5)	S4	138.199023168923	0.5	0.5	ALLSLF2CK	0.834529416285519	ALLSLF2CK	0.528000257525512	ALLSLF2CK	0.819250973121545	ALLSLF2CK	0.626207805701085	ALLSLF2CK	0.733353375047594	ALL2LFSCK
1.10885.10885.2	7,Phospho[S];	Phospho of S@7[0.0];	ALLSLWSCK	1	77.517	1098.61167038192	0	0	13.840371681234	9.41370806363596	0.0119543073530306	12255.2	103.31	0.012033	17.957	2	ALLSLWSCK	IPI:A1	ALLSLWS2CK	1	S4(0) S7(1)	S7	187.22442856487	0.999999940869541	1	ALLSLW2CK	0.99999999960111	ALLSLW2CK	0.999999957647632	ALLSLW2CK	0.999999999475296	ALLSLW2CK	0.999999997997063	ALLSLW2CK	0.999999987272662	ALLSLW2CK
1.10887.10887.2	7,Phospho[S];	Phospho of S@7[0.0];	ALLSLWSYK	1	77.528	1159.56746294938	0	0	13.6948582566493	11.7765395480889	0.146853658486888	86742.1	77.379	0.056382	8.4859	2	ALLSLWSYK	IPI:A1	ALLSLWS2YK	1	S4(0.003) S7(0.994) Y8(0.003)	S7	148.950476677678	0.993556355393876	0.994	ALLSLW2YK	0.99962051317709	ALLSLW2YK	0.99360722095689	ALLSLW2YK	0.999618868642937	ALLSLW2YK	0.997035642549176	ALLSLW2YK	0.998965309184704	ALLSLW2YK
1.10891.10891.2	7,Phospho[T];	Phospho of T@7[0.0];	ALLSLFTCK	1	77.556	1074.51959394743	0	0	15.184120279333	13.1531142125815	0.131203455292051	342704	132.25	0.0011514	19.892	2	ALLSLFTCK	IPI:A1	ALLSLFT2CK	1	S4(0) T7(1)	T7	164.623011733372	0.999984266219934	1	ALLSLF3CK	0.999999582804573	ALLSLF3CK	0.999986637654569	ALLSLF3CK	0.999999519079991	ALLSLF3CK	0.999998592920518	ALLSLF3CK	0.99999516364591	ALLSLF3CK
1.10903.10903.2	7,Phospho[S];	Phospho of S@7[0.0];	ALLSLFSCK	1	77.638	1059.63583076849	0	0	12.9005821052663	9.91707665107652	0.0506150936247575	16547.7	99.34	0.0083332	22.149	2	ALLSLFSCK	IPI:A1	ALLSLFS2CK	1	S4(0) S7(1)	S7	163.557266401405	0.999983266934044	1	ALLSLF2CK	0.999956529319363	ALLSLF2CK	0.999984767254087	ALLSLF2CK	0.99995241267753	ALLSLF2CK	0.999873067284198	ALLSLF2CK	0.999993727173133	ALLSLF2CK
1.10911.10911.2	7,Phospho[Y];	Phospho of Y@7[0.0];	ALLSLCYWK	1	77.693	1175.54386447856	0	0	15.0145898555928	13.0076113436173	0.134394132078631	331578	116.88	0.0011048	12.518	2	ALLSLCYWK	IPI:A1	ALLSLCY2WK	1	S4(0) Y7(1)	Y7	217.079099345452	0.999999999887694	1	ALLSLC4WK	0.999999999999998	ALLSLC4WK	0.999999999900497	ALLSLC4WK	0.999999999999998	ALLSLC4WK	0.999999999999997	ALLSLC4WK	0.999999999943527	ALLSLC4WK
1.10912.10912.2	7,Phospho[S];	Phospho of S@7[0.0];	ALLSLWSYK	1	77.698	1159.56674964122	0	0	13.7304998619135	11.8317463795777	0.149755175397135	91465.1	99.343	0.017245	7.6419	2	ALLSLWSYK	IPI:A1	ALLSLWS2YK	1	S4(0) S7(0.997) Y8(0.003)	S7	207.978573914383	0.996828832123316	0.997	ALLSLW2YK	0.999917375277638	ALLSLW2YK	0.996811914332549	ALLSLW2YK	0.999917815090066	ALLSLW2YK	0.996938899485157	ALLSLW2YK	0.999915109835324	ALLSLW2YK
1.10915.10915.2	7,Phospho[S];	Phospho of S@7[0.0];	ALLSLWSCK	1	77.721	1098.60787180342	0	0	13.6739634036461	8.55494744522804	0.0059819064443831	5192.38	88.948	0.02347	30.579	2	ALLSLWSCK	IPI:A1	ALLSLWS2CK	1	S4(0) S7(1)	S7	164.731418199385	0.999984364454733	1	ALLSLW2CK	0.999999793421361	ALLSLW2CK	0.999988857056414	ALLSLW2CK	0.99999972452423	ALLSLW2CK	0.999998875791103	ALLSLW2CK	0.99999671145233	ALLSLW2CK
1.10921.10921.2	7,Phospho[T];	Phospho of T@7[0.0];	ALLSLFTCK	1	77.761	1074.5164899433	0	0	14.4107	12.4340407798048	0.138528506952093	161510	132.25	0.0011514	15.227	2	ALLSLFTCK	IPI:A1	ALLSLFT2CK	1	S4(0) T7(1)	T7	196.326355574701	0.999999970659853	1	ALLSLF3CK	0.999999999569104	ALLSLF3CK	0.999999975235621	ALLSLF3CK	0.999999999501994	ALLSLF3CK	0.999999998514044	ALLSLF3CK	0.999999991374857	ALLSLF3CK
1.10925.10925.2	7,Phospho[S];	Phospho of S@7[0.0];	ALLSLMSFK	1	77.783	1086.5653397581	0	0	12.6779704328503	8.93320633950266	0.0236412055075392	4817.19	82.417	0.032984	16.361	2	ALLSLMSFK	IPI:A1	ALLSLMS2FK	1	S4(0) S7(1)	S7	168.514264513326	0.999987433461046	1	ALLSLM2FK	0.999999802632744	ALLSLM2FK	0.999989474250916	ALLSLM2FK	0.999999770361561	ALLSLM2FK	0.999999227418027	ALLSLM2FK	0.999996742448535	ALLSLM2FK
1.10929.10929.2	7,Phospho[S];	Phospho of S@7[0.0];	ALLSLWSVK	1	77.811	1095.57234800877	0	0	14.6085702002002	12.5182598959344	0.123648761125811	195666	104.14	0.011654	7.9147	2	ALLSLWSVK	IPI:A1	ALLSLWS2VK	1	S4(0) S7(1)	S7	182.495254142033	0.99999991487836	1	ALLSLW2VK	0.999999999928125	ALLSLW2VK	0.999999927722904	ALLSLW2VK	0.999999999919013	ALLSLW2VK	0.99999999970675	ALLSLW2VK	0.999999983656953	ALLSLW2VK
1.10940.10940.2	7,Phospho[S];	Phospho of S@7[0.0];	ALLSLWSYK	1	77.888	1159.56674964122	0	0	13.6498027623744	11.8031860676537	0.157770048591918	87728.8	136.02	0.0019641	9.3152	2	ALLSLWSYK	IPI:A1	ALLSLWS2YK	1	S4(0) S7(0.998) Y8(0.002)	S7	221.209516953303	0.997661991784314	0.998	ALLSLW2YK	0.999970288781971	ALLSLW2YK	0.997648711909703	ALLSLW2YK	0.999970456976697	ALLSLW2YK	0.998344047992907	ALLSLW2YK	0.999959545218949	ALLSLW2YK
1.10945.10945.2	7,Phospho[Y];	Phospho of Y@7[0.0];	ALLSLWYYK	1	77.924	1235.59828054754	0	0	14.7882382693072	12.935559679607	0.156816556032121	253344	139.31	0.00031875	14.061	2	ALLSLWYYK	IPI:A1	ALLSLWY2YK	1	S4(0) Y7(0.998) Y8(0.002)	Y7	222.78578279682	0.997745361037638	0.998	ALLSLW4YK	0.99999694540165	ALLSLW4YK	0.998216447425086	ALLSLW4YK	0.999996263206654	ALLSLW4YK	0.999977079246078	ALLSLW4YK	0.999699982749772	ALLSLW4YK
1.10946.10946.2	7,Phospho[S];	Phospho of S@7[0.0];	ALLSLWSCK	1	77.929	1098.60787180342	0	0	13.8188437168133	9.95062430295102	0.0208955426338973	8276.73	99.973	0.0074117	29.575	2	ALLSLWSCK	IPI:A1	ALLSLWS2CK	1	S4(0) S7(1)	S7	167.206739684586	0.999986447714257	1	ALLSLW2CK	0.999999931986127	ALLSLW2CK	0.999990393590934	ALLSLW2CK	0.999999909926907	ALLSLW2CK	0.999999644615721	ALLSLW2CK	0.999997219381378	ALLSLW2CK
1.10951.10951.2	7,Phospho[T];	Phospho of T@7[0.0];	ALLSLFTCK	1	77.963	1074.5164899433	0	0	14.8158663839962	12.7043697774703	0.1210566566102	226285	128.51	0.001308	26.696	2	ALLSLFTCK	IPI:A1	ALLSLFT2CK	1	S4(0) T7(1)	T7	224.24980173814	0.999999941632192	1	ALLSLF3CK	0.999999999846434	ALLSLF3CK	0.999999952823252	ALLSLF3CK	0.999999999816553	ALLSLF3CK	0.999999999297434	ALLSLF3CK	0.999999987449764	ALLSLF3CK
1.10959.10959.2	7,Phospho[S];	Phospho of S@7[0.0];	ALLSLWSVK	1	78.015	1096.65477455954	0	0	13.2613434837906	9.61127885033716	0.0259894489366315	7607.6	109.16	0.0093756	10.419	2	ALLSLWSVK	IPI:A1	ALLSLWS2VK	1	S4(0) S7(1)	S7	200.444580922317	0.99999999947745	1	ALLSLW2VK	0.999999999999196	ALLSLW2VK	0.999999999553586	ALLSLW2VK	0.999999999999096	ALLSLW2VK	0.999999999996807	ALLSLW2VK	0.999999999893303	ALLSLW2VK
1.10967.10967.2	7,Phospho[S];	Phospho of S@7[0.0];	ALLSLFSCK	1	78.066	1060.45030682541	0	0	12.7064813965793	9.23794765960068	0.0311626898784862	5748.31	141.88	0.0014787	26.097	2	ALLSLFSCK	IPI:A1	ALLSLFS2CK	1	S4(0) S7(1)	S7	145.380169151295	0.999983878405842	1	ALLSLF2CK	0.99999951120094	ALLSLF2CK	0.999985103922098	ALLSLF2CK	0.999999477339148	ALLSLF2CK	0.999998655924779	ALLSLF2CK	0.999994426380487	ALLSLF2CK
1.10970.10970.2	7,Phospho[S];	Phospho of S@7[0.0];	ALLSLWSYK	1	78.089	1159.56674964122	0	0	13.8158010357715	11.9245215866125	0.150878643736422	98258	118.28	0.0052282	9.5817	2	ALLSLWSYK	IPI:A1	ALLSLWS2YK	1	S4(0) S7(0.997) Y8(0.003)	S7	215.422966616633	0.997328611685857	0.997	ALLSLW2YK	0.999974078936294	ALLSLW2YK	0.997313841190781	ALLSLW2YK	0.999974221847661	ALLSLW2YK	0.998488198671667	ALLSLW2YK	0.999956789991848	ALLSLW2YK
1.10973.10973.2	7,Phospho[Y];	Phospho of Y@7[0.0];	ALLSLPYCK	1	78.106	1086.5653397581	0	0	12.8828825262053	0	0	0	66.429	0.03195	7.6473	2	ALLSLPYCK	IPI:A1	ALLSLPY2CK	1	S4(0) Y7(1)	Y7	179.52010039957	0.999999892941488	1	ALLSLP4CK	0.999999995282872	ALLSLP4CK	0.999999925892698	ALLSLP4CK	0.999999993552893	ALLSLP4CK	0.999999997629239	ALLSLP4CK	0.999999708862509	ALLSLP4CK
1.10975.10975.2	7,Phospho[Y];	Phospho of Y@7[0.0];	ALLSLWYYK	1	78.124	1235.59828054754	0	0	14.886126045485	13.0083012455912	0.152922381022706	273387	125.25	0.00053843	12.882	2	ALLSLWYYK	IPI:A1	ALLSLWY2YK	1	S4(0) Y7(0.998) Y8(0.002)	Y7	222.78578279682	0.997745361037638	0.998	ALLSLW4YK	0.999997529853195	ALLSLW4YK	0.998216447425086	ALLSLW4YK	0.999996981535141	ALLSLW4YK	0.999980988480389	ALLSLW4YK	0.999711439397188	ALLSLW4YK
1.10977.10977.2	7,Phospho[T];	Phospho of T@7[0.0];	ALLSLFTYK	1	78.134	1135.66431769254	0	0	12.8959704726545	8.68975881346088	0.0149027181097655	3075.23	90.05	0.021736	9.0338	2	ALLSLFTYK	IPI:A1	ALLSLFT2YK	1	S4(0) T7(0.997) Y8(0.003)	T7	168.514264513326	0.996746226490161	0.997	ALLSLF3YK	0.819355464487338	ALLSLFT4K	0.909227688699474	ALLSLF3YK	0.999933465689811	ALLSLF3YK	0.9993047259658	ALLSLF3YK	0.999720403454627	ALLSLF3YK
1.10983.10983.2	7,Phospho[S];	Phospho of S@7[0.0];	ALLSLWSVK	1	78.174	1096.65477455954	0	0	13.3184347145608	10.1873521727803	0.043670496517805	10283.7	100.69	0.013523	7.1258	2	ALLSLWSVK	IPI:A1	ALLSLWS2VK	1	S4(0) S7(1)	S7	181.881705662211	0.999983116171585	1	ALLSLW2VK	0.999999988291091	ALLSLW2VK	0.999986125287103	ALLSLW2VK	0.999999986382161	ALLSLW2VK	0.999999930627806	ALLSLW2VK	0.999997669667149	ALLSLW2VK
1.10984.10984.2	7,Phospho[Y];	Phospho of Y@7[0.0];	ALLSLCYWK	1	78.179	1175.54386447856	0	0	14.3901397190834	12.4082275726118	0.137805480956684	169069	100.39	0.0027034	11.344	2	ALLSLCYWK	IPI:A1	ALLSLCY2WK	1	S4(0) Y7(1)	Y7	212.669165391004	0.999999999831214	1	ALLSLC4WK	0.999999999999989	ALLSLC4WK	0.999999999850048	ALLSLC4WK	0.999999999999989	ALLSLC4WK	0.999999999999982	ALLSLC4WK	0.999999999913806	ALLSLC4WK
1.10985.10985.2	7,Phospho[T];	Phospho of T@7[0.0];	ALLSLFTCK	1	78.185	1075.60715104428	0	0	12.806690934665	9.58206108847217	0.0397705000540121	5618.45	107.06	0.0052241	15.506	2	ALLSLFTCK	IPI:A1	ALLSLFT2CK	1	S4(0) T7(1)	T7	185.717385998778	0.99999993359112	1	ALLSLF3CK	0.999999996779165	ALLSLF3CK	0.99999994339061	ALLSLF3CK	0.999999996287351	ALLSLF3CK	0.999999989140886	ALLSLF3CK	0.999999979031919	ALLSLF3CK
1.10993.10993.2	7,Phospho[T];	Phospho of T@7[0.0];	ALLSLWTVK	1	78.244	1109.58703613737	0	0	14.0396633046695	12.0740773582059	0.140073786825089	116618	104.82	0.0057372	8.7104	2	ALLSLWTVK	IPI:A1	ALLSLWT2VK	1	S4(0) T7(1)	T7	178.39107873948	0.999999883206404	1	ALLSLW3VK	0.999999999581627	ALLSLW3VK	0.999999883517123	ALLSLW3VK	0.999999999580762	ALLSLW3VK	0.999999998666857	ALLSLW3VK	0.999999971415751	ALLSLW3VK
1.10999.10999.2	7,Phospho[S];	Phospho of S@7[0.0];	ALLSLWSYK	1	78.285	1159.56674964122	0	0	13.8910300809826	12.0182966784489	0.153702955049837	107074	121.9	0.0035822	9.7692	2	ALLSLWSYK	IPI:A1	ALLSLWS2YK	1	S4(0) S7(0.997) Y8(0.003)	S7	214.089731766586	0.997245290882724	0.997	ALLSLW2YK	0.999973618060401	ALLSLW2YK	0.997230155488973	ALLSLW2YK	0.999973762614941	ALLSLW2YK	0.998506994509481	ALLSLW2YK	0.999954260548204	ALLSLW2YK
1.11007.11007.2	7,Phospho[Y];	Phospho of Y@7[0.0];	ALLSLWYYK	1	78.339	1235.59828054754	0	0	14.6879658887324	12.8158129505275	0.153792200031736	217623	132.69	0.00042226	27.648	2	ALLSLWYYK	IPI:A1	ALLSLWY2YK	1	S4(0) Y7(0.998) Y8(0.002)	Y7	224.980997801758	0.997856535122443	0.998	ALLSLW4YK	0.999997590715445	ALLSLW4YK	0.99830842684805	ALLSLW4YK	0.999997048510131	ALLSLW4YK	0.999980977105072	ALLSLW4YK	0.999731313591988	ALLSLW4YK
1.11009.11009.2	7,Phospho[S];	Phospho of S@7[0.0];	ALLSLWSVK	1	78.35	1095.57234800877	0	0	14.6657	12.6895128915156	0.13859952757466	222343	109.16	0.0093756	6.2015	2	ALLSLWSVK	IPI:A1	ALLSLWS2VK	1	S4(0) S7(1)	S7	205.757258175344	0.999999940855898	1	ALLSLW2VK	0.999999999934984	ALLSLW2VK	0.999999951348595	ALLSLW2VK	0.999999999924238	ALLSLW2VK	0.999999999605874	ALLSLW2VK	0.999999991754589	ALLSLW2VK
1.11013.11013.2	7,Phospho[T];	Phospho of T@7[0.0];	ALLSLFTYK	1	78.378	1135.66431769254	0	0	13.4684441877594	9.94890288550647	0.0296130154765089	8977.44	86.344	0.026927	7.8562	2	ALLSLFTYK	IPI:A1	ALLSLFT2YK	1	S4(0.004) T7(0.992) Y8(0.004)	T7	141.194140417497	0.991691716349053	0.992	ALLSLF3YK	0.753712489593999	ALL2LFTYK	0.480805886282684	ALLSLF3YK	0.999666541606987	ALLSLF3YK	0.998250306056907	ALLSLF3YK	0.99851182683039	ALLSLF3YK
1.11026.11026.2	7,Phospho[T];	Phospho of T@7[0.0];	ALLSLWTVK	1	78.464	1108.4612635007	0	0	12.6933973697337	9.03319845764368	0.0257273947275058	5294.52	90.827	0.020648	8.5663	2	ALLSLWTVK	IPI:A1	ALLSLWT2VK	1	S4(0.004) T7(0.996)	T7	140.327222248798	0.995707884867666	0.996	ALLSLW3VK	0.999857394314227	ALLSLW3VK	0.99572004670954	ALLSLW3VK	0.99985703905554	ALLSLW3VK	0.999424620041421	ALLSLW3VK	0.999044580447938	ALLSLW3VK
1.11038.11038.2	7,Phospho[S];	Phospho of S@7[0.0];	ALLSLWSVK	1	78.542	1095.57234800877	0	0	14.617699194551	12.517440780268	0.122424787851222	196645	120.77	0.0040952	17.687	2	ALLSLWSVK	IPI:A1	ALLSLWS2VK	1	S4(0) S7(1)	S7	168.514264513326	0.999999941174892	1	ALLSLW2VK	0.999999999895973	ALLSLW2VK	0.999999948899254	ALLSLW2VK	0.999999999884901	ALLSLW2VK	0.999999999657565	ALLSLW2VK	0.999999985784112	ALLSLW2VK
1.11039.11039.2	7,Phospho[Y];	Phospho of Y@7[0.0];	ALLSLWYYK	1	78.548	1235.59828054754	0	0	14.475920341027	12.6678216930147	0.16396559692484	190570	127.12	0.00050928	10.234	2	ALLSLWYYK	IPI:A1	ALLSLWY2YK	1	S4(0) Y7(0.998) Y8(0.002)	Y7	226.121836854452	0.997912128628821	0.998	ALLSLW4YK	0.99999788381943	ALLSLW4YK	0.99835433795447	ALLSLW4YK	0.999997405775636	ALLSLW4YK	0.999983172788386	ALLSLW4YK	0.999741094944506	ALLSLW4YK
1.11040.11040.2	7,Phospho[S];	Phospho of S@7[0.0];	ALLSLWSYK	1	78.553	1159.56674964122	0	0	14.0369867968854	12.1471234032314	0.151092447613825	125946	166.97	0.00019631	10.491	2	ALLSLWSYK	IPI:A1	ALLSLWS2YK	1	S4(0) S7(0.998) Y8(0.002)	S7	222.78578279682	0.997745361037638	0.998	ALLSLW2YK	0.999986374153346	ALLSLW2YK	0.997732462102182	ALLSLW2YK	0.999986451838358	ALLSLW2YK	0.999112717794113	ALLSLW2YK	0.999968438268376	ALLSLW2YK
1.11050.11050.2	7,Phospho[T];	Phospho of T@7[0.0];	ALLSLFTYK	1	78.621	1135.66468336142	0	0	13.4131102799626	9.48117252858561	0.0196056448555381	7420.54	89.171	0.022967	8.4652	2	ALLSLFTYK	IPI:A1	ALLSLFT2YK	1	S4(0) T7(0.996) Y8(0.004)	T7	140.327222248798	0.995685571210165	0.996	ALLSLF3YK	0.907376888596662	ALLSLFT4K	0.779874873937861	ALLSLF3YK	0.999881412391427	ALLSLF3YK	0.999138711692591	ALLSLF3YK	0.999475566665234	ALLSLF3YK
1.11051.11051.2	7,Phospho[T];	Phospho of T@7[0.0];	ALLSLFTVK	1	78.627	1070.57491326401	0	0	13.7859757694644	11.7346021890191	0.128558197229595	80526.1	89.561	0.022422	7.0665	2	ALLSLFTVK	IPI:A1	ALLSLFT2VK	1	S4(0) T7(1)	T7	182.495254142033	0.99999991487836	1	ALLSLF3VK	0.999999999693371	ALLSLF3VK	0.999999828000653	ALLSLF3VK	0.999999999848251	ALLSLF3VK	0.999999999569177	ALLSLF3VK	0.999999977103968	ALLSLF3VK
1.11057.11057.2	7,Phospho[S];	Phospho of S@7[0.0];	ALLSLFSCK	1	78.667	1060.50084979699	0	0	13.7906518066486	11.7174219636146	0.125778878906825	82705.6	140.49	0.0015942	35.29	2	ALLSLFSCK	IPI:A1	ALLSLFS2CK	1	S4(0) S7(1)	S7	166.22292530622	0.999985655266671	1	ALLSLF2CK	0.999999848098136	ALLSLF2CK	0.999986962584065	ALLSLF2CK	0.999999835476606	ALLSLF2CK	0.999999402569692	ALLSLF2CK	0.999996671185721	ALLSLF2CK
1.11068.11068.2	7,Phospho[S];	Phospho of S@7[0.0];	ALLSLWSVK	1	78.741	1095.57234800877	0	0	14.6381862540653	12.6268218609843	0.133805986106003	216950	107.03	0.010344	7.2741	2	ALLSLWSVK	IPI:A1	ALLSLWS2VK	1	S4(0) S7(1)	S7	206.730431314101	0.999999944715209	1	ALLSLW2VK	0.999999999995079	ALLSLW2VK	0.999999954568461	ALLSLW2VK	0.999999999994352	ALLSLW2VK	0.999999999975025	ALLSLW2VK	0.999999992369616	ALLSLW2VK
1.11069.11069.2	7,Phospho[Y];	Phospho of Y@7[0.0];	ALLSLWYYK	1	78.746	1235.59828054754	0	0	14.3296949790499	12.4899171526885	0.15885271507235	165201	125.25	0.00053843	13.437	2	ALLSLWYYK	IPI:A1	ALLSLWY2YK	1	S4(0) Y7(0.998) Y8(0.002)	Y7	224.980997801758	0.997856535122443	0.998	ALLSLW4YK	0.999997604285626	ALLSLW4YK	0.99830842684805	ALLSLW4YK	0.99999706522082	ALLSLW4YK	0.999981089928052	ALLSLW4YK	0.999731313591988	ALLSLW4YK
1.11070.11070.2	7,Phospho[S];	Phospho of S@7[0.0];	ALLSLWSYK	1	78.751	1159.56674964122	0	0	14.1650186763511	12.2845561151467	0.152519539815581	155623	113.69	0.0073159	8.8628	2	ALLSLWSYK	IPI:A1	ALLSLWS2YK	1	S4(0) S7(0.997) Y8(0.003)	S7	195.61078756454	0.997338715552996	0.997	ALLSLW2YK	0.999959886419733	ALLSLW2YK	0.997325358158784	ALLSLW2YK	0.999960087284763	ALLSLW2YK	0.998477878302902	ALLSLW2YK	0.999933733652087	ALLSLW2YK
1.11081.11081.2	7,Phospho[Y];	Phospho of Y@7[0.0];	ALLSLTYWK	1	78.834	1171.6104862781	0	0	15.0162788478138	13.0742792649217	0.143416888914849	295176	60.648	0.045491	7.4852	2	ALLSLTYWK	IPI:A1	ALLSLTY2WK	1	S4(0) T6(0) Y7(1)	Y7	168.73707845946	0.999987536431327	1	ALLSLT4WK	0.999999617987725	ALLSLT4WK	0.999990837419167	ALLSLT4WK	0.999999503693509	ALLSLT4WK	0.999999811727618	ALLSLT4WK	0.999967201859458	ALLSLT4WK
1.11087.11087.2	7,Phospho[T];	Phospho of T@7[0.0];	ALLSLFTYK	1	78.874	1134.57123448735	0	0	15.103192279658	13.1624736947424	0.143600723379993	352353	76.143	0.10897	9.5472	2	ALLSLFTYK	IPI:A1	ALLSLFT2YK	1	S4(0.499) T7(0.499) Y8(0.002)	S4	124.059567456484	0.499019924680835	0.499	ALL2LFTYK	0.977674756212191	ALL2LFTYK	0.994367627469921	ALLSLF3YK	0.902912892884017	ALLSLF3YK	0.679125240757011	ALLSLF3YK	0.820064254155085	ALL2LFTYK
1.11092.11092.2	7,Phospho[Y];	Phospho of Y@7[0.0];	ALLSLWYYK	1	78.907	1235.60510604365	0	0	14.1732290928725	12.2519808704229	0.146424078192619	125652	44.447	0.084146	16.229	2	ALLSLWYYK	IPI:A1	ALLSLWY2YK	1	S4(0) Y7(0.998) Y8(0.002)	Y7	226.557527232553	0.997932977304831	0.998	ALLSLW4YK	0.999997343211884	ALLSLW4YK	0.998371540702805	ALLSLW4YK	0.999996737464833	ALLSLW4YK	0.999978502715588	ALLSLW4YK	0.999744735713253	ALLSLW4YK
1.11103.11103.2	7,Phospho[Y];	Phospho of Y@7[0.0];	ALLSLFYCK	1	78.98	1134.57123448735	0	0	14.916099947879	12.0059562963897	0.0544679049115095	163727	73.26	0.021881	18.649	2	ALLSLFYCK	IPI:A1	ALLSLFY2CK	1	S4(0) Y7(1)	Y7	199.327951135537	0.999993105642186	1	ALLSLF4CK	0.999999999872122	ALLSLF4CK	0.999990715916621	ALLSLF4CK	0.999999999905038	ALLSLF4CK	0.999999999809678	ALLSLF4CK	0.999997477898598	ALLSLF4CK
1.11117.11117.2	7,Phospho[T];	Phospho of T@7[0.0];	ALLSLFTVK	1	79.07	1070.57726107356	0	0	14.8298161033668	12.8023448947003	0.131668061561608	237473	94.363	0.015696	8.0184	2	ALLSLFTVK	IPI:A1	ALLSLFT2VK	1	S4(0) T7(1)	T7	164.864378871496	0.999999919296334	1	ALLSLF3VK	0.999999998742338	ALLSLF3VK	0.999999847641396	ALLSLF3VK	0.999999999333822	ALLSLF3VK	0.999999998353637	ALLSLF3VK	0.99999997322491	ALLSLF3VK
1.11119.11119.2	7,Phospho[S];	Phospho of S@7[0.0];	ALLSLWSVK	1	79.08	1095.57274271354	0	0	14.4359115378157	12.4953391995278	0.143621726037272	179350	103.08	0.012137	6.9697	2	ALLSLWSVK	IPI:A1	ALLSLWS2VK	1	S4(0) S7(1)	S7	205.006029773307	0.999999937693211	1	ALLSLW2VK	0.999999999899741	ALLSLW2VK	0.999999948707613	ALLSLW2VK	0.999999999882974	ALLSLW2VK	0.999999999380199	ALLSLW2VK	0.999999991246094	ALLSLW2VK
1.11122.11122.2	7,Phospho[S];	Phospho of S@7[0.0];	ALLSLFSCK	1	79.103	1060.50198304273	0	0	14.246741928436	12.2231464451173	0.132179360993339	140009	136.02	0.0019641	23.665	2	ALLSLFSCK	IPI:A1	ALLSLFS2CK	1	S4(0) S7(1)	S7	185.987082091041	0.999999934956556	1	ALLSLF2CK	0.999999998808119	ALLSLF2CK	0.999999940708102	ALLSLF2CK	0.99999999871044	ALLSLF2CK	0.999999995395982	ALLSLF2CK	0.999999984203296	ALLSLF2CK
1.11123.11123.2	7,Phospho[S];	Phospho of S@7[0.0];	ALLSLWSYK	1	79.108	1159.56820546325	0	0	14.5252759602924	12.5905102436796	0.144458108994368	205491	123.51	0.0030012	8.6195	2	ALLSLWSYK	IPI:A1	ALLSLWS2YK	1	S4(0) S7(0.998) Y8(0.002)	S7	199.719965841037	0.99760436282831	0.998	ALLSLW2YK	0.999982928902559	ALLSLW2YK	0.997592082115841	ALLSLW2YK	0.999983016177483	ALLSLW2YK	0.999345519683206	ALLSLW2YK	0.999944917949639	ALLSLW2YK
1.11129.11129.2	7,Phospho[Y];	Phospho of Y@7[0.0];	ALLSLVYWK	1	79.147	1171.60447908835	0	0	14.2166089826391	12.2842389415362	0.144804598620942	136660	125.01	0.00054226	12.637	2	ALLSLVYWK	IPI:A1	ALLSLVY2WK	1	S4(0) Y7(1)	Y7	245.306993999536	0.99999999999979	1	ALLSLV4WK	1	ALLSLV4WK	0.99999999999976	ALLSLV4WK	1	ALLSLV4WK	1	ALLSLV4WK	0.999999999999901	ALLSLV4WK
1.11130.11130.2	7,Phospho[T];	Phospho of T@7[0.0];	ALLSLFTVK	1	79.153	1070.57726107356	0	0	14.358816768293	12.2608031073341	0.122699909975824	142566	109.11	0.0047511	6.6898	2	ALLSLFTVK	IPI:A1	ALLSLFT2VK	1	S4(0) T7(1)	T7	183.11865184118	0.999999999496851	1	ALLSLF3VK	0.999999999992346	ALLSLF3VK	0.999999998980877	ALLSLF3VK	0.999999999996221	ALLSLF3VK	0.999999999991136	ALLSLF3VK	0.999999999825455	ALLSLF3VK
1.11135.11135.2	7,Phospho[Y];	Phospho of Y@7[0.0];	ALLSLFYCK	1	79.186	1134.57123448735	0	0	14.3812976964536	10.6748734530233	0.0245652056082218	38714.4	87.435	0.0094659	14.56	2	ALLSLFYCK	IPI:A1	ALLSLFY2CK	1	S4(0) Y7(1)	Y7	195.61078756454	0.999991656949911	1	ALLSLF4CK	0.999999999995719	ALLSLF4CK	0.999988827261699	ALLSLF4CK	0.999999999996803	ALLSLF4CK	0.99999999999437	ALLSLF4CK	0.999996887314708	ALLSLF4CK
1.11149.11149.2	7,Phospho[Y];	Phospho of Y@7[0.0];	ALLSLMYFK	1	79.276	1164.56654649873	0	0	13.6256705894113	11.8190864949361	0.164214119752683	88446.6	80.229	0.013227	17.571	2	ALLSLMYFK	IPI:A1	ALLSLMY2FK	1	S4(0) Y7(1)	Y7	202.580504574287	0.999999981867627	1	ALLSLM4FK	0.999999999999095	ALLSLM4FK	0.999999988617758	ALLSLM4FK	0.999999999998766	ALLSLM4FK	0.999999999998227	ALLSLM4FK	0.999999989360168	ALLSLM4FK
1.11152.11152.2	7,Phospho[T];	Phospho of T@7[0.0];	ALLSLFTVK	1	79.3	1070.57726107356	0	0	14.2700411574152	12.3006301739817	0.139539022810036	138604	96.113	0.013244	8.5456	2	ALLSLFTVK	IPI:A1	ALLSLFT2VK	1	S4(0) T7(1)	T7	183.624676167831	0.99999992197295	1	ALLSLF3VK	0.999999999568167	ALLSLF3VK	0.99999984164835	ALLSLF3VK	0.999999999787216	ALLSLF3VK	0.99999999937616	ALLSLF3VK	0.999999979196707	ALLSLF3VK
1.11153.11153.2	7,Phospho[S];	Phospho of S@7[0.0];	ALLSLFSCK	1	79.305	1058.57069994307	0	0	11.7334968342587	8.06464936877287	0.0255058493847487	1668.06	165.18	0.00027876	39.478	2	ALLSLFSCK	IPI:A1	ALLSLFS2CK	1	S4(0) S7(1)	S7	164.864378871496	0.999999919296334	1	ALLSLF2CK	0.999999998211811	ALLSLF2CK	0.999999925217969	ALLSLF2CK	0.99999999809552	ALLSLF2CK	0.999999994729282	ALLSLF2CK	0.999999974824653	ALLSLF2CK
1.11155.11155.2	7,Phospho[S];	Phospho of S@7[0.0];	ALLSLWSYK	1	79.317	1159.56820546325	0	0	14.2909083674254	12.4178716865345	0.153656347338054	166157	123.79	0.002978	9.8662	2	ALLSLWSYK	IPI:A1	ALLSLWS2YK	1	S4(0) S7(0.997) Y8(0.003)	S7	175.916047847701	0.997373	0.997	ALLSLW2YK	0.999957364926986	ALLSLW2YK	0.997360867855411	ALLSLW2YK	0.999957555061558	ALLSLW2YK	0.998986485430652	ALLSLW2YK	0.999898509527599	ALLSLW2YK
1.11161.11161.2	7,Phospho[Y];	Phospho of Y@7[0.0];	ALLSLWYYK	1	79.356	1235.59964094824	0	0	13.9648651589703	12.0194905294296	0.142933666132959	100870	112.17	0.0015086	15.981	2	ALLSLWYYK	IPI:A1	ALLSLWY2YK	1	S4(0) Y7(0.998) Y8(0.002)	Y7	226.557527232553	0.997932977304831	0.998	ALLSLW4YK	0.999996571627813	ALLSLW4YK	0.998371540702805	ALLSLW4YK	0.999995784350982	ALLSLW4YK	0.999971881059739	ALLSLW4YK	0.999744735713253	ALLSLW4YK
1.11164.11164.2	7,Phospho[Y];	Phospho of Y@7[0.0];	ALLSLFYCK	1	79.379	1134.57123448735	0	0	14.0718159970703	8.54987004011596	0.0039980603140815	5166.08	93.561	0.0062682	15.383	2	ALLSLFYCK	IPI:A1	ALLSLFY2CK	1	S4(0) Y7(1)	Y7	216.798633845638	0.999999999884746	1	ALLSLF4CK	1	ALLSLF4CK	0.999999999840695	ALLSLF4CK	1	ALLSLF4CK	1	ALLSLF4CK	0.999999999948179	ALLSLF4CK
1.11172.11172.2	7,Phospho[S];	Phospho of S@7[0.0];	ALLSLMSWK	1	79.429	1125.58172615061	0	0	12.6762964599084	9.25954197530244	0.0328187761228217	7051.84	77.379	0.083887	11.66	2	ALLSLMSWK	IPI:A1	ALLSLMS2WK	1	S4(0) S7(1)	S7	171.287816362824	0.999989293208633	1	ALLSLM2WK	0.999999284366576	ALLSLM2WK	0.999993598978316	ALLSLM2WK	0.999998851079271	ALLSLM2WK	0.999996624285693	ALLSLM2WK	0.999996520979276	ALLSLM2WK
1.11175.11175.2	7,Phospho[S];	Phospho of S@7[0.0];	ALLSLWSVK	1	79.452	1095.57274271354	0	0	14.2091295065713	12.1484073561917	0.127361962187787	146130	102.53	0.012388	6.3595	2	ALLSLWSVK	IPI:A1	ALLSLWS2VK	1	S4(0) S7(1)	S7	189.973607709681	0.999999952152333	1	ALLSLW2VK	0.999999999979645	ALLSLW2VK	0.999999959667125	ALLSLW2VK	0.999999999976997	ALLSLW2VK	0.999999999914022	ALLSLW2VK	0.999999991464092	ALLSLW2VK
1.11176.11176.2	7,Phospho[Y];	Phospho of Y@7[0.0];	ALLSLWYYK	1	79.458	1235.59964094824	0	0	13.8269217677487	11.921120795959	0.148703487610014	90315	101.99	0.0023811	24.706	2	ALLSLWYYK	IPI:A1	ALLSLWY2YK	1	S4(0) Y7(0.998) Y8(0.002)	Y7	226.557527232553	0.997932977304831	0.998	ALLSLW4YK	0.999995470639559	ALLSLW4YK	0.998371540702805	ALLSLW4YK	0.999994422431747	ALLSLW4YK	0.999962297143761	ALLSLW4YK	0.999744735713253	ALLSLW4YK
1.11182.11182.2	7,Phospho[T];	Phospho of T@7[0.0];	ALLSLFTVK	1	79.498	1070.57726107356	0	0	14.1134526435107	12.0602262999073	0.128320229854748	111093	71.555	0.065456	8.3435	2	ALLSLFTVK	IPI:A1	ALLSLFT2VK	1	S4(0) T7(1)	T7	163.557266401405	0.999983266934044	1	ALLSLF3VK	0.999999904689734	ALLSLF3VK	0.999968569241626	ALLSLF3VK	0.999999949259589	ALLSLF3VK	0.999999844255321	ALLSLF3VK	0.999995705527374	ALLSLF3VK
1.11183.11183.2	7,Phospho[S];	Phospho of S@7[0.0];	ALLSLWSYK	1	79.504	1159.56820546325	0	0	14.4620001033726	12.5426165938658	0.146697371794223	201860	121.36	0.0038269	8.5269	2	ALLSLWSYK	IPI:A1	ALLSLWS2YK	1	S4(0) S7(0.997) Y8(0.003)	S7	214.089731766586	0.997245290882724	0.997	ALLSLW2YK	0.999973763062937	ALLSLW2YK	0.997230155488973	ALLSLW2YK	0.999973906822984	ALLSLW2YK	0.99851604086961	ALLSLW2YK	0.999954260548204	ALLSLW2YK
1.11184.11184.2	7,Phospho[Y];	Phospho of Y@7[0.0];	ALLSLVYWK	1	79.509	1171.60447908835	0	0	14.127412368048	12.2615691527792	0.154765654086712	133462	111.01	0.0016083	6.6419	2	ALLSLVYWK	IPI:A1	ALLSLVY2WK	1	S4(0) Y7(1)	Y7	221.990470256322	0.999999999928647	1	ALLSLV4WK	0.999999999999999	ALLSLV4WK	0.999999999919389	ALLSLV4WK	0.999999999999999	ALLSLV4WK	0.999999999999999	ALLSLV4WK	0.999999999966669	ALLSLV4WK
1.11191.11191.2	7,Phospho[Y];	Phospho of Y@7[0.0];	ALLSLMYFK	1	79.554	1164.56654649873	0	0	13.3815035747638	11.596661770597	0.167823607895798	69792.9	74.127	0.020602	20.961	2	ALLSLMYFK	IPI:A1	ALLSLMY2FK	1	S4(0) Y7(1)	Y7	202.41125872268	0.999999981629982	1	ALLSLM4FK	0.999999999999407	ALLSLM4FK	0.999999988463745	ALLSLM4FK	0.999999999999197	ALLSLM4FK	0.999999999998856	ALLSLM4FK	0.999999989215546	ALLSLM4FK
1.11193.11193.2	7,Phospho[Y];	Phospho of Y@7[0.0];	ALLSLFYCK	1	79.572	1134.57123448735	0	0	14.1431460121214	8.37999221696156	0.0031411892926214	4358.98	98.457	0.0037123	23.214	2	ALLSLFYCK	IPI:A1	ALLSLFY2CK	1	S4(0) Y7(1)	Y7	216.798633845638	0.999999999884746	1	ALLSLF4CK	1	ALLSLF4CK	0.999999999840695	ALLSLF4CK	1	ALLSLF4CK	1	ALLSLF4CK	0.999999999948179	ALLSLF4CK
1.11197.11197.2	7,Phospho[Y];	Phospho of Y@7[0.0];	ALLSLWYYK	1	79.593	1235.59964094824	0	0	13.5138029499207	11.4856809302446	0.131582398415809	57684.4	89.296	0.0084945	15.041	2	ALLSLWYYK	IPI:A1	ALLSLWY2YK	1	S4(0) Y7(0.998) Y8(0.002)	Y7	223.45989850603	0.997780101087625	0.998	ALLSLW4YK	0.999994488765306	ALLSLW4YK	0.998245213051527	ALLSLW4YK	0.999993231629219	ALLSLW4YK	0.999955368050897	ALLSLW4YK	0.999717694161818	ALLSLW4YK
1.11205.11205.2	7,Phospho[S];	Phospho of S@7[0.0];	ALLSLWSVK	1	79.65	1095.57274271354	0	0	14.4905976026277	12.5002906571213	0.136653473837698	178576	94.616	0.030337	11.22	2	ALLSLWSVK	IPI:A1	ALLSLWS2VK	1	S4(0) S7(1)	S7	185.717385998778	0.999986135620107	1	ALLSLW2VK	0.999999989354592	ALLSLW2VK	0.999988656169481	ALLSLW2VK	0.999999987556501	ALLSLW2VK	0.99999993307146	ALLSLW2VK	0.999998168772749	ALLSLW2VK
1.11206.11206.2	7,Phospho[S];	Phospho of S@7[0.0];	ALLSLMSWK	1	79.655	1125.58172615061	0	0	13.4316668192965	8.76716296049248	0.0094239226600834	6419.93	99.568	0.016622	6.4725	2	ALLSLMSWK	IPI:A1	ALLSLMS2WK	1	S4(0) S7(1)	S7	164.731418199385	0.999984364454733	1	ALLSLM2WK	0.999999568567431	ALLSLM2WK	0.999990456025068	ALLSLM2WK	0.999999333000485	ALLSLM2WK	0.999997929714195	ALLSLM2WK	0.999995406135582	ALLSLM2WK
1.11211.11211.2	7,Phospho[S];	Phospho of S@7[0.0];	ALLSLWSYK	1	79.69	1159.56820546325	0	0	14.4181185977412	12.5300961240408	0.151370852897755	178605	126.19	0.002779	9.6475	2	ALLSLWSYK	IPI:A1	ALLSLWS2YK	1	S4(0) S7(0.997) Y8(0.003)	S7	191.191961403617	0.997020078790881	0.997	ALLSLW2YK	0.999961671279904	ALLSLW2YK	0.997005465693235	ALLSLW2YK	0.999961858880895	ALLSLW2YK	0.99869784381242	ALLSLW2YK	0.999919157432529	ALLSLW2YK
1.11212.11212.2	7,Phospho[Y];	Phospho of Y@7[0.0];	ALLSLVYWK	1	79.696	1171.60447908835	0	0	13.7685059969562	11.9846339027038	0.167986427043165	105354	98.997	0.0034308	12.203	2	ALLSLVYWK	IPI:A1	ALLSLVY2WK	1	S4(0) Y7(1)	Y7	218.655048840772	0.999999999902907	1	ALLSLV4WK	0.999999999999997	ALLSLV4WK	0.99999999989051	ALLSLV4WK	0.999999999999998	ALLSLV4WK	0.999999999999996	ALLSLV4WK	0.999999999954069	ALLSLV4WK
1.11213.11213.2	7,Phospho[T];	Phospho of T@7[0.0];	ALLSLWTMK	1	79.701	1141.55853195486	0	0	14.0082999164857	12.2511142163039	0.172529731613662	148105	65.5	0.089405	9.1413	2	ALLSLWTMK	IPI:A1	ALLSLWT2MK	1	S4(0.004) T7(0.996)	T7	165.722702977058	0.996487505912508	0.996	ALLSLW3MK	0.996633409071407	ALLSLW3MK	0.992567433758698	ALLSLW3MK	0.998379591154067	ALLSLW3MK	0.99013671406437	ALLSLW3MK	0.999426019883922	ALLSLW3MK
1.11219.11219.2	7,Phospho[Y];	Phospho of Y@7[0.0];	ALLSLFYCK	1	79.74	1134.57123448735	0	0	14.6230519109089	10.1324429821194	0.011213813316389	25145.7	83.753	0.011388	16.953	2	ALLSLFYCK	IPI:A1	ALLSLFY2CK	1	S4(0) Y7(1)	Y7	191.191961403617	0.999989533027994	1	ALLSLF4CK	0.999999999996707	ALLSLF4CK	0.999986075155506	ALLSLF4CK	0.999999999997525	ALLSLF4CK	0.999999999995807	ALLSLF4CK	0.999996002535473	ALLSLF4CK
1.11233.11233.2	7,Phospho[Y];	Phospho of Y@7[0.0];	ALLSLFYCK	1	79.83	1135.60531815957	0	0	14.2617440489156	9.4556210783568	0.0081795105055212	12779.8	82.716	0.011929	14.814	2	ALLSLFYCK	IPI:A1	ALLSLFY2CK	1	S4(0) Y7(1)	Y7	190.939627768416	0.999989396563012	1	ALLSLF4CK	0.99999999999484	ALLSLF4CK	0.999985898921894	ALLSLF4CK	0.99999999999612	ALLSLF4CK	0.999999999993349	ALLSLF4CK	0.999995945008218	ALLSLF4CK
1.11235.11235.2	7,Phospho[S];	Phospho of S@7[0.0];	ALLSLWSVK	1	79.848	1095.57521432227	0	0	14.1575043342191	12.0687809460911	0.123845137115162	132803	87.184	0.050922	7.5254	2	ALLSLWSVK	IPI:A1	ALLSLWS2VK	1	S4(0) S7(1)	S7	161.082769699463	0.999999887995844	1	ALLSLW2VK	0.999999999602293	ALLSLW2VK	0.99999990204113	ALLSLW2VK	0.999999999561005	ALLSLW2VK	0.999999998726831	ALLSLW2VK	0.999999971015995	ALLSLW2VK
1.11241.11241.2	7,Phospho[T];	Phospho of T@7[0.0];	ALLSLWTMK	1	79.887	1141.56287884218	0	0	14.2804563104393	12.3183875358707	0.140567317819243	135119	122.74	0.0016181	17.788	2	ALLSLWTMK	IPI:A1	ALLSLWT2MK	1	S4(0) T7(1)	T7	205.006029773307	0.999999999657283	1	ALLSLW3MK	0.999999999971339	ALLSLW3MK	0.99999999912956	ALLSLW3MK	0.999999999988715	ALLSLW3MK	0.999999999958585	ALLSLW3MK	0.999999999917006	ALLSLW3MK
1.11243.11243.2	7,Phospho[S];	Phospho of S@7[0.0];	ALLSLWSYK	1	79.899	1159.57074617291	0	0	14.199624828477	12.275110781326	0.145946662822964	144205	113.44	0.0074257	8.0481	2	ALLSLWSYK	IPI:A1	ALLSLWS2YK	1	S4(0) S7(0.997) Y8(0.003)	S7	175.916047847701	0.997373	0.997	ALLSLW2YK	0.999946337668325	ALLSLW2YK	0.997360867855411	ALLSLW2YK	0.999946578361142	ALLSLW2YK	0.998692330797651	ALLSLW2YK	0.999898509527599	ALLSLW2YK
1.11244.11244.2	7,Phospho[Y];	Phospho of Y@7[0.0];	ALLSLVYWK	1	79.904	1171.60447908835	0	0	13.4444511635208	11.7118969230004	0.176832160768795	77844.4	89.142	0.0085746	11.86	2	ALLSLVYWK	IPI:A1	ALLSLVY2WK	1	S4(0) Y7(1)	Y7	221.990470256322	0.999999999928647	1	ALLSLV4WK	0.999999999999998	ALLSLV4WK	0.999999999919389	ALLSLV4WK	0.999999999999998	ALLSLV4WK	0.999999999999997	ALLSLV4WK	0.999999999966669	ALLSLV4WK
1.11245.11245.2	7,Phospho[Y];	Phospho of Y@7[0.0];	ALLSLFYYK	1	79.91	1196.59099613081	0	0	13.9636058655464	12.1621782798575	0.165063078253891	117100	97.798	0.0040564	20.74	2	ALLSLFYYK	IPI:A1	ALLSLFY2YK	1	S4(0) Y7(0.998) Y8(0.002)	Y7	221.209516953303	0.997661991784314	0.998	ALLSLF4YK	0.999998035073309	ALLSLF4YK	0.999237597420958	ALLSLF4YK	0.999994820446184	ALLSLF4YK	0.999942129027742	ALLSLF4YK	0.999831194804815	ALLSLF4YK
1.11267.11267.2	7,Phospho[S];	Phospho of S@7[0.0];	ALLSLWSVK	1	80.056	1095.57253021151	0	0	14.1636270294354	12.2055069555578	0.141123473407576	137384	107.06	0.010331	7.7728	2	ALLSLWSVK	IPI:A1	ALLSLWS2VK	1	S4(0) S7(1)	S7	172.762780633426	0.99999995928393	1	ALLSLW2VK	0.999999999876481	ALLSLW2VK	0.999999964767286	ALLSLW2VK	0.999999999862325	ALLSLW2VK	0.999999999556605	ALLSLW2VK	0.999999990537959	ALLSLW2VK
1.11268.11268.2	7,Phospho[S];	Phospho of S@7[0.0];	ALLSLFSCK	1	80.061	1058.67387666119	0	0	13.0420805405688	9.15242191643652	0.0204523267771432	6164.04	113.44	0.0074257	29.562	2	ALLSLFSCK	IPI:A1	ALLSLFS2CK	1	S4(0) S7(1)	S7	181.881705662211	0.999999910757139	1	ALLSLF2CK	0.999999998205488	ALLSLF2CK	0.99999991846806	ALLSLF2CK	0.999999998062097	ALLSLF2CK	0.999999993289933	ALLSLF2CK	0.999999977579306	ALLSLF2CK
1.11271.11271.2	7,Phospho[T];	Phospho of T@7[0.0];	ALLSLWTMK	1	80.084	1141.5628895273	0	0	15.1171074409645	13.333143989545	0.167971080980074	386760	110.84	0.0043545	29.502	2	ALLSLWTMK	IPI:A1	ALLSLWT2MK	1	S4(0) T7(1)	T7	205.006029773307	0.999999999657283	1	ALLSLW3MK	0.999999999951052	ALLSLW3MK	0.99999999912956	ALLSLW3MK	0.999999999980728	ALLSLW3MK	0.999999999926997	ALLSLW3MK	0.999999999917006	ALLSLW3MK
1.11272.11272.2	7,Phospho[Y];	Phospho of Y@7[0.0];	ALLSLFYCK	1	80.089	1135.60538932626	0	0	14.1693348790356	9.35795660588104	0.0081366374568246	11590.7	98.997	0.0034308	21.714	2	ALLSLFYCK	IPI:A1	ALLSLFY2CK	1	S4(0) Y7(1)	Y7	193.539817303931	0.9999907213921	1	ALLSLF4CK	0.999999999996945	ALLSLF4CK	0.999987612757526	ALLSLF4CK	0.999999999997712	ALLSLF4CK	0.999999999996069	ALLSLF4CK	0.99999650013098	ALLSLF4CK
1.11274.11274.2	7,Phospho[S];	Phospho of S@7[0.0];	ALLSLWSYK	1	80.1	1159.56884849336	0	0	14.3641380655518	12.460817358651	0.149072769418213	175808	107.83	0.0099781	8.3007	2	ALLSLWSYK	IPI:A1	ALLSLWS2YK	1	S4(0) S7(0.997) Y8(0.003)	S7	168.514264513326	0.996746226490161	0.997	ALLSLW2YK	0.999940646256806	ALLSLW2YK	0.996732453541808	ALLSLW2YK	0.999940896348284	ALLSLW2YK	0.998780334880765	ALLSLW2YK	0.999855031641608	ALLSLW2YK
1.11277.11277.2	7,Phospho[Y];	Phospho of Y@7[0.0];	ALLSLWYMK	1	80.123	1203.57781080897	0	0	14.4375991191342	12.5844647309519	0.156745095570929	188629	111.82	0.001539	22.673	2	ALLSLWYMK	IPI:A1	ALLSLWY2MK	1	S4(0) Y7(1)	Y7	221.990470256322	0.999999999928647	1	ALLSLW4MK	0.999999999999999	ALLSLW4MK	0.999999999945142	ALLSLW4MK	0.999999999999999	ALLSLW4MK	0.999999999999999	ALLSLW4MK	0.999999999963246	ALLSLW4MK
1.11283.11283.2	7,Phospho[Y];	Phospho of Y@7[0.0];	ALLSLVYWK	1	80.163	1171.60373068746	0	0	12.2615037559123	10.3218072848033	0.143747574698586	17550.9	74.127	0.020602	12.128	2	ALLSLVYWK	IPI:A1	ALLSLVY2WK	1	S4(0) Y7(1)	Y7	177.607483869803	0.999999973232247	1	ALLSLV4WK	0.99999999999569	ALLSLV4WK	0.999999970487805	ALLSLV4WK	0.999999999996091	ALLSLV4WK	0.999999999994095	ALLSLV4WK	0.999999985933817	ALLSLV4WK
1.11296.11296.2	7,Phospho[S];	Phospho of S@7[0.0];	ALLSLWSVK	1	80.248	1095.57253021151	0	0	14.2590829583206	12.312304120293	0.14273309831839	158279	92.611	0.035891	15.684	2	ALLSLWSVK	IPI:A1	ALLSLWS2VK	1	S4(0) S7(1)	S7	183.624676167831	0.999984562292694	1	ALLSLW2VK	0.999999984520644	ALLSLW2VK	0.999987338786268	ALLSLW2VK	0.999999981918494	ALLSLW2VK	0.999999903464875	ALLSLW2VK	0.999997911432755	ALLSLW2VK
1.11297.11297.2	7,Phospho[S];	Phospho of S@7[0.0];	ALLSLFSCK	1	80.253	1058.67387666119	0	0	12.6344989136579	8.26725227657659	0.0126861220232768	2188.95	72.2	0.12439	12.098	2	ALLSLFSCK	IPI:A1	ALLSLFS2CK	1	S4(0) S7(1)	S7	157.245021172922	0.999975899087899	1	ALLSLF2CK	0.999998834957814	ALLSLF2CK	0.99997797569992	ALLSLF2CK	0.999998738288191	ALLSLF2CK	0.999995426220635	ALLSLF2CK	0.999993920735986	ALLSLF2CK
1.11298.11298.2	7,Phospho[Y];	Phospho of Y@7[0.0];	ALLSLFYYK	1	80.259	1196.58853879279	0	0	13.9917465334471	12.1076728312169	0.151969763505447	102940	89.296	0.0084945	16.506	2	ALLSLFYYK	IPI:A1	ALLSLFY2YK	1	S4(0) Y7(0.998) Y8(0.002)	Y7	228.193671636257	0.998009427635891	0.998	ALLSLF4YK	0.999999210732937	ALLSLF4YK	0.999374089827553	ALLSLF4YK	0.999997882013735	ALLSLF4YK	0.999975259495185	ALLSLF4YK	0.999868007064131	ALLSLF4YK
1.11308.11308.2	7,Phospho[Y];	Phospho of Y@7[0.0];	ALLSLWYMK	1	80.325	1203.57781080897	0	0	14.3959872527963	12.5504640107738	0.157942657029623	184883	139.31	0.00031875	24.53	2	ALLSLWYMK	IPI:A1	ALLSLWY2MK	1	S4(0) Y7(1)	Y7	220.290613340873	0.999999999916519	1	ALLSLW4MK	0.999999999999999	ALLSLW4MK	0.999999999935676	ALLSLW4MK	0.999999999999999	ALLSLW4MK	0.999999999999999	ALLSLW4MK	0.999999999956758	ALLSLW4MK
1.11314.11314.2	7,Phospho[S];	Phospho of S@7[0.0];	ALLSLWSYK	1	80.364	1159.56884849336	0	0	14.0502083460579	12.1213947347984	0.145320502861784	128610	114.89	0.006767	8.4942	2	ALLSLWSYK	IPI:A1	ALLSLWS2YK	1	S4(0) S7(0.997) Y8(0.003)	S7	190.939627768416	0.997000772371116	0.997	ALLSLW2YK	0.999927525178719	ALLSLW2YK	0.99698608435454	ALLSLW2YK	0.999927879429937	ALLSLW2YK	0.997387784873789	ALLSLW2YK	0.999918234261351	ALLSLW2YK
1.11326.11326.2	7,Phospho[S];	Phospho of S@7[0.0];	ALLSLFSCK	1	80.443	1058.67387666119	0	0	12.867090510834	0	0	0	94.363	0.031039	17.223	2	ALLSLFSCK	IPI:A1	ALLSLFS2CK	1	S4(0) S7(1)	S7	139.300396773305	0.999975914072854	1	ALLSLF2CK	0.999999263655854	ALLSLF2CK	0.999977666574615	ALLSLF2CK	0.999999215397026	ALLSLF2CK	0.999997811878581	ALLSLF2CK	0.999992409975274	ALLSLF2CK
1.11327.11327.2	7,Phospho[Y];	Phospho of Y@7[0.0];	ALLSLFYYK	1	80.449	1196.58853879279	0	0	12.623495421577	10.7718489676054	0.156978495559849	29258.4	86.794	0.0098004	18.007	2	ALLSLFYYK	IPI:A1	ALLSLFY2YK	1	S4(0) Y7(0.998) Y8(0.002)	Y7	198.862686353927	0.9975512487975	0.998	ALLSLF4YK	0.999998092723127	ALLSLF4YK	0.999092930768488	ALLSLF4YK	0.999995597295095	ALLSLF4YK	0.999964651723246	ALLSLF4YK	0.999761602487051	ALLSLF4YK
1.11329.11329.2	7,Phospho[Y];	Phospho of Y@7[0.0];	ALLSLWYCK	1	80.459	1175.54163337099	0	0	13.1328240255482	11.3838170081572	0.17394658365436	57891.2	100.19	0.0011928	10.638	2	ALLSLWYCK	IPI:A1	ALLSLWY2CK	1	S4(0) Y7(1)	Y7	200.596552097781	0.999999978877409	1	ALLSLW4CK	0.999999999998973	ALLSLW4CK	0.999999981278752	ALLSLW4CK	0.999999999998889	ALLSLW4CK	0.999999999998674	ALLSLW4CK	0.999999983836728	ALLSLW4CK
1.11333.11333.2	7,Phospho[S];	Phospho of S@7[0.0];	ALLSLWSYK	1	80.488	1159.56884849336	0	0	13.8996177920937	11.911774931231	0.136990614765394	101991	120.09	0.0044044	10.671	2	ALLSLWSYK	IPI:A1	ALLSLWS2YK	1	S4(0) S7(0.997) Y8(0.003)	S7	168.514264513326	0.996746226490161	0.997	ALLSLW2YK	0.999951821422197	ALLSLW2YK	0.996732453541808	ALLSLW2YK	0.999952022109508	ALLSLW2YK	0.999032932284196	ALLSLW2YK	0.999855031641608	ALLSLW2YK
1.11341.11341.2	7,Phospho[S];	Phospho of S@7[0.0];	ALLSLWSMK	1	80.538	1125.57267971543	0	0	13.2040085678009	8.49933548752974	0.0090528732970691	4911.5	92.538	0.036092	7.0053	2	ALLSLWSMK	IPI:A1	ALLSLWS2MK	1	S4(0.004) S7(0.996)	S7	145.380169151295	0.996365041795716	0.996	ALLSLW2MK	0.998719928994899	ALLSLW2MK	0.996710838495708	ALLSLW2MK	0.998594342718784	ALLSLW2MK	0.991282025684222	ALLSLW2MK	0.999416421326516	ALLSLW2MK
1.11347.11347.2	7,Phospho[Y];	Phospho of Y@7[0.0];	ALLSLMYMK	1	80.577	1148.53715363283	0	0	14.1417482101575	12.3291345987067	0.163226966947962	156017	77.058	0.016283	55.53	2	ALLSLMYMK	IPI:A1	ALLSLMY2MK	1	S4(0) Y7(1)	Y7	173.176210326848	0.999999960715718	1	ALLSLM4MK	0.999999999998389	ALLSLM4MK	0.999999999614083	ALLSLM4MK	0.999999999959224	ALLSLM4MK	0.999999999944723	ALLSLM4MK	0.999999974372748	ALLSLM4MK
1.11351.11351.2	7,Phospho[Y];	Phospho of Y@7[0.0];	ALLSLFYCK	1	80.606	1135.60538932626	0	0	13.6575443139547	9.69808795452966	0.0190734805915414	12396.7	89.046	0.0086247	7.9275	2	ALLSLFYCK	IPI:A1	ALLSLFY2CK	1	S4(0) Y7(1)	Y7	193.539817303931	0.9999907213921	1	ALLSLF4CK	0.999999999992659	ALLSLF4CK	0.999987612757526	ALLSLF4CK	0.999999999994502	ALLSLF4CK	0.999999999990298	ALLSLF4CK	0.99999650013098	ALLSLF4CK
1.11357.11357.2	7,Phospho[T];	Phospho of T@7[0.0];	ALLSLWTMK	1	80.645	1141.55759698998	0	0	14.372567814505	12.4285679387705	0.143130299865039	172545	104.95	0.0057077	8.3335	2	ALLSLWTMK	IPI:A1	ALLSLWT2MK	1	S4(0) T7(1)	T7	158.220068375976	0.999977220263116	1	ALLSLW3MK	0.999996317396986	ALLSLW3MK	0.999953230938897	ALLSLW3MK	0.999998206359681	ALLSLW3MK	0.999992932053657	ALLSLW3MK	0.999994584604243	ALLSLW3MK
1.11358.11358.2	7,Phospho[S];	Phospho of S@7[0.0];	ALLSLFSCK	1	80.65	1060.55107067303	0	0	13.0462747792591	0	0	0	64.374	0.18561	15.393	2	ALLSLFSCK	IPI:A1	ALLSLFS2CK	1	S4(0.5) S7(0.5)	S4	77.6273571095517	0.5	0.5	ALLSLF2CK	0.806716720308699	ALLSLF2CK	0.515739210871531	ALLSLF2CK	0.797487958727433	ALLSLF2CK	0.606158112862709	ALLSLF2CK	0.723662003318065	ALL2LFSCK
1.11362.11362.2	7,Phospho[S];	Phospho of S@7[0.0];	ALLSLWSYK	1	80.679	1159.56884849336	0	0	13.8335851155567	12.0101939627907	0.161477227449565	111508	130.41	0.0024292	8.9102	2	ALLSLWSYK	IPI:A1	ALLSLWS2YK	1	S4(0) S7(0.997) Y8(0.003)	S7	169.87322328471	0.996871509432996	0.997	ALLSLW2YK	0.999916031439319	ALLSLW2YK	0.996858147650484	ALLSLW2YK	0.999916387794537	ALLSLW2YK	0.998152886456332	ALLSLW2YK	0.999864222109979	ALLSLW2YK
1.11373.11373.2	8,Phospho[Y];	Phospho of Y@8[0.0];	ALLSLWYYK	1	80.753	1236.77864818146	0	0	14.1572944520088	12.2151357413225	0.143394069117346	139274	61.999	0.042178	10.145	2	ALLSLWYYK	IPI:A1	ALLSLWYY2K	1	S4(0) Y7(0.5) Y8(0.5)	Y7	200.920269070296	0.499999999979768	0.5	ALLSLW4YK	0.989045317886274	ALLSLW4YK	0.55979993455837	ALLSLW4YK	0.986411959178273	ALLSLW4YK	0.907445919383401	ALLSLW4YK	0.891481122223876	ALLSLW4YK
1.11374.11374.2	7,Phospho[Y];	Phospho of Y@7[0.0];	ALLSLFYYK	1	80.758	1196.58853879279	0	0	13.8683013944757	11.8839743303513	0.137473093573693	82021.5	92.47	0.0068374	15.696	2	ALLSLFYYK	IPI:A1	ALLSLFY2YK	1	S4(0) Y7(0.997) Y8(0.003)	Y7	176.066442271652	0.997391969855598	0.997	ALLSLF4YK	0.999991570274294	ALLSLF4YK	0.998900199502817	ALLSLF4YK	0.999982331232215	ALLSLF4YK	0.99988845024881	ALLSLF4YK	0.999655880640926	ALLSLF4YK
1.11379.11379.2	7,Phospho[S];	Phospho of S@7[0.0];	ALLSLWSVK	1	80.792	1093.66432824648	0	0	12.8041512770907	8.98267825229084	0.0218955244775547	7963.93	118.28	0.0052282	18.996	2	ALLSLWSVK	IPI:A1	ALLSLWS2VK	1	S4(0) S7(1)	S7	172.264100742483	0.999989880018924	1	ALLSLW2VK	0.999999989542043	ALLSLW2VK	0.999991538329082	ALLSLW2VK	0.999999988016758	ALLSLW2VK	0.999999948004377	ALLSLW2VK	0.999998336463862	ALLSLW2VK
1.11380.11380.2	7,Phospho[Y];	Phospho of Y@7[0.0];	ALLSLFYCK	1	80.797	1135.60538932626	0	0	13.3724779817398	8.65504182632459	0.0089380650068077	5739.01	80.229	0.013227	17.571	2	ALLSLFYCK	IPI:A1	ALLSLFY2CK	1	S4(0) Y7(1)	Y7	195.61078756454	0.999991656949911	1	ALLSLF4CK	0.999999999995257	ALLSLF4CK	0.999988827261699	ALLSLF4CK	0.999999999996458	ALLSLF4CK	0.999999999993744	ALLSLF4CK	0.999996887314708	ALLSLF4CK
1.11383.11383.2	7,Phospho[Y];	Phospho of Y@7[0.0];	ALLSLMYMK	1	80.813	1148.53715363283	0	0	14.2290783332902	12.3455185510144	0.152047883871472	159138	71.342	0.024708	46.42	2	ALLSLMYMK	IPI:A1	ALLSLMY2MK	1	S4(0) Y7(1)	Y7	167.206739684586	0.999999934119925	1	ALLSLM4MK	0.999999999995932	ALLSLM4MK	0.999999999230048	ALLSLM4MK	0.999999999908103	ALLSLM4MK	0.999999999876749	ALLSLM4MK	0.999999956327544	ALLSLM4MK
1.11387.11387.2	7,Phospho[S];	Phospho of S@7[0.0];	ALLSLFSCK	1	80.842	1059.63121189713	0	0	12.4588303257107	9.4114195658097	0.047481706905327	8175.76	157.97	0.00060974	31.584	2	ALLSLFSCK	IPI:A1	ALLSLFS2CK	1	S4(0) S7(1)	S7	205.397899737331	0.999999939363565	1	ALLSLF2CK	0.999999996270943	ALLSLF2CK	0.99999994557559	ALLSLF2CK	0.999999995884501	ALLSLF2CK	0.999999979755662	ALLSLF2CK	0.999999988380365	ALLSLF2CK
1.11392.11392.2	7,Phospho[S];	Phospho of S@7[0.0];	ALLSLWSYK	1	80.877	1159.56884849336	0	0	13.9132041914485	12.0996815768127	0.163078660530843	121018	102.52	0.012391	9.428	2	ALLSLWSYK	IPI:A1	ALLSLWS2YK	1	S4(0) S7(0.997) Y8(0.003)	S7	170.509052065547	0.996928452625967	0.997	ALLSLW2YK	0.99992985199789	ALLSLW2YK	0.99691527940525	ALLSLW2YK	0.999930153418008	ALLSLW2YK	0.998459624504616	ALLSLW2YK	0.999868319062762	ALLSLW2YK
1.11398.11398.2	7,Phospho[Y];	Phospho of Y@7[0.0];	ALLSLMYWK	1	80.916	1203.57492753098	0	0	14.4760010559877	12.5917258950996	0.151939150964531	184878	126.67	0.00051632	9.7835	2	ALLSLMYWK	IPI:A1	ALLSLMY2WK	1	S4(0) Y7(1)	Y7	222.78578279682	0.999999999933699	1	ALLSLM4WK	0.999999999999999	ALLSLM4WK	0.999999999843758	ALLSLM4WK	1	ALLSLM4WK	0.999999999999999	ALLSLM4WK	0.999999999972005	ALLSLM4WK
1.11427.11427.2	7,Phospho[Y];	Phospho of Y@7[0.0];	ALLSLMYWK	1	81.111	1203.57883411314	0	0	14.5066995650534	12.6500864429573	0.156200768424737	184113	111.01	0.0016083	6.6419	2	ALLSLMYWK	IPI:A1	ALLSLMY2WK	1	S4(0) Y7(1)	Y7	219.688681258621	0.999999999911747	1	ALLSLM4WK	0.999999999999998	ALLSLM4WK	0.999999999794491	ALLSLM4WK	0.999999999999999	ALLSLM4WK	0.999999999999998	ALLSLM4WK	0.999999999965492	ALLSLM4WK
1.11439.11439.2	7,Phospho[S];	Phospho of S@7[0.0];	ALLSLWSVK	1	81.19	1095.57400723192	0	0	13.7088731062594	11.6755289673916	0.130897050489512	82271.5	84.507	0.058336	6.7632	2	ALLSLWSVK	IPI:A1	ALLSLWS2VK	1	S4(0) S7(1)	S7	167.206739684586	0.999986447714257	1	ALLSLW2VK	0.999999954166864	ALLSLW2VK	0.999988605457664	ALLSLW2VK	0.999999947376862	ALLSLW2VK	0.99999976668401	ALLSLW2VK	0.999997644098306	ALLSLW2VK
1.11440.11440.2	7,Phospho[Y];	Phospho of Y@7[0.0];	ALLSLFYCK	1	81.195	1137.5095770689	0	0	13.1505229195846	0	0	0	86.794	0.0044711	18.813	2	ALLSLFYCK	IPI:A1	ALLSLFY2CK	1	S4(0) Y7(1)	Y7	220.290613340873	0.999999999916519	1	ALLSLF4CK	1	ALLSLF4CK	0.999999999884009	ALLSLF4CK	1	ALLSLF4CK	1	ALLSLF4CK	0.999999999962996	ALLSLF4CK
1.11447.11447.2	7,Phospho[S];	Phospho of S@7[0.0];	ALLSLWSYK	1	81.246	1159.56884849336	0	0	13.8047876758002	11.9298083086147	0.153358131022156	106280	104.79	0.011359	10.179	2	ALLSLWSYK	IPI:A1	ALLSLWS2YK	1	S4(0) S7(0.997) Y8(0.003)	S7	172.762780633426	0.997122042629827	0.997	ALLSLW2YK	0.999911015788934	ALLSLW2YK	0.997109518616492	ALLSLW2YK	0.999911407412343	ALLSLW2YK	0.997882644929088	ALLSLW2YK	0.999881867342103	ALLSLW2YK
1.11452.11452.2	7,Phospho[Y];	Phospho of Y@7[0.0];	ALLSLMYWK	1	81.28	1203.57883411314	0	0	14.1665010190007	12.2409168486037	0.145790565443005	115169	98.997	0.0034308	12.203	2	ALLSLMYWK	IPI:A1	ALLSLMY2WK	1	S4(0) Y7(1)	Y7	226.557527232553	0.999999999953196	1	ALLSLM4WK	0.999999999999999	ALLSLM4WK	0.999999999888091	ALLSLM4WK	0.999999999999999	ALLSLM4WK	0.999999999999999	ALLSLM4WK	0.999999999982283	ALLSLM4WK
1.11463.11463.2	7,Phospho[T];	Phospho of T@7[0.0];	ALLSLFTMK	1	81.353	1101.70328898086	0	0	14.4549728143635	9.60190863129702	0.0078044266809635	8272.77	99.568	0.0084053	15.699	2	ALLSLFTMK	IPI:A1	ALLSLFT2MK	1	S4(0) T7(1)	T7	172.762780633426	0.999990167217444	1	ALLSLF3MK	0.999999765348485	ALLSLF3MK	0.999959311893259	ALLSLF3MK	0.999999943295309	ALLSLF3MK	0.999999783634709	ALLSLF3MK	0.999997909399344	ALLSLF3MK
1.11470.11470.3	7,Phospho[Y];	Phospho of Y@7[0.0];	ALLSLMYMK	1	81.398	1148.53745262851	0	0	14.8033410892292	12.4127608674905	0.0915765337639255	196960	69.998	0.023002	42.474	3	ALLSLMYMK	IPI:A1	ALLSLMY2MK	1	S4(0) Y7(1)	Y7	179.709436848297	0.999999977684768	1	ALLSLM4MK	0.999999999999656	ALLSLM4MK	0.999999999818744	ALLSLM4MK	0.99999999999138	ALLSLM4MK	0.999999999988325	ALLSLM4MK	0.999999985696124	ALLSLM4MK
1.11484.11484.2	7,Phospho[Y];	Phospho of Y@7[0.0];	ALLSLMYWK	1	81.488	1203.57883411314	0	0	13.9752007676539	11.9686605497216	0.134453049136703	95008.7	100.39	0.0027034	19.271	2	ALLSLMYWK	IPI:A1	ALLSLMY2WK	1	S4(0) Y7(1)	Y7	199.327951135537	0.999999976711523	1	ALLSLM4WK	0.999999999999067	ALLSLM4WK	0.999999949855814	ALLSLM4WK	0.999999999999567	ALLSLM4WK	0.999999999999196	ALLSLM4WK	0.999999991166283	ALLSLM4WK
1.11485.11485.2	7,Phospho[S];	Phospho of S@7[0.0];	ALLSLFSCK	1	81.493	1058.67479622993	0	0	12.529310481819	7.81512392717576	0.0089671573934744	2477.79	84.882	0.057298	10.349	2	ALLSLFSCK	IPI:A1	ALLSLFS2CK	1	S4(0.004) S7(0.996)	S7	142.492013852966	0.996002839423579	0.996	ALLSLF2CK	0.999964031920386	ALLSLF2CK	0.9963679687593	ALLSLF2CK	0.999961043041924	ALLSLF2CK	0.999858527076027	ALLSLF2CK	0.999078037528291	ALLSLF2CK
1.11495.11495.2	7,Phospho[T];	Phospho of T@7[0.0];	ALLSLFTMK	1	81.563	1101.70328898086	0	0	13.6566363653948	0	0	0	73.781	0.05665	6.6119	2	ALLSLFTMK	IPI:A1	ALLSLFT2MK	1	S4(0) T7(1)	T7	167.637106069663	0.999986780435655	1	ALLSLF3MK	0.999999902557661	ALLSLF3MK	0.999947554929864	ALLSLF3MK	0.999999975439163	ALLSLF3MK	0.999999916627746	ALLSLF3MK	0.999997049744308	ALLSLF3MK
1.11513.11513.2	7,Phospho[S];	Phospho of S@7[0.0];	ALLSLFSCK	1	81.683	1058.67479622993	0	0	13.0153684802057	0	0	0	82.831	0.062981	12.432	2	ALLSLFSCK	IPI:A1	ALLSLFS2CK	1	S4(0.5) S7(0.5)	S4	93.1181350623091	0.5	0.5	ALLSLF2CK	0.892409663483644	ALLSLF2CK	0.518877281602052	ALLSLF2CK	0.88567073221886	ALLSLF2CK	0.719756955804774	ALLSLF2CK	0.760388273348035	ALL2LFSCK
1.11519.11519.2	7,Phospho[Y];	Phospho of Y@7[0.0];	ALLSLMYWK	1	81.723	1203.57883411314	0	0	13.689670855729	11.7325795270925	0.141268728211543	78427.1	93.561	0.0062682	13.332	2	ALLSLMYWK	IPI:A1	ALLSLMY2WK	1	S4(0) Y7(1)	Y7	200.920269070296	0.99999997939703	1	ALLSLM4WK	0.999999999999068	ALLSLM4WK	0.999999955365559	ALLSLM4WK	0.99999999999957	ALLSLM4WK	0.999999999999192	ALLSLM4WK	0.99999999224997	ALLSLM4WK
1.11525.11525.2	7,Phospho[S];	Phospho of S@7[0.0];	ALLSLVSWK	1	81.763	1096.61001190536	0	0	12.660438146653	0	0	0	74.944	0.10293	10.506	2	ALLSLVSWK	IPI:A1	ALLSLVS2WK	1	S4(0.003) S7(0.997)	S7	147.712919270873	0.996633491075063	0.997	ALLSLV2WK	0.999978726903843	ALLSLV2WK	0.99681905412172	ALLSLV2WK	0.99997770768736	ALLSLV2WK	0.999932732824964	ALLSLV2WK	0.999063303747294	ALLSLV2WK
1.11529.11529.2	7,Phospho[S];	Phospho of S@7[0.0];	ALLSLWSYK	1	81.792	1159.56884849336	0	0	13.6464102977656	11.8753345850518	0.170149857979503	98879.3	76.143	0.093557	9.5472	2	ALLSLWSYK	IPI:A1	ALLSLWS2YK	1	S4(0.004) S7(0.991) Y8(0.004)	S7	120.524603223702	0.99107840219229	0.991	ALLSLW2YK	0.99906354933179	ALLSLW2YK	0.991132615161592	ALLSLW2YK	0.999054680639354	ALLSLW2YK	0.995207738725159	ALLSLW2YK	0.998413797428128	ALLSLW2YK
1.11531.11531.2	7,Phospho[Y];	Phospho of Y@7[0.0];	ALLSLFYCK	1	81.803	1135.67267740949	0	0	13.1084029586455	8.9017791730108	0.0148965775710158	7345.03	75.109	0.011553	19.433	2	ALLSLFYCK	IPI:A1	ALLSLFY2CK	1	S4(0) Y7(1)	Y7	194.908142869519	0.999991350626529	1	ALLSLF4CK	0.999999999978343	ALLSLF4CK	0.999988429189432	ALLSLF4CK	0.999999999983811	ALLSLF4CK	0.999999999970196	ALLSLF4CK	0.999996761010445	ALLSLF4CK
1.11542.11542.2	7,Phospho[S];	Phospho of S@7[0.0];	ALLSLFSCK	1	81.876	1058.67479622993	0	0	11.7596312458423	0	0	0	43.77	0.35555	6.2139	2	ALLSLFSCK	IPI:A1	ALLSLFS2CK	1	S4(0.5) S7(0.5)	S4	52.8553495657002	0.5	0.5	ALLSLF2CK	0.812524793079036	ALLSLF2CK	0.510718501462837	ALLSLF2CK	0.806691334023713	ALLSLF2CK	0.693636784812664	ALLSLF2CK	0.658246183815653	ALL2LFSCK
1.11555.11555.2	7,Phospho[S];	Phospho of S@7[0.0];	ALLSLWSVK	1	81.961	1096.61001190536	0	0	12.5631705285176	8.7638512176867	0.0223860045820606	3952.74	106.29	0.010679	10.276	2	ALLSLWSVK	IPI:A1	ALLSLWS2VK	1	S4(0.004) S7(0.996)	S7	141.390217487905	0.995855342700939	0.996	ALLSLW2VK	0.999987267093731	ALLSLW2VK	0.996508143909685	ALLSLW2VK	0.9999854104449	ALLSLW2VK	0.999936717700854	ALLSLW2VK	0.999266898534174	ALLSLW2VK
1.11557.11557.2	7,Phospho[Y];	Phospho of Y@7[0.0];	ALLSLMYWK	1	81.972	1203.57883411314	0	0	12.5128197806972	9.97675403180543	0.079177291172831	9619.31	78.324	0.014417	7.6334	2	ALLSLMYWK	IPI:A1	ALLSLMY2WK	1	S4(0) Y7(1)	Y7	176.418864983702	0.999999998998388	1	ALLSLM4WK	0.999999999986286	ALLSLM4WK	0.999999998025316	ALLSLM4WK	0.999999999993044	ALLSLM4WK	0.999999999988192	ALLSLM4WK	0.999999999493144	ALLSLM4WK
1.11561.11561.2	4,Phospho[S];	Phospho of S@4[0.0];	ALLSLWYR	1	82.002	1098.61779262888	0	0	13.8396160538451	0	0	0	52.255	0.32506	21.181	2	ALLSLWYR	IPI:A1	ALLS2LWYR	1	S4(0.006) Y7(0.994)	Y7	94.6718826638568	0.993851137253854	0.994	ALLSLW4R	0.99296099485843	ALLSLW4R	0.929604619122221	ALLSLW4R	0.999408344547356	ALLSLW4R	0.999511049477422	ALLSLW4R	0.992568397224403	ALLSLW4R
1.11575.11575.2	7,Phospho[S];	Phospho of S@7[0.0];	ALLSLFSCK	1	82.092	1060.5039425001	0	0	13.107441550639	11.0851714340933	0.132354663270727	45026.7	97.456	0.022471	18.801	2	ALLSLFSCK	IPI:A1	ALLSLFS2CK	1	S4(0) S7(1)	S7	163.557266401405	0.999983266934044	1	ALLSLF2CK	0.999999751126729	ALLSLF2CK	0.999984767254087	ALLSLF2CK	0.999999730562267	ALLSLF2CK	0.999999028285455	ALLSLF2CK	0.999996019587537	ALLSLF2CK
1.11605.11605.2	7,Phospho[Y];	Phospho of Y@7[0.0];	ALLSLMYWK	1	82.292	1203.57467308383	0	0	13.0275962882995	11.4329954901088	0.202989546124345	61741.9	98.299	0.0037948	11.346	2	ALLSLMYWK	IPI:A1	ALLSLMY2WK	1	S4(0) Y7(1)	Y7	220.290613340873	0.999999999916519	1	ALLSLM4WK	0.99999999999997	ALLSLM4WK	0.999999999805153	ALLSLM4WK	0.999999999999987	ALLSLM4WK	0.999999999999975	ALLSLM4WK	0.999999999967451	ALLSLM4WK
1.11614.11614.2	7,Phospho[S];	Phospho of S@7[0.0];	ALLSLVSWK	1	82.354	1095.57215994255	0	0	13.1809281436448	11.2473520516886	0.144630062182279	53296.4	98.943	0.018354	12.985	2	ALLSLVSWK	IPI:A1	ALLSLVS2WK	1	S4(0.5) S7(0.5)	S4	123.844024148498	0.5	0.5	ALLSLV2WK	0.987593316286457	ALLSLV2WK	0.514314708889961	ALLSLV2WK	0.986983747967162	ALLSLV2WK	0.960149182906584	ALLSLV2WK	0.784233381389307	ALL2LVSWK
1.11616.11616.2	7,Phospho[Y];	Phospho of Y@7[0.0];	ALLSLMYWK	1	82.365	1203.57467308383	0	0	12.7957304199257	11.0807008023683	0.179958390706206	42232.2	92.47	0.0068374	17.281	2	ALLSLMYWK	IPI:A1	ALLSLMY2WK	1	S4(0) Y7(1)	Y7	221.209516953303	0.999999999923311	1	ALLSLM4WK	0.999999999999921	ALLSLM4WK	0.999999999820371	ALLSLM4WK	0.999999999999966	ALLSLM4WK	0.999999999999932	ALLSLM4WK	0.999999999970228	ALLSLM4WK
1.11641.11641.2	7,Phospho[S];	Phospho of S@7[0.0];	ALLSLFSCK	1	82.53	1060.50410641084	0	0	13.191467957585	11.2009083493259	0.136618950956335	48504.8	123.96	0.0029644	31.718	2	ALLSLFSCK	IPI:A1	ALLSLFS2CK	1	S4(0) S7(1)	S7	161.082769699463	0.999980694572274	1	ALLSLF2CK	0.999999719620723	ALLSLF2CK	0.999982399085783	ALLSLF2CK	0.999999696936122	ALLSLF2CK	0.99999893478858	ALLSLF2CK	0.999995300893235	ALLSLF2CK
1.11682.11682.2	7,Phospho[S];	Phospho of S@7[0.0];	ALLSLFSCK	1	82.801	1060.50410641084	0	0	12.8767486955491	10.9916030083794	0.151806941494677	40660.5	90.05	0.042983	13.822	2	ALLSLFSCK	IPI:A1	ALLSLFS2CK	1	S4(0) S7(1)	S7	159.90903032609	0.999999875998711	1	ALLSLF2CK	0.999999995779685	ALLSLF2CK	0.999999884808902	ALLSLF2CK	0.99999999550971	ALLSLF2CK	0.999999987771763	ALLSLF2CK	0.999999959806944	ALLSLF2CK
1.11747.11747.2	7,Phospho[S];	Phospho of S@7[0.0];	ALLSLFSCK	1	83.228	1060.50410641084	0	0	13.0833081129637	11.009937066434	0.125761119743301	40876.1	97.456	0.022471	18.801	2	ALLSLFSCK	IPI:A1	ALLSLFS2CK	1	S4(0.5) S7(0.5)	S4	148.950476677678	0.5	0.5	ALLSLF2CK	0.901676945522682	ALLSLF2CK	0.530173488678518	ALLSLF2CK	0.891152239006185	ALLSLF2CK	0.56706436158541	ALLSLF2CK	0.863800022868209	ALL2LFSCK
1.11891.11891.2	7,Phospho[T];	Phospho of T@7[0.0];	ALLSLWTFK	1	84.186	1157.58678895398	0	0	14.3075042475351	12.4600386275555	0.157636170446893	155153	117.52	0.0028182	16.139	2	ALLSLWTFK	IPI:A1	ALLSLWT2FK	1	S4(0) T7(1)	T7	172.762780633426	0.999990167217444	1	ALLSLW3FK	0.999999503747779	ALLSLW3FK	0.9999524181503	ALLSLW3FK	0.999999897453379	ALLSLW3FK	0.999999722948839	ALLSLW3FK	0.9999968477651	ALLSLW3FK
1.11905.11905.2	6,Phospho[Y];	Phospho of Y@6[0.0];	LAWELYLK	1	84.277	1112.62269914832	0	0	13.6469698456358	0	0	0	45.718	0.081883	8.1595	2	LAWELYLK	IPI:IPI00922371.1|TREMBL:B7Z2T3|ENSEMBL:ENSP00000418788;IPI:IPI00921967.1|TREMBL:B7Z6R6;IPI:IPI00921448.1|TREMBL:C9J2N7|ENSEMBL:ENSP00000410655|REFSEQ:NP_001138392;IPI:IPI00946826.1|TREMBL:B7Z5M0|ENSEMBL:ENSP00000339135|REFSEQ:NP_001138395;IPI:IPI00328172.11|SWISS-PROT:A0AVF1|ENSEMBL:ENSP00000419279|REFSEQ:NP_079202|VEGA:OTTHUMP00000024688;IPI:IPI00921541.2|TREMBL:B7Z1H0|ENSEMBL:ENSP00000397667|H…	LAWELY2LK	1	Y6(1)	Y6	128.85163166485	1	1	LAWEL4LK	1	LAWEL4LK	1	LAWEL4LK	1	LAWEL4LK	1	LAWEL4LK	1	LAWEL4LK
1.11920.11920.2	7,Phospho[T];	Phospho of T@7[0.0];	ALLSLWTFK	1	84.379	1157.58678895398	0	0	14.7573589392985	12.8652	0.150739903523164	233715	106.62	0.0053246	15.791	2	ALLSLWTFK	IPI:A1	ALLSLWT2FK	1	S4(0) T7(1)	T7	171.287816362824	0.999989293208633	1	ALLSLW3FK	0.999999365771561	ALLSLW3FK	0.999948881660138	ALLSLW3FK	0.999999867165472	ALLSLW3FK	0.999999599583718	ALLSLW3FK	0.999996932864337	ALLSLW3FK
1.11951.11951.2	7,Phospho[T];	Phospho of T@7[0.0];	ALLSLWTFK	1	84.583	1157.58678895398	0	0	14.7955217587125	12.8554153101464	0.143688653512451	227455	128.81	0.0012956	27.43	2	ALLSLWTFK	IPI:A1	ALLSLWT2FK	1	S4(0) T7(1)	T7	174.832695260339	0.999991274637497	1	ALLSLW3FK	0.999999346927714	ALLSLW3FK	0.999956971679047	ALLSLW3FK	0.999999867573268	ALLSLW3FK	0.999999530727642	ALLSLW3FK	0.999997867880145	ALLSLW3FK
1.11956.11956.2	7,Phospho[T];	Phospho of T@7[0.0];	ALLSLWTFK	1	84.617	1157.58678895398	0	0	14.7539853392966	12.7671748424979	0.137132111978928	213991	103.08	0.0061374	23.424	2	ALLSLWTFK	IPI:A1	ALLSLWT2FK	1	S4(0) T7(1)	T7	171.287816362824	0.999989293208633	1	ALLSLW3FK	0.999999589410027	ALLSLW3FK	0.999948881660138	ALLSLW3FK	0.999999914004935	ALLSLW3FK	0.999999708690953	ALLSLW3FK	0.99999736073041	ALLSLW3FK
1.11986.11986.2	7,Phospho[T];	Phospho of T@7[0.0];	ALLSLWTFK	1	84.815	1157.58678895398	0	0	14.8314514854077	12.8985593980555	0.144729023651884	241130	124.67	0.0014692	23.288	2	ALLSLWTFK	IPI:A1	ALLSLWT2FK	1	S4(0) T7(1)	T7	189.823963241341	0.999999951597778	1	ALLSLW3FK	0.99999999741195	ALLSLW3FK	0.999999726301743	ALLSLW3FK	0.999999999542316	ALLSLW3FK	0.999999998356098	ALLSLW3FK	0.999999988791002	ALLSLW3FK
1.12017.12017.2	7,Phospho[T];	Phospho of T@7[0.0];	ALLSLWTFK	1	85.016	1157.58678895398	0	0	14.521821721349	12.6311480454458	0.150970069672553	181434	97.472	0.011342	21.244	2	ALLSLWTFK	IPI:A1	ALLSLWT2FK	1	S4(0.5) T7(0.5)	S4	142.492013852966	0.5	0.5	ALLSLW3FK	0.800550631809551	ALL2LWTFK	0.785917886218603	ALLSLW3FK	0.936447792291858	ALLSLW3FK	0.704215108510331	ALLSLW3FK	0.866722010148075	ALL2LWTFK
1.12028.12028.2	7,Phospho[Y];	Phospho of Y@7[0.0];	ALLSLWYFK	1	85.089	1219.60335978907	0	0	13.8338348135956	12.0861241012265	0.174172217697973	113322	104.37	0.0021774	17.893	2	ALLSLWYFK	IPI:A1	ALLSLWY2FK	1	S4(0) Y7(1)	Y7	224.980997801758	0.999999999945863	1	ALLSLW4FK	1	ALLSLW4FK	0.99999999995113	ALLSLW4FK	1	ALLSLW4FK	0.999999999999999	ALLSLW4FK	0.999999999965625	ALLSLW4FK
1.12037.12037.2	7,Phospho[T];	Phospho of T@7[0.0];	ALLSLWTFK	1	85.145	1157.58678895398	0	0	14.2801096037241	12.3740567944725	0.148666043216266	139829	128.81	0.0012956	29.243	2	ALLSLWTFK	IPI:A1	ALLSLWT2FK	1	S4(0) T7(1)	T7	174.591140711143	0.999991152127984	1	ALLSLW3FK	0.999999747368715	ALLSLW3FK	0.99995646363826	ALLSLW3FK	0.999999948659647	ALLSLW3FK	0.999999788213388	ALLSLW3FK	0.999998266578877	ALLSLW3FK
1.12038.12038.2	7,Phospho[Y];	Phospho of Y@7[0.0];	ALLSLWYFK	1	85.151	1219.60335978907	0	0	14.2518722707917	12.4049190575441	0.157716964979894	151789	128.1	0.00049394	26.111	2	ALLSLWYFK	IPI:A1	ALLSLWY2FK	1	S4(0) Y7(1)	Y7	252.26729035725	0.99999999997084	1	ALLSLW4FK	1	ALLSLW4FK	0.999999999974213	ALLSLW4FK	1	ALLSLW4FK	1	ALLSLW4FK	0.9999999999839	ALLSLW4FK
1.12071.12071.2	7,Phospho[Y];	Phospho of Y@7[0.0];	ALLSLWYFK	1	85.374	1219.60366265474	0	0	14.2572133465841	12.4351831590638	0.161697141958161	163818	127.12	0.00050928	19.8	2	ALLSLWYFK	IPI:A1	ALLSLWY2FK	1	S4(0) Y7(1)	Y7	202.41125872268	0.999999981629982	1	ALLSLW4FK	0.999999999999901	ALLSLW4FK	0.999999983455166	ALLSLW4FK	0.999999999999894	ALLSLW4FK	0.999999999999851	ALLSLW4FK	0.999999989710338	ALLSLW4FK
1.12083.12083.2	7,Phospho[T];	Phospho of T@7[0.0];	ALLSLWTFK	1	85.452	1157.58699102069	0	0	13.8516974738048	11.9938302971044	0.156005006905379	106569	132.01	0.0011614	40.144	2	ALLSLWTFK	IPI:A1	ALLSLWT2FK	1	S4(0) T7(1)	T7	142.187514467861	0.999980095531443	1	ALLSLW3FK	0.999993946865853	ALLSLW3FK	0.999927135258769	ALLSLW3FK	0.999998346545046	ALLSLW3FK	0.999994642183924	ALLSLW3FK	0.99999430052572	ALLSLW3FK
1.12092.12092.2	7,Phospho[Y];	Phospho of Y@7[0.0];	ALLSLWYFK	1	85.507	1219.60366265474	0	0	13.9786852384604	12.1219459329834	0.156181059727166	113940	132.69	0.00042226	26.741	2	ALLSLWYFK	IPI:A1	ALLSLWY2FK	1	S4(0) Y7(1)	Y7	226.557527232553	0.999999999953196	1	ALLSLW4FK	1	ALLSLW4FK	0.999999999957783	ALLSLW4FK	1	ALLSLW4FK	1	ALLSLW4FK	0.999999999973565	ALLSLW4FK
1.12095.12095.2	7,Phospho[T];	Phospho of T@7[0.0];	ALLSLFTFK	1	85.53	1120.50410137433	0	0	13.2762671638988	8.4567427294331	0.0080706243373828	4706.7	87.298	0.025591	69.263	2	ALLSLFTFK	IPI:A1	ALLSLFT2FK	1	S4(1) T7(0)	S4	163.557266401405	0.999983266934044	1	ALL2LFTFK	0.999987561166265	ALL2LFTFK	0.999998113664975	ALL2LFTFK	0.999889668305535	ALL2LFTFK	0.999980543066953	ALL2LFTFK	0.999904448608742	ALL2LFTFK
1.12116.12116.2	7,Phospho[Y];	Phospho of Y@7[0.0];	ALLSLWYFK	1	85.666	1219.60366265474	0	0	14.2539805960808	12.3747449613047	0.152706784914295	147822	126.67	0.00051632	23.948	2	ALLSLWYFK	IPI:A1	ALLSLWY2FK	1	S4(0) Y7(1)	Y7	223.45989850603	0.9999999999377	1	ALLSLW4FK	1	ALLSLW4FK	0.999999999943718	ALLSLW4FK	1	ALLSLW4FK	1	ALLSLW4FK	0.999999999964509	ALLSLW4FK
1.12146.12146.2	7,Phospho[Y];	Phospho of Y@7[0.0];	ALLSLWYFK	1	85.862	1219.60366265474	0	0	14.0283062576564	12.2037619980392	0.161291134265565	129444	125.25	0.00053843	20.805	2	ALLSLWYFK	IPI:A1	ALLSLWY2FK	1	S4(0) Y7(1)	Y7	228.193671636257	0.999999999959757	1	ALLSLW4FK	1	ALLSLW4FK	0.999999999963731	ALLSLW4FK	1	ALLSLW4FK	1	ALLSLW4FK	0.999999999977374	ALLSLW4FK
1.12158.12158.2	7,Phospho[S];	Phospho of S@7[0.0];	ALLSLWSFK	1	85.94	1143.57252906255	0	0	13.8269	11.941400730484	0.151758199127793	106512	106.62	0.010529	17.938	2	ALLSLWSFK	IPI:A1	ALLSLWS2FK	1	S4(0.5) S7(0.5)	S4	143.635540730482	0.5	0.5	ALLSLW2FK	0.998656453326223	ALL2LWSFK	0.500216794337094	ALLSLW2FK	0.998657616351189	ALLSLW2FK	0.991843284068659	ALLSLW2FK	0.892716381666639	ALL2LWSFK
1.12161.12161.2	7,Phospho[Y];	Phospho of Y@7[0.0];	ALLSLWYFK	1	85.963	1219.60366265474	0	0	13.7965389405038	11.9572564348178	0.158931417596359	97082.3	126.67	0.00051632	22.22	2	ALLSLWYFK	IPI:A1	ALLSLWY2FK	1	S4(0) Y7(1)	Y7	221.990470256322	0.999999999928647	1	ALLSLW4FK	0.999999999999999	ALLSLW4FK	0.999999999935492	ALLSLW4FK	0.999999999999999	ALLSLW4FK	0.999999999999999	ALLSLW4FK	0.999999999959185	ALLSLW4FK
1.12163.12163.2	7,Phospho[T];	Phospho of T@7[0.0];	ALLSLWTWK	1	85.974	1196.59924535662	0	0	13.831268058875	12.0152467632532	0.162671687642005	98784.6	99.568	0.0084053	69.801	2	ALLSLWTWK	IPI:A1	ALLSLWT2WK	1	S4(0) T7(1)	T7	165.946906870032	0.99998542471348	1	ALLSLW3WK	0.999999258524401	ALLSLW3WK	0.99998501675497	ALLSLW3WK	0.999999278713317	ALLSLW3WK	0.999998189131325	ALLSLW3WK	0.999994623783647	ALLSLW3WK
1.12167.12167.2	7,Phospho[T];	Phospho of T@7[0.0];	ALLSLFTFK	1	86.002	1119.50316034741	0	0	12.9420178661458	9.27733898959344	0.0256123947037658	7438.91	97.472	0.011342	79.436	2	ALLSLFTFK	IPI:A1	ALLSLFT2FK	1	S4(0.5) T7(0.5)	S4	146.061283903673	0.5	0.5	ALLSLF3FK	0.818960031328846	ALL2LFTFK	0.940101614536346	ALLSLF3FK	0.986110782330228	ALLSLF3FK	0.940867028155346	ALLSLF3FK	0.836132117920459	ALL2LFTFK
1.12193.12193.2	7,Phospho[S];	Phospho of S@7[0.0];	ALLSLWSFK	1	86.174	1143.57252906255	0	0	13.8340570113101	11.8368838286703	0.135718392599701	95989.9	113.69	0.0073159	20.591	2	ALLSLWSFK	IPI:A1	ALLSLWS2FK	1	S4(0) S7(1)	S7	200.920269070296	0.99999997939703	1	ALLSLW2FK	0.99999999999582	ALLSLW2FK	0.999999979372023	ALLSLW2FK	0.999999999995825	ALLSLW2FK	0.999999999983516	ALLSLW2FK	0.999999996695085	ALLSLW2FK
1.12194.12194.2	7,Phospho[Y];	Phospho of Y@7[0.0];	ALLSLWYFK	1	86.179	1219.60366265474	0	0	13.5926336361013	11.7961484730548	0.16588090911737	82956.6	101.28	0.0024414	21.055	2	ALLSLWYFK	IPI:A1	ALLSLWY2FK	1	S4(0) Y7(1)	Y7	202.41125872268	0.999999981629982	1	ALLSLW4FK	0.999999999999847	ALLSLW4FK	0.999999983455166	ALLSLW4FK	0.999999999999837	ALLSLW4FK	0.999999999999769	ALLSLW4FK	0.999999989710338	ALLSLW4FK
1.12214.12214.2	7,Phospho[T];	Phospho of T@7[0.0];	ALLSLWTWK	1	86.318	1196.59924535662	0	0	14.7683422097819	12.8723820019279	0.150174067474996	222944	121.36	0.0019352	95.924	2	ALLSLWTWK	IPI:A1	ALLSLWT2WK	1	S4(0) T7(1)	T7	192.217995697795	0.999999959745947	1	ALLSLW3WK	0.999999999672698	ALLSLW3WK	0.99999995843799	ALLSLW3WK	0.999999999682998	ALLSLW3WK	0.999999999100776	ALLSLW3WK	0.999999988017746	ALLSLW3WK
1.12221.12221.2	7,Phospho[S];	Phospho of S@7[0.0];	ALLSLWSFK	1	86.367	1143.57252906255	0	0	13.7962736320889	11.8150066138564	0.137894411846787	94949.7	84.687	0.057838	20.993	2	ALLSLWSFK	IPI:A1	ALLSLWS2FK	1	S4(0) S7(1)	S7	164.623011733372	0.999999917590613	1	ALLSLW2FK	0.999999999730991	ALLSLW2FK	0.999999917508667	ALLSLW2FK	0.999999999731258	ALLSLW2FK	0.999999999203734	ALLSLW2FK	0.999999979338062	ALLSLW2FK
1.12227.12227.2	7,Phospho[T];	Phospho of T@7[0.0];	ALLSLWTWK	1	86.407	1196.59924535662	0	0	14.7302606925276	12.8594447885274	0.153997962989002	228022	123.96	0.0014991	89.996	2	ALLSLWTWK	IPI:A1	ALLSLWT2WK	1	S4(0) T7(1)	T7	189.701953838854	0.999999951140876	1	ALLSLW3WK	0.999999998432799	ALLSLW3WK	0.999999949574428	ALLSLW3WK	0.999999998481483	ALLSLW3WK	0.99999999525634	ALLSLW3WK	0.999999985965748	ALLSLW3WK
1.12234.12234.4	7,Phospho[S];	Phospho of S@7[0.0];	ALLSLWSVK	1	86.452	1095.57074072569	0	0	13.5939233761285	11.410649919229	0.11267209905112	69825.3	76.143	0.048664	8.4171	4	ALLSLWSVK	IPI:A1	ALLSLWS2VK	1	S4(0) S7(1)	S7	222.249700918556	0.999999996004284	1	ALLSLW2VK	0.999999998730038	ALLSLW2VK	0.999999996736112	ALLSLW2VK	0.999999998465321	ALLSLW2VK	0.999999988185373	ALLSLW2VK	0.999999999480971	ALLSLW2VK
1.12255.12255.2	7,Phospho[T];	Phospho of T@7[0.0];	ALLSLWTWK	1	86.587	1196.59924535662	0	0	15.0448427705717	13.2346179324685	0.163617345253232	337686	129.89	0.0012504	100.74	2	ALLSLWTWK	IPI:A1	ALLSLWT2WK	1	S4(0) T7(1)	T7	185.987082091041	0.999999934956556	1	ALLSLW3WK	0.999999999481049	ALLSLW3WK	0.999999932912702	ALLSLW3WK	0.999999999496859	ALLSLW3WK	0.999999998431147	ALLSLW3WK	0.999999982712201	ALLSLW3WK
1.12260.12260.2	7,Phospho[S];	Phospho of S@7[0.0];	ALLSLWSFK	1	86.621	1143.57252906255	0	0	13.941470462831	12.0064062245045	0.144414991548193	105832	113.93	0.0072069	17.584	2	ALLSLWSFK	IPI:A1	ALLSLWS2FK	1	S4(0) S7(1)	S7	191.191961403617	0.999999956436982	1	ALLSLW2FK	0.999999999935001	ALLSLW2FK	0.999999956386669	ALLSLW2FK	0.999999999935076	ALLSLW2FK	0.999999999734687	ALLSLW2FK	0.99999999231155	ALLSLW2FK
1.12281.12281.2	7,Phospho[T];	Phospho of T@7[0.0];	ALLSLWTWK	1	86.765	1196.60459614009	0	0	15.1903230418924	13.2717163110026	0.146811367444759	341783	129.88	0.0012509	64.251	2	ALLSLWTWK	IPI:A1	ALLSLWT2WK	1	S4(0) T7(1)	T7	190.730593432989	0.999999954861614	1	ALLSLW3WK	0.999999999418671	ALLSLW3WK	0.999999953406483	ALLSLW3WK	0.999999999436826	ALLSLW3WK	0.99999999793508	ALLSLW3WK	0.999999989588402	ALLSLW3WK
1.12288.12288.4	7,Phospho[T];	Phospho of T@7[0.0];	ALLSLFTFK	1	86.809	1118.58269420727	0	0	13.626032493548	11.4170549432037	0.109812869266072	71109.9	63.48	0.22815	45.444	4	ALLSLFTFK	IPI:A1	ALLSLFT2FK	1	S4(0) T7(1)	T7	175.625959420942	0.999999968223477	1	ALLSLF3FK	0.999999967204769	ALLSLF3FK	0.999999129231381	ALLSLF3FK	0.999999998803221	ALLSLF3FK	0.999999996703586	ALLSLF3FK	0.999999989663039	ALLSLF3FK
1.12293.12293.2	7,Phospho[T];	Phospho of T@7[0.0];	ALLSLWTWK	1	86.843	1196.60459614009	0	0	14.5778985902615	12.7392740185669	0.159036018384711	206054	113.44	0.0037551	56.271	2	ALLSLWTWK	IPI:A1	ALLSLWT2WK	1	S4(0) T7(1)	T7	167.206739684586	0.999986447714257	1	ALLSLW3WK	0.999999693288245	ALLSLW3WK	0.999986065468884	ALLSLW3WK	0.999999701701927	ALLSLW3WK	0.999998798706964	ALLSLW3WK	0.999997061890488	ALLSLW3WK
1.12295.12295.2	7,Phospho[Y];	Phospho of Y@7[0.0];	ALLSLWYWK	1	86.853	1258.61513285431	0	0	13.4420160999907	11.6664225169436	0.169382876849152	62132.2	101.28	0.0024414	79.777	2	ALLSLWYWK	IPI:A1	ALLSLWY2WK	1	S4(0) Y7(1)	Y7	221.209516953303	0.999999999923311	1	ALLSLW4WK	0.999999999999999	ALLSLW4WK	0.999999999932416	ALLSLW4WK	0.999999999999999	ALLSLW4WK	0.999999999999998	ALLSLW4WK	0.999999999957687	ALLSLW4WK
1.12297.12297.2	7,Phospho[T];	Phospho of T@7[0.0];	ALLSLFTWK	1	86.864	1157.5885291862	0	0	13.6068101689604	11.6815199771808	0.145833431052345	80216.5	72.848	0.060343	7.2211	2	ALLSLFTWK	IPI:A1	ALLSLFT2WK	1	S4(0.004) T7(0.996)	T7	123.844024148498	0.996054885421512	0.996	ALLSLF3WK	0.999539276830765	ALLSLF3WK	0.994253490732018	ALLSLF3WK	0.999684228890305	ALLSLF3WK	0.999273271109748	ALLSLF3WK	0.998392814941309	ALLSLF3WK
1.12306.12306.2	7,Phospho[S];	Phospho of S@7[0.0];	ALLSLWSWK	1	86.926	1182.58543459006	0	0	13.307869255528	11.4004209135716	0.148458719587942	60110.2	78.655	0.074545	48.236	2	ALLSLWSWK	IPI:A1	ALLSLWS2WK	1	S4(0.5) S7(0.5)	S4	99.8217876592223	0.5	0.5	ALLSLW2WK	0.758221713613572	ALLSLW2WK	0.521194697567039	ALLSLW2WK	0.743111761093192	ALL2LWSWK	0.51083544259078	ALLSLW2WK	0.751299289675756	ALL2LWSWK
1.12315.12315.2	7,Phospho[Y];	Phospho of Y@7[0.0];	ALLSLWYWK	1	86.983	1258.61513285431	0	0	13.7131841502976	11.8994509249086	0.163044318027897	82180.5	127.12	0.00050928	94.897	2	ALLSLWYWK	IPI:A1	ALLSLWY2WK	1	S4(0) Y7(1)	Y7	221.990470256322	0.999999999928647	1	ALLSLW4WK	0.999999999999999	ALLSLW4WK	0.99999999993715	ALLSLW4WK	0.999999999999999	ALLSLW4WK	0.999999999999999	ALLSLW4WK	0.999999999963782	ALLSLW4WK
1.12336.12336.2	7,Phospho[S];	Phospho of S@7[0.0];	ALLSLWSWK	1	87.127	1182.58543459006	0	0	13.757577890585	11.8360805854003	0.146387611024587	94560.2	97.472	0.022428	67.286	2	ALLSLWSWK	IPI:A1	ALLSLWS2WK	1	S4(0.003) S7(0.997)	S7	146.915161170884	0.996543993675629	0.997	ALLSLW2WK	0.999803914826859	ALLSLW2WK	0.99688412647426	ALLSLW2WK	0.999784659770694	ALLSLW2WK	0.999121912399503	ALLSLW2WK	0.999209787445882	ALLSLW2WK
1.12342.12342.2	7,Phospho[T];	Phospho of T@7[0.0];	ALLSLWTWK	1	87.167	1196.60000037658	0	0	14.1054853927765	12.2082719502855	0.149985982014283	120837	118.04	0.0026986	76.5	2	ALLSLWTWK	IPI:A1	ALLSLWT2WK	1	S4(0) T7(1)	T7	165.946906870032	0.99998542471348	1	ALLSLW3WK	0.999999663099703	ALLSLW3WK	0.99998501675497	ALLSLW3WK	0.999999672272837	ALLSLW3WK	0.999998686956223	ALLSLW3WK	0.999996822844952	ALLSLW3WK
1.12343.12343.2	7,Phospho[Y];	Phospho of Y@7[0.0];	ALLSLWYWK	1	87.173	1258.61513285431	0	0	14.3338876348032	12.4793429911352	0.156524200735723	141004	116.88	0.0011048	84.663	2	ALLSLWYWK	IPI:A1	ALLSLWY2WK	1	S4(0) Y7(1)	Y7	225.459994609137	0.999999999948205	1	ALLSLW4WK	1	ALLSLW4WK	0.999999999954477	ALLSLW4WK	1	ALLSLW4WK	0.999999999999999	ALLSLW4WK	0.999999999976952	ALLSLW4WK
1.12344.12344.2	7,Phospho[S];	Phospho of S@7[0.0];	ALLSLWSWK	1	87.178	1182.58543459006	0	0	13.8868837671316	12.0354511196542	0.157012062169896	114572	98.048	0.020831	78.805	2	ALLSLWSWK	IPI:A1	ALLSLWS2WK	1	S4(0) S7(1)	S7	124.240567945774	0.999981070564669	1	ALLSLW2WK	0.999998169185889	ALLSLW2WK	0.999982269723944	ALLSLW2WK	0.999998061730751	ALLSLW2WK	0.999995349701001	ALLSLW2WK	0.999992681869784	ALLSLW2WK
1.12345.12345.4	7,Phospho[Y];	Phospho of Y@7[0.0];	ALLSLNYFK	1	87.183	1146.60926355442	0	0	14.7788693445997	12.7482062553864	0.131248462847991	222197	68.422	0.026429	9.2163	4	ALLSLNYFK	IPI:A1	ALLSLNY2FK	1	S4(0) Y7(1)	Y7	168.514264513326	0.999999941174892	1	ALLSLN4FK	0.999999972857998	ALLSLN4FK	0.999999951353856	ALLSLN4FK	0.999999967606997	ALLSLN4FK	0.999999987283279	ALLSLN4FK	0.999999850156207	ALLSLN4FK
1.12353.12353.2	7,Phospho[T];	Phospho of T@7[0.0];	ALLSLWTWK	1	87.241	1196.60000037658	0	0	14.1839166216555	12.3713427448373	0.16323345284038	138949	113.69	0.0036995	79.811	2	ALLSLWTWK	IPI:A1	ALLSLWT2WK	1	S4(0) T7(1)	T7	172.264100742483	0.999989880018924	1	ALLSLW3WK	0.999999925599532	ALLSLW3WK	0.999989585823804	ALLSLW3WK	0.999999927701328	ALLSLW3WK	0.99999971131313	ALLSLW3WK	0.999997925228058	ALLSLW3WK
1.12356.12356.2	7,Phospho[Y];	Phospho of Y@7[0.0];	ALLSLWYWK	1	87.256	1258.61513285431	0	0	14.246143818909	12.4707087274651	0.169409724740378	140906	127.12	0.00050928	94.897	2	ALLSLWYWK	IPI:A1	ALLSLWY2WK	1	S4(0) Y7(1)	Y7	221.209516953303	0.999999999923311	1	ALLSLW4WK	0.999999999999999	ALLSLW4WK	0.999999999932416	ALLSLW4WK	0.999999999999999	ALLSLW4WK	0.999999999999999	ALLSLW4WK	0.999999999966605	ALLSLW4WK
1.12373.12373.3	7,Phospho[T];	Phospho of T@7[0.0];	ALLSLFTFK	1	87.369	1118.57825254954	0	0	13.6080695439748	11.316105074229	0.101067722226218	61856.5	70.808	0.13256	52.773	3	ALLSLFTFK	IPI:A1	ALLSLFT2FK	1	S4(0) T7(1)	T7	195.094277461928	0.999999967741238	1	ALLSLF3FK	0.999999999498181	ALLSLF3FK	0.999998724074954	ALLSLF3FK	0.999999999987313	ALLSLF3FK	0.999999999965168	ALLSLF3FK	0.999999991561252	ALLSLF3FK
1.12383.12383.2	7,Phospho[Y];	Phospho of Y@7[0.0];	ALLSLWYWK	1	87.438	1258.61513285431	0	0	14.3427561566563	12.5271284066124	0.162735718964126	152062	108.09	0.0018585	75.867	2	ALLSLWYWK	IPI:A1	ALLSLWY2WK	1	S4(0) Y7(1)	Y7	222.78578279682	0.999999999933699	1	ALLSLW4WK	0.999999999999999	ALLSLW4WK	0.999999999941629	ALLSLW4WK	0.999999999999999	ALLSLW4WK	0.999999999999999	ALLSLW4WK	0.999999999971317	ALLSLW4WK
1.12385.12385.2	7,Phospho[T];	Phospho of T@7[0.0];	ALLSLWTWK	1	87.449	1196.60000037658	0	0	14.002279864671	12.1276624574877	0.153413650578917	105868	98.943	0.0092813	57.403	2	ALLSLWTWK	IPI:A1	ALLSLWT2WK	1	S4(0.003) T7(0.997)	T7	148.017591572573	0.996667056289061	0.997	ALLSLW3WK	0.99967346083252	ALLSLW3WK	0.99658425423741	ALLSLW3WK	0.999681400500642	ALLSLW3WK	0.998497758755115	ALLSLW3WK	0.999323204947897	ALLSLW3WK
1.12413.12413.2	7,Phospho[Y];	Phospho of Y@7[0.0];	ALLSLWYWK	1	87.634	1258.61513285431	0	0	14.420349711975	12.570003661887	0.157182763791925	156715	130.04	0.00046364	97.818	2	ALLSLWYWK	IPI:A1	ALLSLWY2WK	1	S4(0) Y7(1)	Y7	224.980997801758	0.999999999945863	1	ALLSLW4WK	1	ALLSLW4WK	0.999999999952404	ALLSLW4WK	1	ALLSLW4WK	0.999999999999999	ALLSLW4WK	0.999999999976791	ALLSLW4WK
1.12420.12420.2	7,Phospho[S];	Phospho of S@7[0.0];	ALLSLWSFK	1	87.68	1143.57389210942	0	0	13.6241727837653	11.6602298221226	0.140304115091761	81029.4	94.616	0.030337	22.295	2	ALLSLWSFK	IPI:A1	ALLSLWS2FK	1	S4(0) S7(1)	S7	188.50246905599	0.999999946412623	1	ALLSLW2FK	0.999999999945211	ALLSLW2FK	0.999999946351603	ALLSLW2FK	0.999999999945274	ALLSLW2FK	0.999999999788133	ALLSLW2FK	0.99999999028929	ALLSLW2FK
1.12444.12444.2	7,Phospho[Y];	Phospho of Y@7[0.0];	ALLSLWYWK	1	87.837	1258.61513285431	0	0	14.0869301496899	12.2785140765611	0.163913558385735	117686	130.04	0.00046364	97.818	2	ALLSLWYWK	IPI:A1	ALLSLWY2WK	1	S4(0) Y7(1)	Y7	226.929645889947	0.999999999954776	1	ALLSLW4WK	1	ALLSLW4WK	0.999999999960289	ALLSLW4WK	1	ALLSLW4WK	0.999999999999999	ALLSLW4WK	0.999999999980769	ALLSLW4WK
1.12450.12450.2	7,Phospho[S];	Phospho of S@7[0.0];	ALLSLWSFK	1	87.877	1143.57389210942	0	0	13.5202044442284	11.5474367600479	0.139071417312872	72272.8	91.549	0.038832	18.05	2	ALLSLWSFK	IPI:A1	ALLSLWS2FK	1	S4(0.003) S7(0.997)	S7	147.712919270873	0.996633491075063	0.997	ALLSLW2FK	0.999991220228831	ALLSLW2FK	0.99663049762424	ALLSLW2FK	0.999991228055019	ALLSLW2FK	0.999959447411799	ALLSLW2FK	0.99944991741202	ALLSLW2FK
1.12474.12474.2	7,Phospho[Y];	Phospho of Y@7[0.0];	ALLSLWYWK	1	88.035	1258.61513285431	0	0	13.8910275439916	12.0756338031816	0.162773805081133	97915.5	113.89	0.0013614	86.147	2	ALLSLWYWK	IPI:A1	ALLSLWY2WK	1	S4(0) Y7(1)	Y7	222.78578279682	0.999999999933699	1	ALLSLW4WK	1	ALLSLW4WK	0.999999999941629	ALLSLW4WK	0.999999999999999	ALLSLW4WK	0.999999999999999	ALLSLW4WK	0.999999999971317	ALLSLW4WK
1.12493.12493.2	7,Phospho[T];	Phospho of T@7[0.0];	ALLSLFTWK	1	88.158	1157.5885291862	0	0	13.5859537128746	11.7939203730951	0.166621027824599	83889.4	84.658	0.029288	18.063	2	ALLSLFTWK	IPI:A1	ALLSLFT2WK	1	S4(0.003) T7(0.997)	T7	147.712919270873	0.996633491075063	0.997	ALLSLF3WK	0.999018907078109	ALLSLF3WK	0.994726341256886	ALLSLF3WK	0.999374682380058	ALLSLF3WK	0.997509474929857	ALLSLF3WK	0.999166707768857	ALLSLF3WK
1.12504.12504.2	7,Phospho[Y];	Phospho of Y@7[0.0];	ALLSLWYWK	1	88.233	1258.61513285431	0	0	13.6955580428132	11.9016173863897	0.166303531644137	79969.3	127.12	0.00050928	94.897	2	ALLSLWYWK	IPI:A1	ALLSLWY2WK	1	S4(0) Y7(1)	Y7	224.980997801758	0.999999999945863	1	ALLSLW4WK	1	ALLSLW4WK	0.999999999952404	ALLSLW4WK	0.999999999999999	ALLSLW4WK	0.999999999999999	ALLSLW4WK	0.999999999976791	ALLSLW4WK
1.12505.12505.2	7,Phospho[T];	Phospho of T@7[0.0];	ALLSLFTWK	1	88.239	1157.5885291862	0	0	13.6500117801841	11.8394762463214	0.163566517934204	86273.4	76.143	0.04731	16.079	2	ALLSLFTWK	IPI:A1	ALLSLFT2WK	1	S4(0) T7(1)	T7	166.858566668572	0.999986172408823	1	ALLSLF3WK	0.999998707728653	ALLSLF3WK	0.999976991918598	ALLSLF3WK	0.999999223366576	ALLSLF3WK	0.999997247683591	ALLSLF3WK	0.99999639717362	ALLSLF3WK
1.12515.12515.2	7,Phospho[S];	Phospho of S@7[0.0];	ALLSLWSWK	1	88.308	1182.58543459006	0	0	14.161191029786	12.2370683178919	0.146003788074569	133568	102.52	0.012391	66.644	2	ALLSLWSWK	IPI:A1	ALLSLWS2WK	1	S4(0) S7(1)	S7	171.816914233012	0.999989615338798	1	ALLSLW2WK	0.999999728640787	ALLSLW2WK	0.999990637894649	ALLSLW2WK	0.999999702924295	ALLSLW2WK	0.999998396256749	ALLSLW2WK	0.999998294086769	ALLSLW2WK
1.12522.12522.2	7,Phospho[T];	Phospho of T@7[0.0];	ALLSLFTWK	1	88.353	1157.5885291862	0	0	13.631115318576	11.8076971516115	0.16147286533061	85528.6	90.108	0.021655	19.557	2	ALLSLFTWK	IPI:A1	ALLSLFT2WK	1	S4(0.005) T7(0.995)	T7	120.056843438712	0.995438098678059	0.995	ALLSLF3WK	0.998662962585549	ALLSLF3WK	0.993432779550377	ALLSLF3WK	0.999072721399693	ALLSLF3WK	0.997292017098306	ALLSLF3WK	0.998475834356585	ALLSLF3WK
1.12535.12535.2	7,Phospho[Y];	Phospho of Y@7[0.0];	ALLSLWYWK	1	88.438	1258.61513285431	0	0	13.2588534042012	11.4393194514296	0.162101280184768	49355.8	112.37	0.0014916	90.863	2	ALLSLWYWK	IPI:A1	ALLSLWY2WK	1	S4(0) Y7(1)	Y7	228.450968206064	0.999999999960702	1	ALLSLW4WK	1	ALLSLW4WK	0.999999999965525	ALLSLW4WK	1	ALLSLW4WK	1	ALLSLW4WK	0.999999999983394	ALLSLW4WK
1.12545.12545.2	7,Phospho[S];	Phospho of S@7[0.0];	ALLSLWSWK	1	88.506	1182.58543459006	0	0	14.0510720821062	12.1166759222264	0.14451150432688	121479	108.43	0.0097052	72.551	2	ALLSLWSWK	IPI:A1	ALLSLWS2WK	1	S4(0) S7(1)	S7	167.206739684586	0.999986447714257	1	ALLSLW2WK	0.999999534424264	ALLSLW2WK	0.999987746261521	ALLSLW2WK	0.999999491286109	ALLSLW2WK	0.999997350820383	ALLSLW2WK	0.999997656903913	ALLSLW2WK
1.12578.12578.2	7,Phospho[S];	Phospho of S@7[0.0];	ALLSLWSWK	1	88.719	1182.58543459006	0	0	14.2763138908544	12.347107468753	0.145263430602751	150857	106.62	0.010529	70.738	2	ALLSLWSWK	IPI:A1	ALLSLWS2WK	1	S4(0) S7(1)	S7	195.61078756454	0.999999968998582	1	ALLSLW2WK	0.999999999780461	ALLSLW2WK	0.999999972016646	ALLSLW2WK	0.999999999761112	ALLSLW2WK	0.999999998848397	ALLSLW2WK	0.999999994796357	ALLSLW2WK
1.12608.12608.2	7,Phospho[S];	Phospho of S@7[0.0];	ALLSLWSWK	1	88.918	1182.58543459006	0	0	14.0509269394568	12.1139085451241	0.144133057686162	117902	96.015	0.026463	60.135	2	ALLSLWSWK	IPI:A1	ALLSLWS2WK	1	S4(0) S7(1)	S7	162.421740113693	0.99998213214745	1	ALLSLW2WK	0.999999555702369	ALLSLW2WK	0.999983794909649	ALLSLW2WK	0.999999516596862	ALLSLW2WK	0.99999767438576	ALLSLW2WK	0.999996742368418	ALLSLW2WK
1.12635.12635.2	7,Phospho[S];	Phospho of S@7[0.0];	ALLSLWSWK	1	89.099	1182.58543459006	0	0	13.8157274684375	11.982623428755	0.15991640969358	108439	103.26	0.012059	75.551	2	ALLSLWSWK	IPI:A1	ALLSLWS2WK	1	S4(0.004) S7(0.996)	S7	122.689587688938	0.995876266949866	0.996	ALLSLW2WK	0.999742185173238	ALLSLW2WK	0.996207298655753	ALLSLW2WK	0.999722377623139	ALLSLW2WK	0.99889873209447	ALLSLW2WK	0.999042995506463	ALLSLW2WK
1.12639.12639.2	7,Phospho[S];	Phospho of S@7[0.0];	ALLSLFSWK	1	89.121	1143.57389210942	0	0	13.6113905204671	11.6767930990569	0.144482422646978	77859.2	92.538	0.036092	12.501	2	ALLSLFSWK	IPI:A1	ALLSLFS2WK	1	S4(1) S7(0)	S4	169.87322328471	0.999988381957838	1	ALL2LFSWK	0.999963200934441	ALL2LFSWK	0.999986482220687	ALL2LFSWK	0.999968136095017	ALL2LFSWK	0.999995341514523	ALL2LFSWK	0.999920536159706	ALL2LFSWK
1.12650.12650.2	7,Phospho[Y];	Phospho of Y@7[0.0];	ALLSLFYWK	1	89.197	1219.60610716242	0	0	13.4396974331931	10.992674831679	0.0865508997651355	32641.7	78.324	0.014417	7.6334	2	ALLSLFYWK	IPI:A1	ALLSLFY2WK	1	S4(0) Y7(1)	Y7	189.823963241341	0.999999951597778	1	ALLSLF4WK	0.999999999998456	ALLSLF4WK	0.999999952907035	ALLSLF4WK	0.99999999999843	ALLSLF4WK	0.999999999997233	ALLSLF4WK	0.999999980124483	ALLSLF4WK
1.12665.12665.2	7,Phospho[S];	Phospho of S@7[0.0];	ALLSLWSWK	1	89.3	1182.58543459006	0	0	14.1569414486857	12.2474536341841	0.148156250648651	130266	103.87	0.011778	67.993	2	ALLSLWSWK	IPI:A1	ALLSLWS2WK	1	S4(0) S7(1)	S7	185.987082091041	0.999999934956556	1	ALLSLW2WK	0.999999998238748	ALLSLW2WK	0.99999994096823	ALLSLW2WK	0.99999999808447	ALLSLW2WK	0.999999990850616	ALLSLW2WK	0.999999987996107	ALLSLW2WK
1.12695.12695.2	7,Phospho[S];	Phospho of S@7[0.0];	ALLSLWSWK	1	89.499	1182.58543459006	0	0	13.9327521163816	12.071059635853	0.155409380307893	109152	114.89	0.006767	79.014	2	ALLSLWSWK	IPI:A1	ALLSLWS2WK	1	S4(0) S7(1)	S7	215.558580017071	0.999999999870758	1	ALLSLW2WK	0.999999999999341	ALLSLW2WK	0.999999999882958	ALLSLW2WK	0.999999999999286	ALLSLW2WK	0.999999999996833	ALLSLW2WK	0.999999999977033	ALLSLW2WK
1.12729.12729.2	7,Phospho[S];	Phospho of S@7[0.0];	ALLSLWSWK	1	89.718	1182.58543459006	0	0	13.7332730833842	11.8156010532802	0.146948656297278	88724.6	106.62	0.010529	70.738	2	ALLSLWSWK	IPI:A1	ALLSLWS2WK	1	S4(0) S7(1)	S7	184.787924781382	0.999999928661687	1	ALLSLW2WK	0.999999999006676	ALLSLW2WK	0.999999935211248	ALLSLW2WK	0.999999998923057	ALLSLW2WK	0.999999995148619	ALLSLW2WK	0.99999998667789	ALLSLW2WK
1.12756.12756.2	7,Phospho[S];	Phospho of S@7[0.0];	ALLSLWSWK	1	89.901	1182.58543459006	0	0	13.6155907263111	11.5865029735959	0.13145538628607	64852.1	108.43	0.0097052	68.328	2	ALLSLWSWK	IPI:A1	ALLSLWS2WK	1	S4(0) S7(1)	S7	165.536971905383	0.999985075433869	1	ALLSLW2WK	0.999999211215771	ALLSLW2WK	0.999986491115789	ALLSLW2WK	0.999999137674756	ALLSLW2WK	0.999995464923994	ALLSLW2WK	0.999997371403788	ALLSLW2WK
1.12781.12781.2	7,Phospho[S];	Phospho of S@7[0.0];	ALLSLFSWK	1	90.064	1143.57389210942	0	0	13.7264590577013	11.7843648258998	0.1434033153051	87538.9	88.681	0.046777	13.293	2	ALLSLFSWK	IPI:A1	ALLSLFS2WK	1	S4(0.996) S7(0.004)	S4	141.390217487905	0.995855342700939	0.996	ALL2LFSWK	0.995043458568448	ALL2LFSWK	0.995301148010129	ALL2LFSWK	0.995600855560717	ALL2LFSWK	0.999109062784296	ALL2LFSWK	0.979794202650461	ALL2LFSWK
1.12805.12805.2	7,Phospho[S];	Phospho of S@7[0.0];	ALLSLWSWK	1	90.222	1182.58543459006	0	0	13.8166539260698	11.8794810264411	0.144110790085704	96018.5	89.171	0.045418	58.986	2	ALLSLWSWK	IPI:A1	ALLSLWS2WK	1	S4(0.003) S7(0.997)	S7	149.161752461654	0.996790145959984	0.997	ALLSLW2WK	0.999896086270025	ALLSLW2WK	0.997110838923287	ALLSLW2WK	0.999885930952607	ALLSLW2WK	0.999352682598583	ALLSLW2WK	0.999488684922921	ALLSLW2WK
1.12819.12819.2	7,Phospho[S];	Phospho of S@7[0.0];	ALLSLFSWK	1	90.312	1143.57389210942	0	0	13.5409043545012	11.546869589073	0.136145002628925	69607.1	89.171	0.045418	12.031	2	ALLSLFSWK	IPI:A1	ALLSLFS2WK	1	S4(0.004) S7(0.996)	S7	161.322386290077	0.996013189460969	0.996	ALLSLF2WK	0.999884361056812	ALLSLF2WK	0.996471044478224	ALLSLF2WK	0.999871026283505	ALLSLF2WK	0.999446312120792	ALLSLF2WK	0.999155061057211	ALLSLF2WK
1.12843.12843.2	7,Phospho[S];	Phospho of S@7[0.0];	ALLSLWSWK	1	90.47	1182.58543459006	0	0	13.6828352547906	11.773002770185	0.14810519441761	85219	142	0.001469	94.928	2	ALLSLWSWK	IPI:A1	ALLSLWS2WK	1	S4(0) S7(1)	S7	167.206739684586	0.999986447714257	1	ALLSLW2WK	0.999999530832098	ALLSLW2WK	0.999987746261521	ALLSLW2WK	0.999999487346514	ALLSLW2WK	0.999997328888747	ALLSLW2WK	0.999997656903913	ALLSLW2WK
1.12849.12849.2	7,Phospho[S];	Phospho of S@7[0.0];	ALLSLFSWK	1	90.509	1143.57389210942	0	0	13.7332731691556	11.4989359260886	0.107063063132118	67369.9	85.958	0.054318	20.458	2	ALLSLFSWK	IPI:A1	ALLSLFS2WK	1	S4(0) S7(1)	S7	184.787924781382	0.999985457707113	1	ALLSLF2WK	0.999999626843583	ALLSLF2WK	0.999987122980936	ALLSLF2WK	0.999999584346626	ALLSLF2WK	0.999998245438734	ALLSLF2WK	0.999996895084935	ALLSLF2WK
1.12885.12885.2	7,Phospho[S];	Phospho of S@7[0.0];	ALLSLWSWK	1	90.761	1182.58452492512	0	0	13.3903367582478	11.4547619508921	0.144341276546047	60773.5	89.171	0.045418	49.068	2	ALLSLWSWK	IPI:A1	ALLSLWS2WK	1	S4(0) S7(1)	S7	168.73707845946	0.999987594130542	1	ALLSLW2WK	0.99999951639466	ALLSLW2WK	0.999988793755545	ALLSLW2WK	0.999999470821294	ALLSLW2WK	0.999997169031316	ALLSLW2WK	0.99999789121875	ALLSLW2WK
1.12893.12893.2	7,Phospho[S];	Phospho of S@7[0.0];	ALLSLWSWK	1	90.812	1182.58452492512	0	0	13.1814027616542	11.2289410809677	0.141924268980106	49544	72.2	0.12439	41.588	2	ALLSLWSWK	IPI:A1	ALLSLWS2WK	1	S4(0) S7(1)	S7	158.672552988168	0.999977808471261	1	ALLSLW2WK	0.999998911457047	ALLSLW2WK	0.999979825498036	ALLSLW2WK	0.999998815503417	ALLSLW2WK	0.999994288580233	ALLSLW2WK	0.999995782294949	ALLSLW2WK
1.12964.12964.2	7,Phospho[S];	Phospho of S@7[0.0];	ALLSLWSWK	1	91.292	1182.58400615128	0	0	13.0342177094226	11.0822927068343	0.142000457069283	43030.5	86.898	0.051714	55.609	2	ALLSLWSWK	IPI:A1	ALLSLWS2WK	1	S4(0.005) S7(0.995)	S7	117.789912395626	0.995023710107979	0.995	ALLSLW2WK	0.998929052423537	ALLSLW2WK	0.995407042330816	ALLSLW2WK	0.998845578532208	ALLSLW2WK	0.995338545003965	ALLSLW2WK	0.998772504200424	ALLSLW2WK
1.13028.13028.2	7,Phospho[S];	Phospho of S@7[0.0];	ALLSLFSWK	1	91.72	1143.57359953371	0	0	13.3512921508038	11.3572901653068	0.136149465525893	56165	103.26	0.0026311	8.946	2	ALLSLFSWK	IPI:A1	ALLSLFS2WK	1	S4(0.5) S7(0.5)	S4	137.518523310449	0.5	0.5	ALLSLF2WK	0.940443916116896	ALLSLF2WK	0.530612415605753	ALLSLF2WK	0.933830776249448	ALLSLF2WK	0.75893932129109	ALLSLF2WK	0.82586275440847	ALL2LFSWK
1.13080.13080.2	7,Phospho[S];	Phospho of S@7[0.0];	ALLSLFSWK	1	92.06	1143.57359953371	0	0	13.7017946452144	11.3264353437719	0.0929810749737691	54713	78.488	0.050336	19.745	2	ALLSLFSWK	IPI:A1	ALLSLFS2WK	1	S4(0.004) S7(0.996)	S7	146.524041868272	0.996499250341339	0.996	ALLSLF2WK	0.999882344843186	ALLSLF2WK	0.996858855171815	ALLSLF2WK	0.99987049520429	ALLSLF2WK	0.999533691642617	ALLSLF2WK	0.999117601597943	ALLSLF2WK
1.13121.13121.2	7,Phospho[S];	Phospho of S@7[0.0];	ALLSLWSWK	1	92.335	1182.58400615128	0	0	13.0128559895673	11.0692029303991	0.143179948433153	43438.6	102.52	0.012391	62.421	2	ALLSLWSWK	IPI:A1	ALLSLWS2WK	1	S4(0) S7(1)	S7	162.421740113693	0.99998213214745	1	ALLSLW2WK	0.999999366940698	ALLSLW2WK	0.999983794909649	ALLSLW2WK	0.999999310317074	ALLSLW2WK	0.999996599953766	ALLSLW2WK	0.999996742368418	ALLSLW2WK
1.13151.13151.2	7,Phospho[S];	Phospho of S@7[0.0];	ALLSLWSWK	1	92.538	1182.58400615128	0	0	13.0355285499198	11.0643417270929	0.139291443811742	45342.4	74.841	0.10374	43.552	2	ALLSLWSWK	IPI:A1	ALLSLWS2WK	1	S4(0.005) S7(0.995)	S7	119.145966415934	0.99527590743215	0.995	ALLSLW2WK	0.999302824685596	ALLSLW2WK	0.995644060905264	ALLSLW2WK	0.999248788666953	ALLSLW2WK	0.996987369835832	ALLSLW2WK	0.998854230435998	ALLSLW2WK
1.13179.13179.2	7,Phospho[S];	Phospho of S@7[0.0];	ALLSLWSWK	1	92.729	1182.58400615128	0	0	12.862924262951	10.833048109542	0.131351787612316	31898	85.355	0.055989	54.065	2	ALLSLWSWK	IPI:A1	ALLSLWS2WK	1	S4(0) S7(1)	S7	141.194140417497	0.999978746002494	1	ALLSLW2WK	0.999998446140515	ALLSLW2WK	0.999980385557158	ALLSLW2WK	0.999998331992784	ALLSLW2WK	0.999993755471176	ALLSLW2WK	0.999994752708807	ALLSLW2WK
1.13276.13276.2	7,Phospho[S];	Phospho of S@7[0.0];	ALLSLFSWK	1	93.376	1143.57359953371	0	0	12.9920935013903	11.0450221724722	0.142691356292249	44209	74.944	0.069653	10.506	2	ALLSLFSWK	IPI:A1	ALLSLFS2WK	1	S4(0.996) S7(0.004)	S4	161.322386290077	0.996013189460969	0.996	ALL2LFSWK	0.968125021836525	ALL2LFSWK	0.995399338449302	ALL2LFSWK	0.972070186826695	ALL2LFSWK	0.995359395252304	ALL2LFSWK	0.975748963508439	ALL2LFSWK
1.13306.13306.2	7,Phospho[S];	Phospho of S@7[0.0];	ALLSLFSWK	1	93.58	1143.57359953371	0	0	12.9340083880059	11.0804932973021	0.156685433675253	39716.7	100.48	0.0066782	10.368	2	ALLSLFSWK	IPI:A1	ALLSLFS2WK	1	S4(1) S7(0)	S4	170.509052065547	0.999988800779776	1	ALL2LFSWK	0.999957920968626	ALL2LFSWK	0.999986962137345	ALL2LFSWK	0.999963583837923	ALL2LFSWK	0.999994714135743	ALL2LFSWK	0.999922847353567	ALL2LFSWK
1.13372.13372.2	7,Phospho[S];	Phospho of S@7[0.0];	ALLSLWSWK	1	94.027	1182.58400615128	0	0	12.4499799765953	10.5673418297503	0.152188081183895	25266.7	86.898	0.051714	55.609	2	ALLSLWSWK	IPI:A1	ALLSLWS2WK	1	S4(0.5) S7(0.5)	S4	101.000422647143	0.5	0.5	ALLSLW2WK	0.816264773339374	ALLSLW2WK	0.521444646455781	ALLSLW2WK	0.803912819422493	ALL2LWSWK	0.521146692868711	ALLSLW2WK	0.816912637779269	ALL2LWSWK
1.13410.13410.2	7,Phospho[S];	Phospho of S@7[0.0];	ALLSLWSWK	1	94.286	1182.58400615128	0	0	12.5868569229119	10.6909043489742	0.150175213895641	27576.3	90.15	0.042706	67.131	2	ALLSLWSWK	IPI:A1	ALLSLWS2WK	1	S4(0.005) S7(0.995)	S7	117.27605386952	0.994924665937245	0.995	ALLSLW2WK	0.998985354208997	ALLSLW2WK	0.995313896300591	ALLSLW2WK	0.99890696132643	ALLSLW2WK	0.995637534070149	ALLSLW2WK	0.998740032233535	ALLSLW2WK
1.13437.13437.2	7,Phospho[S];	Phospho of S@7[0.0];	ALLSLFSWK	1	94.473	1143.57359953371	0	0	12.8955707814174	10.8048923973128	0.123603256884861	33214.9	64.439	0.12692	11.358	2	ALLSLFSWK	IPI:A1	ALLSLFS2WK	1	S4(0.5) S7(0.5)	S4	117.415186757718	0.5	0.5	ALLSLF2WK	0.788069088587059	ALLSLF2WK	0.526146157809163	ALLSLF2WK	0.770969070492752	ALL2LFSWK	0.528778688734765	ALLSLF2WK	0.790680690694763	ALL2LFSWK
1.13529.13529.2	7,Phospho[S];	Phospho of S@7[0.0];	ALLSLWSWK	1	95.102	1182.58400615128	0	0	12.6278884799737	10.5957994593521	0.131061444911583	25417.1	86.898	0.051714	55.609	2	ALLSLWSWK	IPI:A1	ALLSLWS2WK	1	S4(0.004) S7(0.996)	S7	120.524603223702	0.995519213207332	0.996	ALLSLW2WK	0.998950767334581	ALLSLW2WK	0.995872496127838	ALLSLW2WK	0.998866680023185	ALLSLW2WK	0.995247326788009	ALLSLW2WK	0.998931736159991	ALLSLW2WK
1.13796.13796.5	7,Phospho[S];	Phospho of S@7[0.0];	ALLSLWSWK	1	96.926	1182.58383021066	0	0	13.7268555079749	11.0667841485895	0.0699432304606304	37685.7	98.943	0.01235	61.922	5	ALLSLWSWK	IPI:A1	ALLSLWS2WK	1	S4(0) S7(1)	S7	241.750704138032	0.999999999929503	1	ALLSLW2WK	0.999999999997232	ALLSLW2WK	0.999999999937423	ALLSLW2WK	0.999999999996918	ALLSLW2WK	0.999999999977133	ALLSLW2WK	0.999999999991162	ALLSLW2WK
1.14411.14411.5	7,Phospho[Y];	Phospho of Y@7[0.0];	ALLSLWYCK	1	101.16	1175.54616837951	0	0	12.4757934663675	7.36300117154451	0.0060192519100126	1576.56	49.418	0.073029	9.4164	5	ALLSLWYCK	IPI:A1	ALLSLWY2CK	1	S4(0) Y7(1)	Y7	270.899052080426	0.99999999999389	1	ALLSLW4CK	0.999999999999667	ALLSLW4CK	0.999999999994766	ALLSLW4CK	0.999999999999616	ALLSLW4CK	0.99999999999947	ALLSLW4CK	0.999999999995665	ALLSLW4CK
1.3740.3740.3	4,Phospho[S];	Phospho of S@4[0.0];	ALLSLRSRK	1	30.271	1122.62758875572	0	0	11.5083465306329	8.63628324810393	0.0565820612797485	1932.89	68.657	0.063863	9.5896	3	ALLSLRSRK	IPI:A1	ALLS2LRSRK	1	S4(0.5) S7(0.5)	S4	79.2831909109843	0.5	0.5	ALLSLR2RK	0.970961997208961	ALLSLR2RK	0.93230283010485	ALLSLR2RK	0.740344529799472	ALLSLR2RK	0.753719573034701	ALL2LRSRK	0.517689994608625	ALL2LRSRK
1.3767.3767.3	7,Phospho[S];	Phospho of S@7[0.0];	ALLSLRSHK	1	30.465	1103.5857633896	0	0	13.9900010955435	11.0682626206448	0.0538400063933375	22162.1	118.9	0.0017723	8.8281	3	ALLSLRSHK	IPI:A1	ALLSLRS2HK	1	S4(0.004) S7(0.996)	S7	162.421740113693	0.996137379087666	0.996	ALLSLR2HK	0.99999727627822	ALLSLR2HK	0.999685231914234	ALLSLR2HK	0.999977663159529	ALLSLR2HK	0.99997456164956	ALLSLR2HK	0.996688155090648	ALLSLR2HK
1.3768.3768.3	4,Phospho[S];	Phospho of S@4[0.0];	ALLSLRTRK	1	30.472	1134.52180582734	0	0	11.4979680616554	8.9933928356548	0.0817102990252275	4920.07	94.616	0.012737	36.246	3	ALLSLRTRK	IPI:A1	ALLS2LRTRK	1	S4(0.003) T7(0.997)	T7	166.858566668572	0.996600493485029	0.997	ALLSLR3RK	0.999999299518318	ALLSLR3RK	0.99999505902538	ALLSLR3RK	0.999703053001527	ALLSLR3RK	0.999663914483775	ALLSLR3RK	0.997023433120404	ALLSLR3RK
1.3769.3769.3	4,Phospho[S];	Phospho of S@4[0.0];	ALLSLRSRK	1	30.478	1125.55800952319	0	0	11.5577875462184	9.08384916753879	0.0842523869264637	5185.55	86.344	0.022356	28.996	3	ALLSLRSRK	IPI:A1	ALLS2LRSRK	1	S4(0.5) S7(0.5)	S4	100.713892132425	0.5	0.5	ALLSLR2RK	0.989836392775053	ALLSLR2RK	0.965494468601726	ALLSLR2RK	0.813288917247708	ALLSLR2RK	0.826561083239012	ALL2LRSRK	0.522465947939165	ALL2LRSRK
1.3773.3773.2	7,Phospho[S];	Phospho of S@7[0.0];	ALLSLRSHK	1	30.506	1103.58582685187	0	0	11.4911234927754	9.16371582516381	0.0975482972114665	4291.44	108.47	0.0087253	15.931	2	ALLSLRSHK	IPI:A1	ALLSLRS2HK	1	S4(0.5) S7(0.5)	S4	98.2702857724771	0.5	0.5	ALLSLR2HK	0.963002249284008	ALLSLR2HK	0.856188916401591	ALLSLR2HK	0.832223786946025	ALLSLR2HK	0.817430967762172	ALLSLR2HK	0.527397449062093	ALL2LRSHK
1.3791.3791.3	7,Phospho[S];	Phospho of S@7[0.0];	ALLSLRSHK	1	30.636	1100.59830019786	0	0	11.4077329285364	8.56081587474366	0.0580229269795313	4744.79	104.82	0.0040675	8.7104	3	ALLSLRSHK	IPI:A1	ALLSLRS2HK	1	S4(0.004) S7(0.996)	S7	181.881705662211	0.996218348678554	0.996	ALLSLR2HK	0.999998814169974	ALLSLR2HK	0.999783179516479	ALLSLR2HK	0.999986709796657	ALLSLR2HK	0.99998456946548	ALLSLR2HK	0.996826745153467	ALLSLR2HK
1.3792.3792.3	4,Phospho[S];	Phospho of S@4[0.0];	ALLSLRTRK	1	30.643	1134.65236047825	0	0	10.6155916695632	7.72017380933155	0.0552759226583852	1433.34	59.426	0.094179	9.1336	3	ALLSLRTRK	IPI:A1	ALLS2LRTRK	1	S4(0.5) T7(0.5)	S4	94.3527982218075	0.5	0.5	ALLSLR3RK	0.995823739440891	ALLSLR3RK	0.987105435394333	ALLSLR3RK	0.805282904801237	ALLSLR3RK	0.79193731106803	ALLSLR3RK	0.522096746603774	ALL2LRTRK
1.3803.3803.3	7,Phospho[T];	Phospho of T@7[0.0];	ALLSLRTHK	1	30.722	1117.60103131904	0	0	12.8680527895453	10.0688102183892	0.0608561393683769	8163.09	122.69	0.0017691	9.004	3	ALLSLRTHK	IPI:A1	ALLSLRT2HK	1	S4(0.5) T7(0.5)	S4	142.187514467861	0.5	0.5	ALLSLR3HK	0.997780575334299	ALLSLR3HK	0.647149965217922	ALLSLR3HK	0.996336255440013	ALLSLR3HK	0.995860437638809	ALLSLR3HK	0.536743825776433	ALL2LRTHK
1.3832.3832.3	7,Phospho[T];	Phospho of T@7[0.0];	ALLSLRTHK	1	30.931	1117.60103131904	0	0	11.2270953312874	8.9381091184825	0.101369176552827	3371.34	73.885	0.061062	14.818	3	ALLSLRTHK	IPI:A1	ALLSLRT2HK	1	S4(0.5) T7(0.5)	S4	143.214685825508	0.5	0.5	ALLSLR3HK	0.983819625438958	ALLSLR3HK	0.648149854062197	ALLSLR3HK	0.972420876551271	ALLSLR3HK	0.968624516528548	ALLSLR3HK	0.537008298380017	ALL2LRTHK
1.3961.3961.3	7,Phospho[Y];	Phospho of Y@7[0.0];	ALLSLKYKK	1	31.877	1142.64713053685	0	0	13.531368346007	10.3345411969784	0.040891741770236	11978.5	85.67	0.022022	40.302	3	ALLSLKYKK	IPI:A1	ALLSLKY2KK	1	S4(0) Y7(1)	Y7	214.089731766586	0.999999999851975	1	ALLSLK4KK	0.999999999999995	ALLSLK4KK	0.999999999746598	ALLSLK4KK	0.999999999999997	ALLSLK4KK	0.999999999999986	ALLSLK4KK	0.999999999986234	ALLSLK4KK
1.3970.3970.2	7,Phospho[Y];	Phospho of Y@7[0.0];	ALLSLKYKK	1	31.938	1142.64759845815	0	0	12.2899782556566	9.43095389346236	0.057324661098119	8733.4	130.22	0.005437	62.24	2	ALLSLKYKK	IPI:A1	ALLSLKY2KK	1	S4(0) Y7(1)	Y7	265.504530219505	0.999999999949663	1	ALLSLK4KK	1	ALLSLK4KK	0.999999999901953	ALLSLK4KK	1	ALLSLK4KK	1	ALLSLK4KK	0.999999999998205	ALLSLK4KK
1.3977.3977.3	7,Phospho[Y];	Phospho of Y@7[0.0];	ALLSLHYKK	1	31.987	1151.6115010719	0	0	13.7327931713155	10.6582767195745	0.0462119686969403	18358	95.502	0.0039741	19.438	3	ALLSLHYKK	IPI:A1	ALLSLHY2KK	1	S4(0) Y7(1)	Y7	226.121836854452	0.999999999951275	1	ALLSLH4KK	1	ALLSLH4KK	0.999999999946757	ALLSLH4KK	1	ALLSLH4KK	1	ALLSLH4KK	0.999999999994589	ALLSLH4KK
1.3981.3981.2	7,Phospho[Y];	Phospho of Y@7[0.0];	ALLSLHYKK	1	32.015	1151.61105951506	0	0	12.4678357832033	9.66883567751544	0.0608708966696963	10272.2	128.61	0.0010737	27.007	2	ALLSLHYKK	IPI:A1	ALLSLHY2KK	1	S4(0) Y7(1)	Y7	240.283711262265	0.999999999920261	1	ALLSLH4KK	1	ALLSLH4KK	0.999999999912384	ALLSLH4KK	1	ALLSLH4KK	1	ALLSLH4KK	0.999999999993383	ALLSLH4KK
1.3997.3997.3	7,Phospho[Y];	Phospho of Y@7[0.0];	ALLSLHYKK	1	32.141	1151.6115010719	0	0	13.578083228599	10.3932558794372	0.0413853904065345	14471.3	74.376	0.015303	9.071	3	ALLSLHYKK	IPI:A1	ALLSLHY2KK	1	S4(0) Y7(1)	Y7	249.851974526384	0.999999999964288	1	ALLSLH4KK	1	ALLSLH4KK	0.999999999960612	ALLSLH4KK	1	ALLSLH4KK	1	ALLSLH4KK	0.999999999997342	ALLSLH4KK
1.4025.4025.3	7,Phospho[Y];	Phospho of Y@7[0.0];	ALLSLHYKK	1	32.353	1151.6115010719	0	0	11.2700432504391	8.98847063401715	0.102123479306757	3708.39	60.436	0.030843	9.0905	3	ALLSLHYKK	IPI:A1	ALLSLHY2KK	1	S4(0) Y7(1)	Y7	221.209516953303	0.999999999923311	1	ALLSLH4KK	1	ALLSLH4KK	0.999999999916362	ALLSLH4KK	1	ALLSLH4KK	1	ALLSLH4KK	0.999999999991025	ALLSLH4KK
1.4040.4040.2	4,Phospho[S];	Phospho of S@4[0.0];	AILSPQPPK	1	32.47	1030.36969655109	0	0	10.4316973609337	0	0	0	60.788	0.21366	8.1514	2	AILSPQPPK	IPI:IPI00746587.3|H-INV:HIT000094387	AILS2PQPPK	1	S4(1)	S4	171.650699527857	1	1	AIL2PQPPK	1	AIL2PQPPK	1	AIL2PQPPK	1	AIL2PQPPK	1	AIL2PQPPK	1	AIL2PQPPK
1.4094.4094.3	7,Phospho[Y];	Phospho of Y@7[0.0];	ALLSLKYHK	1	32.877	1151.61121415487	0	0	12.8365267780856	9.95247017437487	0.055907507600772	7438.33	95.502	0.0055422	19.438	3	ALLSLKYHK	IPI:A1	ALLSLKY2HK	1	S4(0) Y7(1)	Y7	237.207246343717	0.999999999896754	1	ALLSLK4HK	1	ALLSLK4HK	0.999999999818456	ALLSLK4HK	1	ALLSLK4HK	0.999999999999999	ALLSLK4HK	0.999999999991132	ALLSLK4HK
1.4100.4100.3	7,Phospho[Y];	Phospho of Y@7[0.0];	ALLSLHYHK	1	32.919	1160.57487142675	0	0	13.4249248757067	10.2807939321752	0.0431043679038109	9560.83	95.502	0.0048906	72.815	3	ALLSLHYHK	IPI:A1	ALLSLHY2HK	1	S4(0) Y7(1)	Y7	223.45989850603	0.9999999999377	1	ALLSLH4HK	1	ALLSLH4HK	0.999999999935094	ALLSLH4HK	1	ALLSLH4HK	1	ALLSLH4HK	0.999999999987442	ALLSLH4HK
1.4102.4102.3	7,Phospho[T];	Phospho of T@7[0.0];	ALLSLKTNK	1	32.931	1066.53304564733	0	0	12.2797311053469	9.61402389400192	0.069550149481727	14973.3	91.313	0.021679	8.2682	3	ALLSLKTNK	IPI:A1	ALLSLKT2NK	1	S4(0.004) T7(0.996)	T7	101.883603221207	0.995540346137434	0.996	ALLSLK3NK	0.999910625416079	ALLSLK3NK	0.996697435790289	ALLSLK3NK	0.999886367354199	ALLSLK3NK	0.999838598053114	ALLSLK3NK	0.997094913606499	ALLSLK3NK
1.4106.4106.2	7,Phospho[Y];	Phospho of Y@7[0.0];	ALLSLKYHK	1	32.957	1151.61080856546	0	0	12.2748921134503	9.69836029132036	0.0760372579886413	8810.93	96.492	0.022003	19.209	2	ALLSLKYHK	IPI:A1	ALLSLKY2HK	1	S4(0) Y7(1)	Y7	235.740558069452	0.999999999883218	1	ALLSLK4HK	1	ALLSLK4HK	0.999999999795371	ALLSLK4HK	1	ALLSLK4HK	0.999999999999999	ALLSLK4HK	0.999999999989801	ALLSLK4HK
1.4108.4108.2	7,Phospho[T];	Phospho of T@7[0.0];	ALLSLKTNK	1	32.971	1065.37135761879	0	0	11.2722927178624	0	0	0	77.14	0.15666	6.7772	2	ALLSLKTNK	IPI:A1	ALLSLKT2NK	1	S4(0.005) T7(0.995)	T7	97.4543190081999	0.994532435351962	0.995	ALLSLK3NK	0.998680581873849	ALLSLK3NK	0.995894677801866	ALLSLK3NK	0.9982747502211	ALLSLK3NK	0.997447523389389	ALLSLK3NK	0.996367458507896	ALLSLK3NK
1.4109.4109.2	7,Phospho[Y];	Phospho of Y@7[0.0];	ALLSLHYHK	1	32.977	1160.5747999049	0	0	12.2778938261109	9.61170649738797	0.0695167652611407	7711.45	98.523	0.0036779	64.434	2	ALLSLHYHK	IPI:A1	ALLSLHY2HK	1	S4(0) Y7(1)	Y7	254.763613368443	0.999999999999453	1	ALLSLH4HK	1	ALLSLH4HK	0.999999999999427	ALLSLH4HK	1	ALLSLH4HK	1	ALLSLH4HK	0.999999999999904	ALLSLH4HK
1.4120.4120.2	7,Phospho[S];	Phospho of S@7[0.0];	ALLSLKSNK	1	33.055	1053.39034109807	0	0	11.5208862347904	0	0	0	128.03	0.0023654	35.496	2	ALLSLKSNK	IPI:A1	ALLSLKS2NK	1	S4(0.5) S7(0.5)	S4	93.8503882763865	0.5	0.5	ALLSLK2NK	0.849981777015536	ALLSLK2NK	0.655416173199986	ALLSLK2NK	0.754914213604307	ALLSLK2NK	0.699649299807934	ALLSLK2NK	0.572178441732165	ALL2LKSNK
1.4125.4125.3	7,Phospho[S];	Phospho of S@7[0.0];	ALLSLHSNK	1	33.089	1061.52763863414	0	0	13.3282055912112	10.2940789263732	0.0481166665080391	11249.7	101.39	0.12161	20.377	3	ALLSLHSNK	IPI:A1	ALLSLHS2NK	1	S4(0) S7(1)	S7	159.90903032609	0.999979339366915	1	ALLSLH2NK	0.999999994866796	ALLSLH2NK	0.999983624191773	ALLSLH2NK	0.999999993985736	ALLSLH2NK	0.999999994819876	ALLSLH2NK	0.99997601252995	ALLSLH2NK
1.4126.4126.2	7,Phospho[S];	Phospho of S@7[0.0];	ALLSLHSNK	1	33.095	1059.53668127934	0	0	11.4369951834189	7.13439933636977	0.0135333827841351	831.166	136.52	0.0019233	13.576	2	ALLSLHSNK	IPI:A1	ALLSLHS2NK	1	S4(0.006) S7(0.994)	S7	111.387440904105	0.993638801297574	0.994	ALLSLH2NK	0.999907532817611	ALLSLH2NK	0.994701657699404	ALLSLH2NK	0.999892951970896	ALLSLH2NK	0.999904	ALLSLH2NK	0.992946522323755	ALLSLH2NK
1.4129.4129.3	7,Phospho[Y];	Phospho of Y@7[0.0];	ALLSLHYHK	1	33.116	1160.57487142675	0	0	13.5678901226823	10.5995707936488	0.0513896068137608	13437	101.64	0.0022435	76.207	3	ALLSLHYHK	IPI:A1	ALLSLHY2HK	1	S4(0) Y7(1)	Y7	289.018618124424	0.999999999999867	1	ALLSLH4HK	1	ALLSLH4HK	0.99999999999986	ALLSLH4HK	1	ALLSLH4HK	1	ALLSLH4HK	0.999999999999984	ALLSLH4HK
1.4139.4139.2	7,Phospho[T];	Phospho of T@7[0.0];	ALLSLHTNK	1	33.184	1077.38554704364	0	0	11.1975719903363	7.02851565573422	0.0154668487694253	704.298	120.63	0.002103	7.7851	2	ALLSLHTNK	IPI:A1	ALLSLHT2NK	1	S4(0.006) T7(0.994)	T7	114.119117664168	0.994271445829481	0.994	ALLSLH3NK	0.999911759051524	ALLSLH3NK	0.994038144560821	ALLSLH3NK	0.999915231725748	ALLSLH3NK	0.999900951164257	ALLSLH3NK	0.995271203219128	ALLSLH3NK
1.4150.4150.3	7,Phospho[S];	Phospho of S@7[0.0];	ALLSLKSNK	1	33.26	1052.56315240222	0	0	12.3492095593203	9.97426548984466	0.0930196917053044	9893.18	80.014	0.025376	19.373	3	ALLSLKSNK	IPI:A1	ALLSLKS2NK	1	S4(0.006) S7(0.994)	S7	94.037418318424	0.993601969113009	0.994	ALLSLK2NK	0.999875347618893	ALLSLK2NK	0.99608669624082	ALLSLK2NK	0.999816214025839	ALLSLK2NK	0.999780417648619	ALLSLK2NK	0.994876542302419	ALLSLK2NK
1.4153.4153.3	7,Phospho[S];	Phospho of S@7[0.0];	ALLSLHSQK	1	33.281	1077.38520445613	0	0	13.6060448445801	10.1742430503844	0.0323286387109359	26219.1	87.777	0.46439	7.7626	3	ALLSLHSQK	IPI:A1	ALLSLHS2QK	1	S4(0) S7(1)	S7	141.194140417497	0.999978746002494	1	ALLSLH2QK	0.999999995868686	ALLSLH2QK	0.999987111628426	ALLSLH2QK	0.999999994366203	ALLSLH2QK	0.999999994523194	ALLSLH2QK	0.999978136775988	ALLSLH2QK
1.4162.4162.2	7,Phospho[S];	Phospho of S@7[0.0];	ALLSLHSSK	1	33.338	1035.39590190798	0	0	12.3645721930237	8.27529664674736	0.0167513647523768	2087.12	119.34	0.0047476	17.671	2	ALLSLHSSK	IPI:A1	ALLSLHS2SK	1	S4(0) S7(0.995) S8(0.005)	S7	136.110048033354	0.995039904527682	0.995	ALLSLH2SK	0.999816043203392	ALLSLH2SK	0.996122082355152	ALLSLH2SK	0.999772728895164	ALLSLH2SK	0.999835141486162	ALLSLH2SK	0.993181036869005	ALLSLH2SK
1.4166.4166.2	7,Phospho[S];	Phospho of S@7[0.0];	ALLSLHSQK	1	33.364	1077.38554704364	0	0	12.5820999085778	8.10796190013519	0.0114000446326723	3320.8	126.71	0.0027364	20.089	2	ALLSLHSQK	IPI:A1	ALLSLHS2QK	1	S4(0) S7(1)	S7	134.633135240022	0.999967212624317	1	ALLSLH2QK	0.999999717833568	ALLSLH2QK	0.99997961905368	ALLSLH2QK	0.99999958982717	ALLSLH2QK	0.999999600733024	ALLSLH2QK	0.999966317077093	ALLSLH2QK
1.4168.4168.3	7,Phospho[T];	Phospho of T@7[0.0];	ALLSLHTQK	1	33.375	1087.42859367903	0	0	13.0085332803315	9.98594945467451	0.0486752872839554	17536.4	98.898	0.23513	28.487	3	ALLSLHTQK	IPI:A1	ALLSLHT2QK	1	S4(0) T7(1)	T7	212.514168983456	0.999999962975824	1	ALLSLH3QK	0.999999999997482	ALLSLH3QK	0.999999975023822	ALLSLH3QK	0.999999999996673	ALLSLH3QK	0.999999999995104	ALLSLH3QK	0.999999978360936	ALLSLH3QK
1.4172.4172.3	7,Phospho[S];	Phospho of S@7[0.0];	ALLSLHSSK	1	33.406	1031.58450219843	0	0	13.8230245481007	10.6781686360773	0.0430731299198635	43398	130.56	0.022774	23.507	3	ALLSLHSSK	IPI:A1	ALLSLHS2SK	1	S4(0.004) S7(0.991) S8(0.004)	S7	139.300396773305	0.991160176518562	0.991	ALLSLH2SK	0.999949185679958	ALLSLH2SK	0.996231807907762	ALLSLH2SK	0.999936754115107	ALLSLH2SK	0.999954310287726	ALLSLH2SK	0.989293258086425	ALLSLH2SK
1.4174.4174.2	7,Phospho[T];	Phospho of T@7[0.0];	ALLSLHTQK	1	33.417	1089.55919860285	0	0	13.110586626497	10.5255463550681	0.0753930433544045	22035.6	139.15	0.000862	36.147	2	ALLSLHTQK	IPI:A1	ALLSLHT2QK	1	S4(0.004) T7(0.996)	T7	140.443500909371	0.995724267151315	0.996	ALLSLH3QK	0.999988284504152	ALLSLH3QK	0.996930391738975	ALLSLH3QK	0.999984762798474	ALLSLH3QK	0.999978056293754	ALLSLH3QK	0.997279774689385	ALLSLH3QK
1.4175.4175.3	7,Phospho[S];	Phospho of S@7[0.0];	ALLSLKSQK	1	33.423	1066.57930194039	0	0	13.5153893643711	10.8342342121765	0.0684839990032098	21748.3	147.62	0.00038901	19.792	3	ALLSLKSQK	IPI:A1	ALLSLKS2QK	1	S4(0.005) S7(0.995)	S7	117.789912395626	0.995023710107979	0.995	ALLSLK2QK	0.99994187409616	ALLSLK2QK	0.996636488171428	ALLSLK2QK	0.999920052638774	ALLSLK2QK	0.999886026018544	ALLSLK2QK	0.996753873450485	ALLSLK2QK
1.4179.4179.2	8,Phospho[S];	Phospho of S@8[0.0];	ALLSLGSSK	1	33.453	952.540289484962	0	0	12.563193100714	9.07945359356045	0.0306924216346491	5523.52	107.79	0.0099978	7.9728	2	ALLSLGSSK	IPI:A1	ALLSLGSS2K	1	S4(0.333) S7(0.333) S8(0.333)	S4	117.789912395626	0.333333333333333	0.333	ALLSLGS2K	0.794817723658302	ALLSLG2SK	0.40110323877007	ALLSLGS2K	0.760255444207874	ALLSLGS2K	0.603804766224696	ALLSLGS2K	0.505199365334343	ALL2LGSSK
1.4180.4180.3	7,Phospho[T];	Phospho of T@7[0.0];	ALLSLKTQK	1	33.459	1082.64498091988	0	0	12.4072757936688	9.86205599727146	0.0784558057820045	19188.3	135.99	0.00108	47.39	3	ALLSLKTQK	IPI:A1	ALLSLKT2QK	1	S4(0) T7(1)	T7	141.390217487905	0.999979019451379	1	ALLSLK3QK	0.999999829383104	ALLSLK3QK	0.999985686589324	ALLSLK3QK	0.999999768939374	ALLSLK3QK	0.999999584072886	ALLSLK3QK	0.999989755368346	ALLSLK3QK
1.4181.4181.2	7,Phospho[S];	Phospho of S@7[0.0];	ALLSLKSQK	1	33.465	1066.57910940706	0	0	12.8949793228515	10.2999235371826	0.0746417120204573	21599.1	127.51	0.0024043	18.358	2	ALLSLKSQK	IPI:A1	ALLSLKS2QK	1	S4(0.007) S7(0.993)	S7	93.1181350623091	0.993325686409397	0.993	ALLSLK2QK	0.99922701248435	ALLSLK2QK	0.995028501903109	ALLSLK2QK	0.998995692886102	ALLSLK2QK	0.998656265613782	ALLSLK2QK	0.995159552269226	ALLSLK2QK
1.4190.4190.2	7,Phospho[S];	Phospho of S@7[0.0];	ALLSLHSSK	1	33.527	1035.39590190798	0	0	11.1249142279888	7.12345334130583	0.0182889013508042	698.544	113.44	0.0074257	17.67	2	ALLSLHSSK	IPI:A1	ALLSLHS2SK	1	S4(0.004) S7(0.991) S8(0.004)	S7	120.524603223702	0.99107840219229	0.991	ALLSLH2SK	0.999724998683151	ALLSLH2SK	0.995888828111604	ALLSLH2SK	0.999621422703615	ALLSLH2SK	0.99970510375917	ALLSLH2SK	0.98944643312015	ALLSLH2SK
1.4193.4193.2	7,Phospho[T];	Phospho of T@7[0.0];	ALLSLKTQK	1	33.546	1082.54895400486	0	0	10.8688920266989	5.95307448886537	0.0073297231163127	384.935	116.52	0.011013	35.18	2	ALLSLKTQK	IPI:A1	ALLSLKT2QK	1	S4(0.004) T7(0.996)	T7	122.689587688938	0.995876266949866	0.996	ALLSLK3QK	0.999497550707256	ALLSLK3QK	0.997230889126835	ALLSLK3QK	0.999273436902815	ALLSLK3QK	0.998515352841167	ALLSLK3QK	0.9980460260198	ALLSLK3QK
1.4196.4196.3	7,Phospho[T];	Phospho of T@7[0.0];	ALLSLHTQK	1	33.567	1087.42859367903	0	0	12.3953412468838	9.45777325457379	0.0529944550654377	10012.6	98.898	0.23513	17.882	3	ALLSLHTQK	IPI:A1	ALLSLHT2QK	1	S4(0) T7(1)	T7	190.939627768416	0.999999955582319	1	ALLSLH3QK	0.999999999983714	ALLSLH3QK	0.999999968208784	ALLSLH3QK	0.999999999979306	ALLSLH3QK	0.999999999971145	ALLSLH3QK	0.999999971855917	ALLSLH3QK
1.4199.4199.2	7,Phospho[T];	Phospho of T@7[0.0];	ALLSLHTSK	1	33.585	1049.41185930589	0	0	12.0122933569048	6.81657354540399	0.0055402269602892	912.852	91.658	0.019484	16.149	2	ALLSLHTSK	IPI:A1	ALLSLHT2SK	1	S4(0.005) T7(0.99) S8(0.005)	T7	136.110048033354	0.990187084027805	0.99	ALLSLH3SK	0.999670808443456	ALLSLH3SK	0.994020906866425	ALLSLH3SK	0.999600271526117	ALLSLH3SK	0.999579380557054	ALLSLH3SK	0.991924310460586	ALLSLH3SK
1.4204.4204.2	7,Phospho[T];	Phospho of T@7[0.0];	ALLSLHTQK	1	33.618	1089.55919860285	0	0	11.5017159696721	9.10245186363578	0.0907847366533555	5571.64	109.79	0.0045955	23.982	2	ALLSLHTQK	IPI:A1	ALLSLHT2QK	1	S4(0.004) T7(0.996)	T7	121.108041798454	0.995618370309321	0.996	ALLSLH3QK	0.999931454467279	ALLSLH3QK	0.99667775886038	ALLSLH3QK	0.999913799643174	ALLSLH3QK	0.999881524212386	ALLSLH3QK	0.996996646915514	ALLSLH3QK
1.4208.4208.2	8,Phospho[S];	Phospho of S@8[0.0];	ALLSLGSSK	1	33.645	952.540289484962	0	0	11.6398031493166	8.0693672804293	0.0281435840938458	2233.33	98.048	0.020831	7.8979	2	ALLSLGSSK	IPI:A1	ALLSLGSS2K	1	S4(0.333) S7(0.333) S8(0.333)	S4	112.738468371475	0.333333333333333	0.333	ALLSLGS2K	0.779350458325231	ALLSLG2SK	0.398382984183998	ALLSLGS2K	0.744300015665734	ALLSLGS2K	0.591356620591273	ALLSLGS2K	0.498077577004368	ALL2LGSSK
1.4227.4227.2	7,Phospho[T];	Phospho of T@7[0.0];	ALLSLHTSK	1	33.769	1049.41185930589	0	0	11.1094935250741	0	0	0	82.029	0.032971	14.822	2	ALLSLHTSK	IPI:A1	ALLSLHT2SK	1	S4(0.004) T7(0.991) S8(0.004)	T7	120.524603223702	0.99107840219229	0.991	ALLSLH3SK	0.999686723152219	ALLSLH3SK	0.994221016093293	ALLSLH3SK	0.999593884257505	ALLSLH3SK	0.999550210337233	ALLSLH3SK	0.99246806622536	ALLSLH3SK
1.4228.4228.3	4,Phospho[S];	Phospho of S@4[0.0];	ALLSLRYRK	1	33.775	1198.65885447358	0	0	12.6656559231897	9.49853489060499	0.0421246991327369	5733.57	71.379	0.054923	16.963	3	ALLSLRYRK	IPI:A1	ALLS2LRYRK	1	S4(0.5) Y7(0.5)	S4	125.165051088779	0.5	0.5	ALLSLR4RK	0.999993745212865	ALLSLR4RK	0.944444978857288	ALLSLR4RK	0.99996078410944	ALLSLR4RK	0.999876827115383	ALLSLR4RK	0.840838089606116	ALL2LRYRK
1.4241.4241.3	8,Oxidation[M];7,Phospho[S];	Oxidation of M@8[15.99491461956];Phospho of S@7[0.0];	ALLSLHS1K	1	33.86	1091.60901971862	0	0	12.6761976511595	9.62930264877854	0.0475062022690203	15203.8	70.728	0.047497	8.5622	3	ALLSLHSMK	IPI:A1	ALLSLHS2M1K	1	S4(0) S7(1)	S7	161.082769699463	0.999999887995844	1	ALLSLH21K	0.999999999661131	ALLSLH21K	0.999999922340503	ALLSLH21K	0.999999999556878	ALLSLH21K	0.999999999602486	ALLSLH21K	0.999999875145343	ALLSLH21K
1.4244.4244.3	8,Oxidation[M];7,Phospho[T];	Oxidation of M@8[15.99491461956];Phospho of T@7[0.0];	ALLSLHT1K	1	33.88	1106.49445876907	0	0	12.7229445152564	9.55747287126486	0.0421942364622485	12992.2	84.479	0.023086	13.538	3	ALLSLHTMK	IPI:A1	ALLSLHT2M1K	1	S4(0) T7(1)	T7	161.322386290077	0.999980960090999	1	ALLSLH31K	0.999999992299582	ALLSLH31K	0.999993843433973	ALLSLH31K	0.999999982359057	ALLSLH31K	0.999999979862442	ALLSLH31K	0.999984081399497	ALLSLH31K
1.4245.4245.2	8,Oxidation[M];7,Phospho[T];	Oxidation of M@8[15.99491461956];Phospho of T@7[0.0];	ALLSLHT1K	1	33.886	1108.53655699176	0	0	12.3357354265296	9.73901529300137	0.0745175855702857	11151.1	114.89	0.0039477	12.92	2	ALLSLHTMK	IPI:A1	ALLSLHT2M1K	1	S4(0.004) T7(0.996)	T7	122.315941697093	0.995816741033143	0.996	ALLSLH31K	0.999759518724033	ALLSLH31K	0.998417972060971	ALLSLH31K	0.999414390570715	ALLSLH31K	0.999324986153593	ALLSLH31K	0.996413894041849	ALLSLH31K
1.4246.4246.2	8,Oxidation[M];7,Phospho[S];	Oxidation of M@8[15.99491461956];Phospho of S@7[0.0];	ALLSLHS1K	1	33.892	1094.58553537299	0	0	11.7379695555151	0	0	0	61.765	0.196	16.742	2	ALLSLHSMK	IPI:A1	ALLSLHS2M1K	1	S4(0.007) S7(0.993)	S7	76.1859446187813	0.993456121265138	0.993	ALLSLH21K	0.999006252360079	ALLSLH21K	0.994728173961587	ALLSLH21K	0.998802206584844	ALLSLH21K	0.998862115750764	ALLSLH21K	0.99311355085726	ALLSLH21K
1.4258.4258.2	4,Phospho[Y];6,Phospho[S];	Phospho of Y@4[0.0];Phospho of S@6[0.0];	ALKYLSK	1	33.971	981.355213724558	0	0	11.9253989714479	0	0	0	52.786	0.78874	13.823	2	ALKYLSK	IPI:IPI00026554.1|SWISS-PROT:Q9NY37|ENSEMBL:ENSP00000264432|REFSEQ:NP_059115|H-INV:HIT000246032	ALKY2LS2K	1	Y4(1) S6(1)	Y4 S6	127.099448602237	1	1,1	ALK4L2K	1	ALK4L2K	1	ALK4L2K	1	ALK4L2K	1	ALK4L2K	1	ALK4L2K
1.4269.4269.2	7,Phospho[T];	Phospho of T@7[0.0];	ALLSLKTAK	1	34.041	1021.60427004549	0	0	12.4819312496942	0	0	0	93.667	0.060224	32.073	2	ALLSLKTAK	IPI:A1	ALLSLKT2AK	1	S4(0.006) T7(0.994)	T7	111.387440904105	0.993638801297574	0.994	ALLSLK3AK	0.998546535751842	ALLSLK3AK	0.982279492201888	ALLSLK3AK	0.99948372498897	ALLSLK3AK	0.998945646475181	ALLSLK3AK	0.997082996595356	ALLSLK3AK
1.4274.4274.3	7,Phospho[T];	Phospho of T@7[0.0];	ALLSLHTAK	1	34.074	1031.58662657152	0	0	12.8427528975603	9.68643168362464	0.0425821037416146	14864.4	86.114	0.68572	10.549	3	ALLSLHTAK	IPI:A1	ALLSLHT2AK	1	S4(0) T7(1)	T7	158.773916484969	0.999977938138047	1	ALLSLH3AK	0.999999992271095	ALLSLH3AK	0.999986511939548	ALLSLH3AK	0.999999989063524	ALLSLH3AK	0.999999986682953	ALLSLH3AK	0.999983261994846	ALLSLH3AK
1.4279.4279.2	7,Phospho[T];	Phospho of T@7[0.0];	ALLSLHTAK	1	34.106	1032.53600561933	0	0	12.8657090655456	10.2117248366685	0.0703702824746493	18607.7	101.38	0.0065288	15.848	2	ALLSLHTAK	IPI:A1	ALLSLHT2AK	1	S4(0.005) T7(0.995)	T7	115.79309430179	0.994627646238583	0.995	ALLSLH3AK	0.999953410546262	ALLSLH3AK	0.996422241991608	ALLSLH3AK	0.999935585305353	ALLSLH3AK	0.999922588458801	ALLSLH3AK	0.99572329237876	ALLSLH3AK
1.4287.4287.3	7,Phospho[S];	Phospho of S@7[0.0];	ALLSLHSTK	1	34.162	1046.56393579559	0	0	12.6132443202914	9.3748653380365	0.0392274319511781	11788.3	100.09	0.14312	10.281	3	ALLSLHSTK	IPI:A1	ALLSLHS2TK	1	S4(0) S7(0.996) T8(0.004)	S7	183.11865184118	0.996320466440979	0.996	ALLSLH2TK	0.999984198243919	ALLSLH2TK	0.998846422231129	ALLSLH2TK	0.999957982628681	ALLSLH2TK	0.99998921123373	ALLSLH2TK	0.985862515271163	ALLSLH2TK
1.4289.4289.2	7,Phospho[S];	Phospho of S@7[0.0];	ALLSLHSTK	1	34.173	1050.37573564452	0	0	11.7936419819193	7.30775796183983	0.0112669229308365	948.947	113.69	0.0073159	7.0683	2	ALLSLHSTK	IPI:A1	ALLSLHS2TK	1	S4(0) S7(0.995) T8(0.005)	S7	137.136450709721	0.9952054838492	0.995	ALLSLH2TK	0.999760869385255	ALLSLH2TK	0.997911396615412	ALLSLH2TK	0.999503766577542	ALLSLH2TK	0.99982060029545	ALLSLH2TK	0.98688182142329	ALLSLH2TK
1.4294.4294.3	4,Phospho[S];	Phospho of S@4[0.0];	ALLSLRSSK	1	34.209	1055.68139643036	0	0	13.2616027171596	10.3969509615753	0.0570029786449366	23566.8	113.69	0.0026228	7.0683	3	ALLSLRSSK	IPI:A1	ALLS2LRSSK	1	S4(1) S7(0) S8(0)	S4	211.293814582617	0.999999959516448	1	ALL2LRSSK	0.999997859137989	ALL2LRSSK	0.999997187764187	ALL2LRSSK	0.999999967681574	ALL2LRSSK	0.999999975713355	ALL2LRSSK	0.999999946295268	ALL2LRSSK
1.4311.4311.2	7,Phospho[S];	Phospho of S@7[0.0];	ALLSLRSQK	1	34.323	1094.58535927997	0	0	12.8289439199912	10.3853245931048	0.0868459580436994	18394.2	133.42	0.0019634	15.386	2	ALLSLRSQK	IPI:A1	ALLSLRS2QK	1	S4(0.006) S7(0.994)	S7	114.942541312553	0.994449515605855	0.994	ALLSLR2QK	0.999908976424898	ALLSLR2QK	0.998496117353315	ALLSLR2QK	0.999719451075426	ALLSLR2QK	0.999715098824615	ALLSLR2QK	0.994547455274054	ALLSLR2QK
1.4325.4325.2	5,Phospho[S];	Phospho of S@5[0.0];	ALDISHTK	1	34.419	961.562724810516	0	0	13.5097105993626	8.38181781398197	0.0059290410814495	4366.94	48.283	0.42151	26.688	2	ALDISHTK	IPI:D8	ALDIS2HTK	1	S5(0.5) T7(0.5)	S5	76.971146752255	0.5	0.5	ALDI2HTK	0.841400906825671	ALDI2HTK	0.901564311985779	ALDISH3K	0.611989488815592	ALDISH3K	0.7647243279489	ALDI2HTK	0.673283757384931	ALDI2HTK
1.4328.4328.3	7,Phospho[T];	Phospho of T@7[0.0];	ALLSLHTEK	1	34.443	1090.69765371214	0	0	13.8019999371737	10.1046038759641	0.024787988911653	24455.3	107.09	0.13125	17.192	3	ALLSLHTEK	IPI:A1	ALLSLHT2EK	1	S4(0) T7(1)	T7	147.712919270873	0.999986178921222	1	ALLSLH3EK	0.9999999881716	ALLSLH3EK	0.999988388069718	ALLSLH3EK	0.999999986647681	ALLSLH3EK	0.999999981430574	ALLSLH3EK	0.999991312954041	ALLSLH3EK
1.4329.4329.3	7,Phospho[T];	Phospho of T@7[0.0];	ALLSLKTEK	1	34.448	1080.5949396461	0	0	12.9691536833777	10.5522601857259	0.0891982821801381	33301.3	114.86	0.0037233	33.846	3	ALLSLKTEK	IPI:A1	ALLSLKT2EK	1	S4(0) T7(1)	T7	121.584456262701	0.999976773793577	1	ALLSLK3EK	0.999997540608483	ALLSLK3EK	0.999919796166299	ALLSLK3EK	0.999999287824815	ALLSLK3EK	0.999998800735782	ALLSLK3EK	0.999987613399274	ALLSLK3EK
1.4335.4335.2	7,Phospho[T];	Phospho of T@7[0.0];	ALLSLHTEK	1	34.49	1090.69779906449	0	0	12.8155987789772	9.65668334504382	0.0424717795610139	7553.18	129.89	0.0012504	22.334	2	ALLSLHTEK	IPI:A1	ALLSLHT2EK	1	S4(0.005) T7(0.995)	T7	138.199023168923	0.995396712648224	0.995	ALLSLH3EK	0.999992022874945	ALLSLH3EK	0.996234780341183	ALLSLH3EK	0.999990690756169	ALLSLH3EK	0.999985827425788	ALLSLH3EK	0.997307096226453	ALLSLH3EK
1.4337.4337.2	7,Phospho[T];	Phospho of T@7[0.0];	ALLSLKTEK	1	34.501	1083.53296779435	0	0	12.5390884226145	7.38302190930888	0.0057643290619688	1608.44	128.81	0.0046803	36.272	2	ALLSLKTEK	IPI:A1	ALLSLKT2EK	1	S4(0.005) T7(0.995)	T7	119.506475907611	0.995340777881401	0.995	ALLSLK3EK	0.99663720274138	ALLSLK3EK	0.98442009939365	ALLSLK3EK	0.999003016897795	ALLSLK3EK	0.997836492895343	ALLSLK3EK	0.997909133161798	ALLSLK3EK
1.4340.4340.2	7,Phospho[S];	Phospho of S@7[0.0];	ALLSLHSEK	1	34.525	1076.52696325569	0	0	13.7150669373199	10.9405619868929	0.0623803504128695	39503.4	141.88	0.0014787	19.98	2	ALLSLHSEK	IPI:A1	ALLSLHS2EK	1	S4(0) S7(1)	S7	133.780526285159	0.999965311507473	1	ALLSLH2EK	0.999999631546477	ALLSLH2EK	0.999967666180563	ALLSLH2EK	0.999999610742557	ALLSLH2EK	0.999999560304753	ALLSLH2EK	0.999970285000071	ALLSLH2EK
1.4341.4341.3	7,Phospho[S];	Phospho of S@7[0.0];	ALLSLHSEK	1	34.53	1076.52717793102	0	0	14.5681420044997	11.5102253529465	0.0469854804519857	42883.2	100.93	0.12359	7.5859	3	ALLSLHSEK	IPI:A1	ALLSLHS2EK	1	S4(0) S7(1)	S7	157.674975129925	0.999976490880291	1	ALLSLH2EK	0.999999997381987	ALLSLH2EK	0.999978466903763	ALLSLH2EK	0.999999997228889	ALLSLH2EK	0.999999996856558	ALLSLH2EK	0.999980622768936	ALLSLH2EK
1.4349.4349.2	7,Phospho[S];	Phospho of S@7[0.0];	ALLSLHSDK	1	34.584	1062.51134258607	0	0	13.2196289576211	10.3797653951755	0.0584336379633072	23078.8	132.25	0.0022769	19.539	2	ALLSLHSDK	IPI:A1	ALLSLHS2DK	1	S4(0) S7(1)	S7	154.573894753421	0.999999803040056	1	ALLSLH2DK	0.999999999448829	ALLSLH2DK	0.999999874702361	ALLSLH2DK	0.999999999235088	ALLSLH2DK	0.999999999187473	ALLSLH2DK	0.999999818728449	ALLSLH2DK
1.4360.4360.3	7,Phospho[T];	Phospho of T@7[0.0];	ALLSLHTEK	1	34.664	1090.69765371214	0	0	12.2217559032935	9.09059533785897	0.043667089319016	8871.47	93.345	0.43086	12.329	3	ALLSLHTEK	IPI:A1	ALLSLHT2EK	1	S4(0) T7(1)	T7	180.330422133419	0.999999899423657	1	ALLSLH3EK	0.999999999942549	ALLSLH3EK	0.999999917151951	ALLSLH3EK	0.999999999934049	ALLSLH3EK	0.999999999903992	ALLSLH3EK	0.999999940026363	ALLSLH3EK
1.4367.4367.3	7,Phospho[S];	Phospho of S@7[0.0];	ALLSLHSDK	1	34.711	1064.64469205003	0	0	13.5825889014152	9.72040630725193	0.0210220667747587	16654	89.805	0.41147	13.473	3	ALLSLHSDK	IPI:A1	ALLSLHS2DK	1	S4(0.005) S7(0.995)	S7	137.136450709721	0.995233007346419	0.995	ALLSLH2DK	0.999998680061387	ALLSLH2DK	0.997348893632702	ALLSLH2DK	0.999998002757073	ALLSLH2DK	0.999997844355729	ALLSLH2DK	0.995719197499267	ALLSLH2DK
1.4371.4371.2	7,Phospho[S];	Phospho of S@7[0.0];	ALLSLKSEK	1	34.741	1067.56315813198	0	0	13.8589936733914	11.1355821076221	0.0656504012844905	51263.3	124.67	0.0026168	18.05	2	ALLSLKSEK	IPI:A1	ALLSLKS2EK	1	S4(0.006) S7(0.994)	S7	94.7806348211887	0.99381696408486	0.994	ALLSLK2EK	0.999420363680211	ALLSLK2EK	0.996617561967403	ALLSLK2EK	0.999006069421297	ALLSLK2EK	0.998609622540209	ALLSLK2EK	0.995716958509593	ALLSLK2EK
1.4372.4372.2	7,Phospho[T];	Phospho of T@7[0.0];	ALLSLHTDK	1	34.747	1074.58776864792	0	0	12.5530398206902	8.22942924894653	0.0132519499446512	2650.72	118.28	0.0026438	7.8913	2	ALLSLHTDK	IPI:A1	ALLSLHT2DK	1	S4(0) T7(1)	T7	130.592714743461	0.999957170840241	1	ALLSLH3DK	0.999999654311487	ALLSLH3DK	0.999959739403261	ALLSLH3DK	0.999999637640395	ALLSLH3DK	0.999999524468824	ALLSLH3DK	0.999969838236197	ALLSLH3DK
1.4373.4373.3	7,Phospho[S];	Phospho of S@7[0.0];	ALLSLKSEK	1	34.752	1064.64469205003	0	0	13.6767727267582	10.9899968951365	0.0681001521495271	59278.2	101.35	0.0046338	14.886	3	ALLSLKSEK	IPI:A1	ALLSLKS2EK	1	S4(0) S7(1)	S7	120.056843438712	0.999973873103043	1	ALLSLK2EK	0.999999113069958	ALLSLK2EK	0.999985925265285	ALLSLK2EK	0.99999851591595	ALLSLK2EK	0.999997955085323	ALLSLK2EK	0.999982073804504	ALLSLK2EK
1.4379.4379.2	7,Phospho[S];	Phospho of S@7[0.0];	ALLSLHSDK	1	34.793	1062.51134258607	0	0	12.9102893170835	10.3432893509668	0.0767654994158672	20944.5	118.28	0.0052282	12.303	2	ALLSLHSDK	IPI:A1	ALLSLHS2DK	1	S4(0) S7(1)	S7	155.576903187008	0.999973458256681	1	ALLSLH2DK	0.999999914195689	ALLSLH2DK	0.999984953008681	ALLSLH2DK	0.999999865577609	ALLSLH2DK	0.999999853984947	ALLSLH2DK	0.99997608350276	ALLSLH2DK
1.4413.4413.3	7,Phospho[S];	Phospho of S@7[0.0];	ALLSLKSPK	1	35.036	1034.51595119338	0	0	12.5746175303546	9.81109152246982	0.0630689940681247	18234.9	107.34	0.0036567	16.431	3	ALLSLKSPK	IPI:A1	ALLSLKS2PK	1	S4(0) S7(1)	S7	162.297845967488	0.999982003759514	1	ALLSLK2PK	0.999999993930955	ALLSLK2PK	0.999992680537434	ALLSLK2PK	0.999999988377189	ALLSLK2PK	0.999999981549132	ALLSLK2PK	0.999990364743698	ALLSLK2PK
1.4415.4415.3	7,Phospho[S];	Phospho of S@7[0.0];	ALLSLRSTK	1	35.047	1066.57929263021	0	0	12.1707733607564	9.36485624225615	0.0604513047318843	9789.2	99.283	0.0020099	7.7333	3	ALLSLRSTK	IPI:A1	ALLSLRS2TK	1	S4(0.499) S7(0.499) T8(0.002)	S4	124.059567456484	0.499019924680835	0.499	ALLSLR2TK	0.999533516966466	ALLSLR2TK	0.981996386822816	ALLSLR2TK	0.987919516441607	ALLSLR2TK	0.98854679136937	ALLSLR2TK	0.544356992892119	ALL2LRSTK
1.4424.4424.3	7,Phospho[T];	Phospho of T@7[0.0];	ALLSLQTRK	1	35.114	1106.45878090927	0	0	13.1279120271363	9.48896025655903	0.0262798768729278	13213	113.22	0.0016917	16.995	3	ALLSLQTRK	IPI:A1	ALLSLQT2RK	1	S4(0.006) T7(0.994)	T7	111.795654343124	0.993737601364697	0.994	ALLSLQ3RK	0.999841413044745	ALLSLQ3RK	0.999057658227062	ALLSLQ3RK	0.999145571840199	ALLSLQ3RK	0.99939003047076	ALLSLQ3RK	0.991247647244417	ALLSLQ3RK
1.4433.4433.2	7,Phospho[T];	Phospho of T@7[0.0];	ALLSLQTRK	1	35.173	1108.60194521179	0	0	12.9684603435436	10.4538068387398	0.0808909356720522	21012.7	112.13	0.0089256	15.787	2	ALLSLQTRK	IPI:A1	ALLSLQT2RK	1	S4(0.004) T7(0.996)	T7	143.214685825508	0.996096721228634	0.996	ALLSLQ3RK	0.999896092795501	ALLSLQ3RK	0.999684886326308	ALLSLQ3RK	0.99889590808468	ALLSLQ3RK	0.99928297401522	ALLSLQ3RK	0.993999975528346	ALLSLQ3RK
1.4436.4436.3	7,Phospho[S];	Phospho of S@7[0.0];	ALLSLNSKK	1	35.197	1049.63	0	0	12.8999938437112	9.39679670213431	0.0301009922824335	12049.7	97.452	0.0056965	13.254	3	ALLSLNSKK	IPI:A1	ALLSLNS2KK	1	S4(0.005) S7(0.995)	S7	115.79309430179	0.994627646238583	0.995	ALLSLN2KK	0.99942762525357	ALLSLN2KK	0.995005442242816	ALLSLN2KK	0.999388922528428	ALLSLN2KK	0.99945333717924	ALLSLN2KK	0.993998023055247	ALLSLN2KK
1.4439.4439.2	7,Phospho[S];	Phospho of S@7[0.0];	ALLSLNSKK	1	35.215	1051.53947781285	0	0	12.0687992076078	7.57198263361169	0.0111444175568814	1252.85	115.42	0.0050492	22.095	2	ALLSLNSKK	IPI:A1	ALLSLNS2KK	1	S4(0) S7(1)	S7	134.633135240022	0.999967212624317	1	ALLSLN2KK	0.999996910620329	ALLSLN2KK	0.999969449892453	ALLSLN2KK	0.999996711790946	ALLSLN2KK	0.99999711145453	ALLSLN2KK	0.999962676267107	ALLSLN2KK
1.4451.4451.2	7,Phospho[T];	Phospho of T@7[0.0];	ALLSLNTKK	1	35.298	1066.57949109781	0	0	12.5752909550542	10.172845840165	0.090496408432792	17381.3	120.63	0.0046261	8.5011	2	ALLSLNTKK	IPI:A1	ALLSLNT2KK	1	S4(0) T7(1)	T7	143.635540730482	0.999981910470154	1	ALLSLN3KK	0.999998755393983	ALLSLN3KK	0.999983451448161	ALLSLN3KK	0.999998653627754	ALLSLN3KK	0.999998100413922	ALLSLN3KK	0.999987668817143	ALLSLN3KK
1.4475.4475.2	7,Phospho[S];	Phospho of S@7[0.0];	ALLSLRSEK	1	35.463	1097.44718469254	0	0	12.7907818117317	9.47682283730969	0.0363718929463211	6820.86	99.506	0.015125	9.4025	2	ALLSLRSEK	IPI:A1	ALLSLRS2EK	1	S4(0.005) S7(0.995)	S7	137.345991371442	0.995265744570823	0.995	ALLSLR2EK	0.997153144855531	ALLSLR2EK	0.996099514596942	ALLSLR2EK	0.996551925778511	ALLSLR2EK	0.996109672749382	ALLSLR2EK	0.995807356378043	ALLSLR2EK
1.4497.4497.3	7,Phospho[S];	Phospho of S@7[0.0];	ALLSLHSPK	1	35.617	1041.56248317772	0	0	13.3682162958209	9.54504604914968	0.0218583944324013	13975.3	95.477	0.26341	10.79	3	ALLSLHSPK	IPI:A1	ALLSLHS2PK	1	S4(0) S7(1)	S7	163.557266401405	0.999999909616984	1	ALLSLH2PK	0.999999999972608	ALLSLH2PK	0.999999962076699	ALLSLH2PK	0.999999999951894	ALLSLH2PK	0.999999999941181	ALLSLH2PK	0.999999933420921	ALLSLH2PK
1.4501.4501.2	7,Phospho[S];	Phospho of S@7[0.0];	ALLSLHSPK	1	35.646	1042.55777620072	0	0	12.7325990806356	8.08278648655603	0.009563393999271	3238.24	83.438	0.061299	9.0135	2	ALLSLHSPK	IPI:A1	ALLSLHS2PK	1	S4(0) S7(1)	S7	161.322386290077	0.999980960090999	1	ALLSLH2PK	0.999999962181348	ALLSLH2PK	0.999993432141205	ALLSLH2PK	0.999999911813645	ALLSLH2PK	0.999999880688139	ALLSLH2PK	0.999986908800732	ALLSLH2PK
1.4510.4510.3	7,Phospho[Y];	Phospho of Y@7[0.0];	ALLSLKYNK	1	35.706	1127.57629778876	0	0	12.4888623987053	9.78310138166129	0.0668194537493715	17731.6	63.673	0.037981	7.014	3	ALLSLKYNK	IPI:A1	ALLSLKY2NK	1	S4(0) Y7(1)	Y7	198.301480349281	0.999999999894128	1	ALLSLK4NK	0.999999999999996	ALLSLK4NK	0.999999999807144	ALLSLK4NK	0.999999999999998	ALLSLK4NK	0.999999999999993	ALLSLK4NK	0.999999999983957	ALLSLK4NK
1.4520.4520.2	7,Phospho[S];	Phospho of S@7[0.0];	ALLSLHSKK	1	35.777	1076.51615647948	0	0	12.665450235674	9.20668068347799	0.031468458502144	4399.71	147.28	0.00085143	10.792	2	ALLSLHSKK	IPI:A1	ALLSLHS2KK	1	S4(0) S7(1)	S7	202.850218834478	0.999999999581683	1	ALLSLH2KK	0.999999999987758	ALLSLH2KK	0.999999999636243	ALLSLH2KK	0.999999999986186	ALLSLH2KK	0.999999999985329	ALLSLH2KK	0.999999999609736	ALLSLH2KK
1.4525.4525.3	7,Phospho[S];	Phospho of S@7[0.0];	ALLSLHSPK	1	35.813	1041.56248317772	0	0	13.571964648026	10.1598457396533	0.0329712632211454	23134	98.156	0.19348	21.825	3	ALLSLHSPK	IPI:A1	ALLSLHS2PK	1	S4(0) S7(1)	S7	167.637106069663	0.999986780435655	1	ALLSLH2PK	0.99999999881037	ALLSLH2PK	0.999995636706002	ALLSLH2PK	0.999999997451147	ALLSLH2PK	0.999999996654189	ALLSLH2PK	0.99999105073044	ALLSLH2PK
1.4529.4529.2	7,Phospho[S];	Phospho of S@7[0.0];	ALLSLHSK	1	35.836	945.549078039872	0	0	13.014562211782	9.13754223392281	0.0207124568842896	6246.39	74.165	0.26255	33.283	2	ALLSLHSK	IPI:A1	ALLSLHS2K	1	S4(0.004) S7(0.996)	S7	143.819445265507	0.996240580458176	0.996	ALLSLH2K	0.999313719069107	ALLSLH2K	0.997740602595584	ALLSLH2K	0.99889173535944	ALLSLH2K	0.999290661620496	ALLSLH2K	0.994136378071219	ALLSLH2K
1.4532.4532.2	7,Phospho[S];	Phospho of S@7[0.0];	ALLSLHSPK	1	35.859	1042.55777620072	0	0	12.3480738775195	8.24490193702318	0.0165201911439979	2393.75	117.52	0.005573	23.211	2	ALLSLHSPK	IPI:A1	ALLSLHS2PK	1	S4(0) S7(1)	S7	139.300396773305	0.999975914072854	1	ALLSLH2PK	0.99999987216711	ALLSLH2PK	0.999989893780453	ALLSLH2PK	0.99999974666209	ALLSLH2PK	0.999999676583749	ALLSLH2PK	0.999982257407843	ALLSLH2PK
1.4535.4535.2	4,Phospho[S];	Phospho of S@4[0.0];	ALLSLRSDK	1	35.876	1081.55149363032	0	0	13.4143636143993	10.9257324878007	0.0830235375375269	32642.2	96.143	0.023515	6.9717	2	ALLSLRSDK	IPI:A1	ALLS2LRSDK	1	S4(0.5) S7(0.5)	S4	141.390217487905	0.5	0.5	ALLSLR2DK	0.857099330103626	ALLSLR2DK	0.548586074444239	ALLSLR2DK	0.832863966832064	ALLSLR2DK	0.809349617973862	ALLSLR2DK	0.541832203141917	ALL2LRSDK
1.4546.4546.2	7,Phospho[T];	Phospho of T@7[0.0];	ALLSLKTCK	1	35.953	1053.72682101335	0	0	12.6575931601773	7.5165285105704	0.0058514566448905	1838.17	94.363	0.056703	14.261	2	ALLSLKTCK	IPI:A1	ALLSLKT2CK	1	S4(0.5) T7(0.5)	S4	97.0576495573813	0.5	0.5	ALLSLK3CK	0.886158803231597	ALLSLK3CK	0.623442262322925	ALLSLK3CK	0.829718586178234	ALLSLK3CK	0.663000597508674	ALLSLK3CK	0.718140898865595	ALL2LKTCK
1.4552.4552.2	7,Phospho[S];	Phospho of S@7[0.0];	ALLSLNSRK	1	35.993	1080.57128648152	0	0	13.0970880185703	10.5002628098416	0.0745097560313944	21448.6	127.37	0.0020739	9.3383	2	ALLSLNSRK	IPI:A1	ALLSLNS2RK	1	S4(0.006) S7(0.994)	S7	114.942541312553	0.994449515605855	0.994	ALLSLN2RK	0.996757507991505	ALLSLN2RK	0.996942663546837	ALLSLN2RK	0.994137814063137	ALLSLN2RK	0.995186969719813	ALLSLN2RK	0.993240699793441	ALLSLN2RK
1.4565.4565.3	7,Phospho[Y];	Phospho of Y@7[0.0];	ALLSLHYNK	1	36.08	1137.55888383768	0	0	14.2229599314485	11.3701208659063	0.0576803299572671	33166.5	88.819	0.008137	19.221	3	ALLSLHYNK	IPI:A1	ALLSLHY2NK	1	S4(0) Y7(1)	Y7	224.421663627014	0.999999999942994	1	ALLSLH4NK	1	ALLSLH4NK	0.999999999941939	ALLSLH4NK	1	ALLSLH4NK	1	ALLSLH4NK	0.999999999989605	ALLSLH4NK
1.4568.4568.3	7,Phospho[Y];	Phospho of Y@7[0.0];	ALLSLHYQK	1	36.104	1151.57484518764	0	0	13.9065519512686	11.052936845674	0.0576355850751422	23749.7	100.02	0.0026971	8.6991	3	ALLSLHYQK	IPI:A1	ALLSLHY2QK	1	S4(0) Y7(1)	Y7	227.891552934237	0.999999999958619	1	ALLSLH4QK	1	ALLSLH4QK	0.999999999972804	ALLSLH4QK	1	ALLSLH4QK	1	ALLSLH4QK	0.999999999994507	ALLSLH4QK
1.4570.4570.2	7,Phospho[Y];	Phospho of Y@7[0.0];	ALLSLHYQK	1	36.116	1151.57514095196	0	0	13.4354553949556	10.5062236381543	0.0534380758180183	24731.4	138.33	0.00033407	48.964	2	ALLSLHYQK	IPI:A1	ALLSLHY2QK	1	S4(0) Y7(1)	Y7	194.908142869519	0.999999999850031	1	ALLSLH4QK	0.999999999999999	ALLSLH4QK	0.999999999891869	ALLSLH4QK	0.999999999999999	ALLSLH4QK	0.999999999999999	ALLSLH4QK	0.999999999968906	ALLSLH4QK
1.4573.4573.2	7,Phospho[S];	Phospho of S@7[0.0];	ALLSLNSHK	1	36.139	1061.52759380928	0	0	13.4027067114183	10.9386153244089	0.0850861176115166	34640.9	97.813	0.021482	12.28	2	ALLSLNSHK	IPI:A1	ALLSLNS2HK	1	S4(0.005) S7(0.995)	S7	115.79309430179	0.994627646238583	0.995	ALLSLN2HK	0.999305700095662	ALLSLN2HK	0.99520754656858	ALLSLN2HK	0.999229855412146	ALLSLN2HK	0.999315394714954	ALLSLN2HK	0.993959927544333	ALLSLN2HK
1.4588.4588.3	7,Phospho[T];	Phospho of T@7[0.0];	ALLSLHTCK	1	36.237	1061.52834400154	0	0	14.1771349433848	11.2052451540917	0.05120644943752	62270.1	72.34	1.5691	12.5	3	ALLSLHTCK	IPI:A1	ALLSLHT2CK	1	S4(0) T7(1)	T7	118.849334912522	0.99997132551323	1	ALLSLH3CK	0.999999847380836	ALLSLH3CK	0.999974019545137	ALLSLH3CK	0.999999836558465	ALLSLH3CK	0.999999794369685	ALLSLH3CK	0.999979268373734	ALLSLH3CK
1.4593.4593.3	7,Phospho[Y];	Phospho of Y@7[0.0];	ALLSLHYSK	1	36.273	1108.67053238713	0	0	13.8262548013083	10.6659709456347	0.0424137000022467	42871.9	91.867	0.0066564	6.191	3	ALLSLHYSK	IPI:A1	ALLSLHY2SK	1	S4(0) Y7(0.998) S8(0.002)	Y7	270.309841906105	0.9980294093476	0.998	ALLSLH4SK	0.999999220196262	ALLSLH4SK	0.998354697247827	ALLSLH4SK	0.999999088589096	ALLSLH4SK	0.999973558321925	ALLSLH4SK	0.999948615811335	ALLSLH4SK
1.4594.4594.2	7,Phospho[Y];	Phospho of Y@7[0.0];	ALLSLHYSK	1	36.279	1110.54758165797	0	0	14.1178490216136	11.280522413999	0.0585820696660869	53985.8	91.064	0.0075713	12.741	2	ALLSLHYSK	IPI:A1	ALLSLHY2SK	1	S4(0) Y7(0.998) S8(0.002)	Y7	221.209516953303	0.997661991784314	0.998	ALLSLH4SK	0.999999354160722	ALLSLH4SK	0.997976545113527	ALLSLH4SK	0.99999927273228	ALLSLH4SK	0.999990552295828	ALLSLH4SK	0.999874051036448	ALLSLH4SK
1.4619.4619.3	7,Phospho[S];	Phospho of S@7[0.0];	ALLSLHSCK	1	36.448	1049.58855491423	0	0	14.6883143332925	10.9130536499289	0.0229311121032757	49302.2	65.241	1.6852	11.673	3	ALLSLHSCK	IPI:A1	ALLSLHS2CK	1	S4(0) S7(1)	S7	137.136450709721	0.999972212209497	1	ALLSLH2CK	0.999999949433287	ALLSLH2CK	0.999979868665028	ALLSLH2CK	0.99999993671778	ALLSLH2CK	0.999999954378378	ALLSLH2CK	0.999961455684472	ALLSLH2CK
1.4621.4621.2	7,Phospho[S];	Phospho of S@7[0.0];	ALLSLHSCK	1	36.465	1049.58927909773	0	0	13.7799535333008	9.58328097983798	0.015045556907562	7456.11	94.465	0.030755	10.411	2	ALLSLHSCK	IPI:A1	ALLSLHS2CK	1	S4(0.5) S7(0.5)	S4	94.7806348211887	0.5	0.5	ALLSLH2CK	0.98997674947991	ALLSLH2CK	0.582637403297636	ALLSLH2CK	0.986988089340278	ALLSLH2CK	0.98959438774113	ALL2LHSCK	0.556299496720241	ALL2LHSCK
1.4624.4624.2	7,Phospho[Y];	Phospho of Y@7[0.0];	ALLSLKYEK	1	36.482	1143.59451682383	0	0	13.7954346837255	10.9008425808535	0.0553215860091594	40614.6	123.98	0.0025923	39.485	2	ALLSLKYEK	IPI:A1	ALLSLKY2EK	1	S4(0) Y7(1)	Y7	240.283711262265	0.999999999920261	1	ALLSLK4EK	1	ALLSLK4EK	0.99999999990502	ALLSLK4EK	1	ALLSLK4EK	1	ALLSLK4EK	0.999999999993266	ALLSLK4EK
1.4625.4625.3	7,Phospho[Y];	Phospho of Y@7[0.0];	ALLSLKYEK	1	36.487	1143.59430497612	0	0	14.0809156413752	11.3539213629875	0.0654156155993671	36398	103.55	0.0023704	17.871	3	ALLSLKYEK	IPI:A1	ALLSLKY2EK	1	S4(0) Y7(1)	Y7	247.106592916569	0.999999999955033	1	ALLSLK4EK	1	ALLSLK4EK	0.999999999946171	ALLSLK4EK	1	ALLSLK4EK	1	ALLSLK4EK	0.999999999996484	ALLSLK4EK
1.4627.4627.3	7,Phospho[S];	Phospho of S@7[0.0];	ALLSLKSCK	1	36.505	1039.55616448613	0	0	14.5307816792903	11.3083517961403	0.0398580899963182	81499.5	97.452	0.0080606	22.036	3	ALLSLKSCK	IPI:A1	ALLSLKS2CK	1	S4(0.005) S7(0.995)	S7	117.789912395626	0.995023710107979	0.995	ALLSLK2CK	0.999987708887095	ALLSLK2CK	0.996934188306326	ALLSLK2CK	0.999982375169113	ALLSLK2CK	0.999978449500455	ALLSLK2CK	0.996189055902503	ALLSLK2CK
1.4633.4633.3	7,Phospho[S];	Phospho of S@7[0.0];	ALLSLHSKK	1	36.547	1073.54259831098	0	0	14.516565525398	11.3163393717066	0.0407529864977879	62580	112.43	0.0019984	15.789	3	ALLSLHSKK	IPI:A1	ALLSLHS2KK	1	S4(0) S7(1)	S7	217.079099345452	0.999992294915495	1	ALLSLH2KK	0.999999998239231	ALLSLH2KK	0.999993770828378	ALLSLH2KK	0.999999997919388	ALLSLH2KK	0.999999997739022	ALLSLH2KK	0.99999306720321	ALLSLH2KK
1.4634.4634.2	7,Phospho[S];	Phospho of S@7[0.0];	ALLSLHSKK	1	36.552	1075.66305930823	0	0	14.4964403851713	10.8765683637567	0.0267861043210298	20845.7	147.28	0.00085143	10.792	2	ALLSLHSKK	IPI:A1	ALLSLHS2KK	1	S4(0) S7(1)	S7	206.192473941588	0.999999942614098	1	ALLSLH2KK	0.999999999170009	ALLSLH2KK	0.999999951654314	ALLSLH2KK	0.999999999036965	ALLSLH2KK	0.999999998962944	ALLSLH2KK	0.999999947298008	ALLSLH2KK
1.4637.4637.3	7,Phospho[T];	Phospho of T@7[0.0];	ALLSLRTCK	1	36.568	1083.55088299292	0	0	14.6799367965584	11.7702138690267	0.0544908256853484	46910.8	69.786	0.014585	6.3703	3	ALLSLRTCK	IPI:A1	ALLSLRT2CK	1	S4(0.5) T7(0.5)	S4	95.3942808076591	0.5	0.5	ALLSLR3CK	0.981684143578924	ALLSLR3CK	0.812956042665369	ALLSLR3CK	0.936568573818433	ALLSLR3CK	0.903140509904477	ALLSLR3CK	0.625193723779635	ALL2LRTCK
1.4639.4639.3	7,Phospho[S];	Phospho of S@7[0.0];	ALLSLKSCK	1	36.586	1039.55616448613	0	0	14.7854892531363	11.6667703837716	0.0442137757738888	116631	65.842	0.062428	13.843	3	ALLSLKSCK	IPI:A1	ALLSLKS2CK	1	S4(0.005) S7(0.995)	S7	98.8604392967954	0.994874891449201	0.995	ALLSLK2CK	0.999936983713418	ALLSLK2CK	0.996523665041967	ALLSLK2CK	0.999915078594118	ALLSLK2CK	0.999899699769723	ALLSLK2CK	0.995861549620596	ALLSLK2CK
1.4640.4640.2	7,Phospho[S];	Phospho of S@7[0.0];	ALLSLKSCK	1	36.591	1041.52933507754	0	0	14.7404487089042	11.9946652676215	0.0641979858852177	116252	112.13	0.0072267	17.437	2	ALLSLKSCK	IPI:A1	ALLSLKS2CK	1	S4(0.5) S7(0.5)	S4	93.9333118437837	0.5	0.5	ALLSLK2CK	0.7577251621979	ALLSLK2CK	0.618206601547253	ALLSLK2CK	0.662243419920234	ALLSLK2CK	0.601757632182114	ALLSLK2CK	0.566008087451677	ALL2LKSCK
1.4661.4661.2	7,Phospho[S];	Phospho of S@7[0.0];	ALLSLKSKK	1	36.731	1066.61503431404	0	0	14.6163642462894	12.6405986552489	0.138655118481222	172130	156.01	0.011101	113.77	2	ALLSLKSKK	IPI:A1	ALLSLKS2KK	1	S4(0) S7(1)	S7	200.444580922317	0.999999914504869	1	ALLSLK2KK	0.999999999639794	ALLSLK2KK	0.999999998205206	ALLSLK2KK	0.999999986482468	ALLSLK2KK	0.999999981043855	ALLSLK2KK	0.99999994011855	ALLSLK2KK
1.4667.4667.2	7,Phospho[Y];	Phospho of Y@7[0.0];	ALLSLHYK	1	36.771	1021.6170226434	0	0	14.0714363289758	0	0	0	102.72	0.018535	26.127	2	ALLSLHYK	IPI:A1	ALLSLHY2K	1	S4(0) Y7(1)	Y7	203.274076329522	0.999999999940192	1	ALLSLH4K	1	ALLSLH4K	0.999999999927532	ALLSLH4K	1	ALLSLH4K	0.999999999999999	ALLSLH4K	0.999999999983338	ALLSLH4K
1.4670.4670.3	7,Phospho[S];	Phospho of S@7[0.0];	ALLSLKSKK	1	36.794	1066.61559387622	0	0	16.3913457368271	13.8347294757195	0.0775667625573058	383425	105.25	0.0046817	78.579	3	ALLSLKSKK	IPI:A1	ALLSLKS2KK	1	S4(0) S7(1)	S7	185.987082091041	0.999986326333301	1	ALLSLK2KK	0.999999988727352	ALLSLK2KK	0.999999770953181	ALLSLK2KK	0.99999956971381	ALLSLK2KK	0.999999395635726	ALLSLK2KK	0.999990620023358	ALLSLK2KK
1.4683.4683.3	7,Phospho[S];	Phospho of S@7[0.0];	ALLSLHSHK	1	36.881	1081.57759939147	0	0	14.4463111525406	12.0647578405878	0.0924069291862682	91605.6	72.29	1.1656	39.028	3	ALLSLHSHK	IPI:A1	ALLSLHS2HK	1	S4(0) S7(1)	S7	214.089731766586	0.999991153945276	1	ALLSLH2HK	0.999999999119353	ALLSLH2HK	0.999994029655083	ALLSLH2HK	0.999999998814568	ALLSLH2HK	0.999999999099047	ALLSLH2HK	0.999988360808112	ALLSLH2HK
1.4687.4687.2	7,Phospho[S];	Phospho of S@7[0.0];	ALLSLKSKK	1	36.913	1066.70366310569	0	0	14.2577418618611	10.9085641983109	0.035113217109966	23160.5	192.6	6.7876e-06	139.57	2	ALLSLKSKK	IPI:A1	ALLSLKS2KK	1	S4(0) S7(1)	S7	245.974623531089	0.999999999773484	1	ALLSLK2KK	0.999999999999385	ALLSLK2KK	0.99999999999736	ALLSLK2KK	0.999999999957535	ALLSLK2KK	0.999999999936961	ALLSLK2KK	0.999999999849721	ALLSLK2KK
1.4694.4694.3	7,Phospho[S];	Phospho of S@7[0.0];	ALLSLHSKK	1	36.96	1074.64159214342	0	0	14.588312371368	11.6558110454434	0.0532636416529935	101924	108.72	0.0024261	21.806	3	ALLSLHSKK	IPI:A1	ALLSLHS2KK	1	S4(0) S7(1)	S7	209.960896171293	0.999999955808164	1	ALLSLH2KK	0.999999999945586	ALLSLH2KK	0.999999962895304	ALLSLH2KK	0.999999999937563	ALLSLH2KK	0.999999999945373	ALLSLH2KK	0.999999949490021	ALLSLH2KK
1.4699.4699.3	7,Phospho[S];	Phospho of S@7[0.0];	ALLSLKSKK	1	36.994	1067.56435939572	0	0	16.3967286792785	14.5143172929899	0.15222259535095	1944981	144.1	0.0005434	116.62	3	ALLSLKSKK	IPI:A1	ALLSLKS2KK	1	S4(0) S7(1)	S7	212.669165391004	0.999990553881926	1	ALLSLK2KK	0.999999998474018	ALLSLK2KK	0.999999925002582	ALLSLK2KK	0.999999892215137	ALLSLK2KK	0.999999839664256	ALLSLK2KK	0.999993950977858	ALLSLK2KK
1.4706.4706.3	7,Phospho[Y];	Phospho of Y@7[0.0];	ALLSLHYKK	1	37.041	1151.61153024858	0	0	15.8379248783304	12.8628671781031	0.0510444886405841	198968	62.823	0.028183	16.821	3	ALLSLHYKK	IPI:A1	ALLSLHY2KK	1	S4(0) Y7(1)	Y7	285.616756228291	0.999999999999972	1	ALLSLH4KK	1	ALLSLH4KK	0.999999999999969	ALLSLH4KK	1	ALLSLH4KK	1	ALLSLH4KK	0.999999999999998	ALLSLH4KK
1.4708.4708.2	7,Phospho[Y];	Phospho of Y@7[0.0];	ALLSLHYKK	1	37.052	1151.61078518649	0	0	15.1415479063943	12.9279131203926	0.109302633921042	257312	126.52	0.0011457	16.659	2	ALLSLHYKK	IPI:A1	ALLSLHY2KK	1	S4(0) Y7(1)	Y7	402.669686164559	1	1	ALLSLH4KK	1	ALLSLH4KK	1	ALLSLH4KK	1	ALLSLH4KK	1	ALLSLH4KK	1	ALLSLH4KK
1.4717.4717.2	7,Phospho[S];	Phospho of S@7[0.0];	ALLSLKSKK	1	37.115	1065.56006699182	0	0	14.6748185722806	11.0269420361026	0.0260463786401883	30709	174.57	0.0017993	133.41	2	ALLSLKSKK	IPI:A1	ALLSLKS2KK	1	S4(0) S7(1)	S7	206.730431314101	0.999999999707786	1	ALLSLK2KK	0.9999999999983	ALLSLK2KK	0.999999999989398	ALLSLK2KK	0.999999999964298	ALLSLK2KK	0.999999999958032	ALLSLK2KK	0.999999999754681	ALLSLK2KK
1.4718.4718.3	7,Phospho[T];	Phospho of T@7[0.0];	ALLSLHTKK	1	37.121	1090.57220428728	0	0	13.8617641191033	11.0048788096255	0.057447412809546	60167	112.43	0.0017729	7.2594	3	ALLSLHTKK	IPI:A1	ALLSLHT2KK	1	S4(0) T7(1)	T7	208.105395312409	0.999999949742056	1	ALLSLH3KK	0.999999999923726	ALLSLH3KK	0.999999918567087	ALLSLH3KK	0.999999999952926	ALLSLH3KK	0.999999999911661	ALLSLH3KK	0.999999977206183	ALLSLH3KK
1.4723.4723.3	7,Phospho[S];	Phospho of S@7[0.0];	ALLSLHSKK	1	37.155	1072.59227965492	0	0	15.4621552299848	12.2746959220587	0.0412766089824435	187198	92.19	0.0093891	11.945	3	ALLSLHSKK	IPI:A1	ALLSLHS2KK	1	S4(0) S7(1)	S7	143.635540730482	0.999981910470154	1	ALLSLH2KK	0.99999978092147	ALLSLH2KK	0.999984008530537	ALLSLH2KK	0.999999758181024	ALLSLH2KK	0.999999779307189	ALLSLH2KK	0.999980178855437	ALLSLH2KK
1.4724.4724.2	7,Phospho[S];	Phospho of S@7[0.0];	ALLSLHSKK	1	37.161	1075.57926457967	0	0	15.8270695002377	13.743044719847	0.124428406037519	556869	126.66	0.0021196	7.3842	2	ALLSLHSKK	IPI:A1	ALLSLHS2KK	1	S4(0) S7(1)	S7	203.851320784324	0.999999999618669	1	ALLSLH2KK	0.999999999985546	ALLSLH2KK	0.999999999668659	ALLSLH2KK	0.999999999983666	ALLSLH2KK	0.999999999985653	ALLSLH2KK	0.999999999565841	ALLSLH2KK
1.4725.4725.2	7,Phospho[T];	Phospho of T@7[0.0];	ALLSLHTKK	1	37.166	1089.46229360473	0	0	15.5127832058354	12.3770756805078	0.0434689875369716	117046	149.94	0.0010884	23.236	2	ALLSLHTKK	IPI:A1	ALLSLHT2KK	1	S4(0) T7(1)	T7	181.881705662211	0.999999910757139	1	ALLSLH3KK	0.999999997266418	ALLSLH3KK	0.999999863931593	ALLSLH3KK	0.999999998207132	ALLSLH3KK	0.999999996839488	ALLSLH3KK	0.999999953495681	ALLSLH3KK
1.4730.4730.3	7,Phospho[T];	Phospho of T@7[0.0];	ALLSLKTKK	1	37.201	1078.5968184953	0	0	15.5004569181425	13.5341242256848	0.139969226330822	689145	123.84	0.0028763	61.204	3	ALLSLKTKK	IPI:A1	ALLSLKT2KK	1	S4(0) T7(1)	T7	251.651877934934	0.999999989612677	1	ALLSLK3KK	0.9999999999677	ALLSLK3KK	0.999999989218446	ALLSLK3KK	0.999999999968881	ALLSLK3KK	0.999999999885958	ALLSLK3KK	0.999999997601956	ALLSLK3KK
1.4731.4731.2	7,Phospho[T];	Phospho of T@7[0.0];	ALLSLKTKK	1	37.206	1080.63133757005	0	0	16.4499956205365	14.5033188419452	0.142747666321333	1076709	183.99	0.00065714	95.491	2	ALLSLKTKK	IPI:A1	ALLSLKT2KK	1	S4(0) T7(1)	T7	234.317758184072	0.999999999999335	1	ALLSLK3KK	0.999999999999975	ALLSLK3KK	0.999999999999311	ALLSLK3KK	0.999999999999975	ALLSLK3KK	0.999999999999941	ALLSLK3KK	0.999999999999745	ALLSLK3KK
1.4735.4735.2	7,Phospho[S];	Phospho of S@7[0.0];	ALLSLHSRK	1	37.234	1103.58540359395	0	0	16.6856372181887	14.5163149967502	0.114255030283384	1195722	160.53	0.00038065	15.881	2	ALLSLHSRK	IPI:A1	ALLSLHS2RK	1	S4(0.004) S7(0.996)	S7	140.327222248798	0.995707884867666	0.996	ALLSLH2RK	0.999998637491161	ALLSLH2RK	0.999983157535915	ALLSLH2RK	0.999833050089501	ALLSLH2RK	0.999878372133322	ALLSLH2RK	0.994117661755601	ALLSLH2RK
1.4747.4747.3	7,Phospho[T];	Phospho of T@7[0.0];	ALLSLHTKK	1	37.317	1089.50821671367	0	0	16.9323242105436	14.3165872549939	0.0731138871520037	1169157	114.72	0.0015388	13.79	3	ALLSLHTKK	IPI:A1	ALLSLHT2KK	1	S4(0) T7(1)	T7	256.150227035026	0.999999999896568	1	ALLSLH3KK	0.999999999999962	ALLSLH3KK	0.999999999812656	ALLSLH3KK	0.999999999999979	ALLSLH3KK	0.999999999999957	ALLSLH3KK	0.999999999958558	ALLSLH3KK
1.4750.4750.2	7,Phospho[S];	Phospho of S@7[0.0];	ALLSLKSKK	1	37.333	1066.61503431404	0	0	13.3243617068431	11.3403840899014	0.137521141553569	53587.8	148.56	0.016535	117.27	2	ALLSLKSKK	IPI:A1	ALLSLKS2KK	1	S4(0.004) S7(0.996)	S7	144.824072307857	0.996297949590306	0.996	ALLSLK2KK	0.999902032954828	ALLSLK2KK	0.999897304213052	ALLSLK2KK	0.996575470261423	ALLSLK2KK	0.99708608007849	ALLSLK2KK	0.995649837221544	ALLSLK2KK
1.4753.4753.2	7,Phospho[T];	Phospho of T@7[0.0];	ALLSLHTKK	1	37.357	1089.59379426591	0	0	16.7331673111208	14.6332813594918	0.122470395005576	1391469	172.21	0.00014538	24.912	2	ALLSLHTKK	IPI:A1	ALLSLHT2KK	1	S4(0) T7(1)	T7	206.730431314101	0.999999999707786	1	ALLSLH3KK	0.999999999989523	ALLSLH3KK	0.999999999528033	ALLSLH3KK	0.999999999993514	ALLSLH3KK	0.999999999988536	ALLSLH3KK	0.999999999847728	ALLSLH3KK
1.4760.4760.2	7,Phospho[T];	Phospho of T@7[0.0];	ALLSLKTKK	1	37.404	1080.63133757005	0	0	16.134452454098	14.2180240670532	0.1471315216598	773520	178.53	0.0012508	100.87	2	ALLSLKTKK	IPI:A1	ALLSLKT2KK	1	S4(0) T7(1)	T7	214.089731766586	0.999999999851975	1	ALLSLK3KK	0.999999999994238	ALLSLK3KK	0.999999999847208	ALLSLK3KK	0.999999999994418	ALLSLK3KK	0.999999999986272	ALLSLK3KK	0.999999999944884	ALLSLK3KK
1.4761.4761.3	7,Phospho[T];	Phospho of T@7[0.0];	ALLSLKTKK	1	37.409	1080.63249284562	0	0	16.7917694729572	14.3505529464889	0.0870548824492999	643437	123.84	0.0028763	61.204	3	ALLSLKTKK	IPI:A1	ALLSLKT2KK	1	S4(0) T7(1)	T7	240.283711262265	0.999999978750168	1	ALLSLK3KK	0.999999999931465	ALLSLK3KK	0.999999977980755	ALLSLK3KK	0.99999999993386	ALLSLK3KK	0.999999999774751	ALLSLK3KK	0.999999994726726	ALLSLK3KK
1.4765.4765.2	7,Phospho[S];	Phospho of S@7[0.0];	ALLSLHSRK	1	37.438	1103.69973317239	0	0	16.2627764065472	13.8032569583229	0.0854760167510366	270278	155	0.00057709	19.143	2	ALLSLHSRK	IPI:A1	ALLSLHS2RK	1	S4(0) S7(1)	S7	163.557266401405	0.999983266934044	1	ALLSLH2RK	0.999999993956533	ALLSLH2RK	0.999999931827432	ALLSLH2RK	0.999999233042276	ALLSLH2RK	0.999999315199792	ALLSLH2RK	0.99998125945448	ALLSLH2RK
1.4789.4789.2	7,Phospho[S];	Phospho of S@7[0.0];	ALLSLKSRK	1	37.6	1094.68545831427	0	0	14.3151413713974	12.0442242499978	0.103217473707161	109751	191.04	7.3232e-06	17.972	2	ALLSLKSRK	IPI:A1	ALLSLKS2RK	1	S4(0.5) S7(0.5)	S4	121.584456262701	0.5	0.5	ALLSLK2RK	0.999999766633973	ALLSLK2RK	0.999999007728889	ALLSLK2RK	0.945787348052418	ALLSLK2RK	0.929731006996496	ALLSLK2RK	0.575576741896848	ALL2LKSRK
1.4790.4790.3	7,Phospho[S];	Phospho of S@7[0.0];	ALLSLHSRK	1	37.607	1103.58518017339	0	0	16.5735334903943	13.3682500598652	0.0405474076358707	436023	99.5	0.0042592	8.8467	3	ALLSLHSRK	IPI:A1	ALLSLHS2RK	1	S4(0) S7(1)	S7	180.330422133419	0.999999899423657	1	ALLSLH2RK	0.999999999964544	ALLSLH2RK	0.999999999469412	ALLSLH2RK	0.999999996674803	ALLSLH2RK	0.999999996204499	ALLSLH2RK	0.999999913595248	ALLSLH2RK
1.4792.4792.2	7,Phospho[T];	Phospho of T@7[0.0];	ALLSLHTKK	1	37.618	1090.54471317293	0	0	13.1690537137157	9.67105530706391	0.0302578868355262	7024.49	136.5	0.0021408	12.987	2	ALLSLHTKK	IPI:A1	ALLSLHT2KK	1	S4(0) T7(1)	T7	181.881705662211	0.999999910757139	1	ALLSLH3KK	0.999999993232614	ALLSLH3KK	0.999999863931593	ALLSLH3KK	0.999999995561491	ALLSLH3KK	0.999999993639924	ALLSLH3KK	0.999999940239727	ALLSLH3KK
1.4795.4795.3	7,Phospho[S];	Phospho of S@7[0.0];	ALLSLKSRK	1	37.642	1094.67392667313	0	0	16.8716164006471	14.4339697520409	0.0873662131225429	1856066	111.94	0.0034057	23.598	3	ALLSLKSRK	IPI:A1	ALLSLKS2RK	1	S4(0.003) S7(0.997)	S7	188.50246905599	0.996807792167918	0.997	ALLSLK2RK	0.999999999994422	ALLSLK2RK	0.999999999973106	ALLSLK2RK	0.999856803252408	ALLSLK2RK	0.999790591815004	ALLSLK2RK	0.997878807461355	ALLSLK2RK
1.4797.4797.2	7,Phospho[S];	Phospho of S@7[0.0];	ALLSLHSRK	1	37.652	1101.58494820408	0	0	14.2723658504327	10.966082950327	0.0366521606011159	21741.2	120.06	0.0034167	15.84	2	ALLSLHSRK	IPI:A1	ALLSLHS2RK	1	S4(0) S7(1)	S7	154.573894753421	0.999971872880146	1	ALLSLH2RK	0.999999982552612	ALLSLH2RK	0.999999842229131	ALLSLH2RK	0.999998245612327	ALLSLH2RK	0.999997882468202	ALLSLH2RK	0.99997719438689	ALLSLH2RK
1.4798.4798.2	7,Phospho[S];	Phospho of S@7[0.0];	ALLSLHSHK	1	37.658	1084.62978785205	0	0	14.5857880324659	11.8540254342426	0.0651044355146298	51541.1	150.09	0.00097159	109.99	2	ALLSLHSHK	IPI:A1	ALLSLHS2HK	1	S4(0) S7(1)	S7	249.286273382921	0.999999999999073	1	ALLSLH2HK	0.999999999999998	ALLSLH2HK	0.99999999999932	ALLSLH2HK	0.999999999999997	ALLSLH2HK	0.999999999999998	ALLSLH2HK	0.999999999998724	ALLSLH2HK
1.4799.4799.3	7,Phospho[S];	Phospho of S@7[0.0];	ALLSLHSHK	1	37.663	1084.42892579275	0	0	15.0504266862216	11.9678737034405	0.0458420731056164	126051	144.1	0.012197	96.209	3	ALLSLHSHK	IPI:A1	ALLSLHS2HK	1	S4(0) S7(1)	S7	258.220899675099	0.999999999911812	1	ALLSLH2HK	0.999999999999997	ALLSLH2HK	0.999999999939633	ALLSLH2HK	0.999999999999996	ALLSLH2HK	0.999999999999997	ALLSLH2HK	0.999999999877214	ALLSLH2HK
1.4805.4805.3	7,Phospho[T];	Phospho of T@7[0.0];	ALLSLHTRK	1	37.703	1117.59847952918	0	0	16.0345300836869	13.0799358864308	0.0520997985279518	242558	103.88	0.0026467	7.2401	3	ALLSLHTRK	IPI:A1	ALLSLHT2RK	1	S4(0) T7(1)	T7	203.005118529724	0.999999928418274	1	ALLSLH3RK	0.999999999998002	ALLSLH3RK	0.999999997658381	ALLSLH3RK	0.99999999997515	ALLSLH3RK	0.999999999973825	ALLSLH3RK	0.999999933275525	ALLSLH3RK
1.4808.4808.3	6,Oxidation[M];5,Phospho[T];8,Phospho[S];	Oxidation of M@6[15.99491461956];Phospho of T@5[0.0];Phospho of S@8[0.0];	ALLQT1ASK	1	37.726	1135.45864479432	0	0	15.3872291648484	0	0	0	44.543	0.050749	12.946	3	ALLQTMASK	IPI:IPI00883671.1|TREMBL:B7WNW7|ENSEMBL:ENSP00000285767;ENSP00000385173|VEGA:OTTHUMP00000080577;OTTHUMP00000164229;IPI:IPI00155577.1|SWISS-PROT:Q7Z4Q2-2;IPI:IPI00100984.4|SWISS-PROT:Q7Z4Q2-1|ENSEMBL:ENSP00000299192;ENSP00000385111|REFSEQ:NP_891552|H-INV:HIT000050717|VEGA:OTTHUMP00000080578;OTTHUMP00000164228	ALLQT2M1AS2K	1	T5(1) S8(1)	T5 S8	75.7311242738622	1	1,1	ALLQ31A2K	1	ALLQ31A2K	1	ALLQ31A2K	1	ALLQ31A2K	1	ALLQ31A2K	1	ALLQ31A2K
1.4817.4817.2	7,Phospho[T];	Phospho of T@7[0.0];	ALLSLHTRK	1	37.783	1117.59868510953	0	0	14.3170499181416	12.2590115062305	0.127704227454927	113685	152.27	0.00096945	20.818	2	ALLSLHTRK	IPI:A1	ALLSLHT2RK	1	S4(0) T7(1)	T7	190.939627768416	0.999999955582319	1	ALLSLH3RK	0.999999999809411	ALLSLH3RK	0.999999997901577	ALLSLH3RK	0.999999997027181	ALLSLH3RK	0.999999996854147	ALLSLH3RK	0.999999958282476	ALLSLH3RK
1.4819.4819.2	7,Phospho[S];	Phospho of S@7[0.0];	ALLSLKSRK	1	37.801	1094.54745328873	0	0	14.5482314398506	12.0047934610873	0.0785957243378899	138115	155.26	0.011648	20.418	2	ALLSLKSRK	IPI:A1	ALLSLKS2RK	1	S4(0.004) S7(0.996)	S7	141.631609764527	0.995888116389135	0.996	ALLSLK2RK	0.999999998958034	ALLSLK2RK	0.999999993693028	ALLSLK2RK	0.999882207433033	ALLSLK2RK	0.999847	ALLSLK2RK	0.996935762168195	ALLSLK2RK
1.4825.4825.2	7,Phospho[S];	Phospho of S@7[0.0];	ALLSLHSHK	1	37.842	1084.46252865142	0	0	17.7098609689647	14.4231351981217	0.0373760269456158	1101316	135.99	0.0019671	95.883	2	ALLSLHSHK	IPI:A1	ALLSLHS2HK	1	S4(0) S7(1)	S7	162.421740113693	0.99998213214745	1	ALLSLH2HK	0.999999952854848	ALLSLH2HK	0.999986445738419	ALLSLH2HK	0.999999941582516	ALLSLH2HK	0.999999952561631	ALLSLH2HK	0.999977996910502	ALLSLH2HK
1.4826.4826.3	7,Phospho[S];	Phospho of S@7[0.0];	ALLSLHSHK	1	37.847	1084.54369395683	0	0	18.8739130029716	16.0294314506266	0.0581644141283361	3913846	132.17	0.021518	88.874	3	ALLSLHSHK	IPI:A1	ALLSLHS2HK	1	S4(0) S7(1)	S7	225.108077518905	0.999999999714641	1	ALLSLH2HK	0.999999999999966	ALLSLH2HK	0.999999999791058	ALLSLH2HK	0.999999999999958	ALLSLH2HK	0.999999999999968	ALLSLH2HK	0.999999999619198	ALLSLH2HK
1.4828.4828.3	7,Phospho[S];	Phospho of S@7[0.0];	ALLSLKSRK	1	37.858	1094.62254628221	0	0	15.4060525433613	12.6219640141233	0.0617853789401857	131240	93.839	0.013641	7.7249	3	ALLSLKSRK	IPI:A1	ALLSLKS2RK	1	S4(0) S7(1)	S7	161.322386290077	0.999980960090999	1	ALLSLK2RK	0.999999999977707	ALLSLK2RK	0.999999999955852	ALLSLK2RK	0.999995062739253	ALLSLK2RK	0.999993504938922	ALLSLK2RK	0.999985695048481	ALLSLK2RK
1.4829.4829.2	7,Phospho[S];	Phospho of S@7[0.0];	ALLSLHSRK	1	37.863	1103.58540359395	0	0	14.2231408723207	12.1338097709058	0.123769897644155	117892	148.56	0.00080607	27.055	2	ALLSLHSRK	IPI:A1	ALLSLHS2RK	1	S4(0) S7(1)	S7	154.573894753421	0.999971872880146	1	ALLSLH2RK	0.999999976070926	ALLSLH2RK	0.999999842229131	ALLSLH2RK	0.999997387822794	ALLSLH2RK	0.999996728352367	ALLSLH2RK	0.999978011101984	ALLSLH2RK
1.4832.4832.3	7,Phospho[T];	Phospho of T@7[0.0];	ALLSLHTRK	1	37.886	1117.59847952918	0	0	16.166338789346	13.1226267627154	0.0476576542649829	285364	86.772	0.011703	6.0821	3	ALLSLHTRK	IPI:A1	ALLSLHT2RK	1	S4(0) T7(1)	T7	182.495254142033	0.999983640086439	1	ALLSLH3RK	0.999999998789032	ALLSLH3RK	0.999999505999248	ALLSLH3RK	0.999999981339075	ALLSLH3RK	0.999999980257837	ALLSLH3RK	0.999984775255621	ALLSLH3RK
1.4833.4833.2	7,Phospho[S];	Phospho of S@7[0.0];	ALLSLKSHK	1	37.892	1075.44953909333	0	0	14.1936156607176	10.7209815135051	0.0310351716831145	18402	150.09	0.00087533	39.546	2	ALLSLKSHK	IPI:A1	ALLSLKS2HK	1	S4(0) S7(1)	S7	223.129042121306	0.999999937357798	1	ALLSLK2HK	0.999999999207645	ALLSLK2HK	0.999999981938779	ALLSLK2HK	0.999999997552613	ALLSLK2HK	0.999999996556325	ALLSLK2HK	0.999999956842539	ALLSLK2HK
1.4834.4834.3	7,Phospho[S];	Phospho of S@7[0.0];	ALLSLKSHK	1	37.897	1076.5311403294	0	0	14.5420244218667	11.7797164554739	0.063145861524133	120289	110.98	0.0030645	30.287	3	ALLSLKSHK	IPI:A1	ALLSLKS2HK	1	S4(0) S7(1)	S7	223.686115639747	0.999999999678406	1	ALLSLK2HK	0.999999999998409	ALLSLK2HK	0.99999999988856	ALLSLK2HK	0.999999999996077	ALLSLK2HK	0.999999999994845	ALLSLK2HK	0.99999999976589	ALLSLK2HK
1.4837.4837.2	7,Phospho[S];	Phospho of S@7[0.0];	ALLSLHSHK	1	37.921	1084.62978785205	0	0	16.8868704952128	13.9240381830322	0.0516723574718235	459065	158.94	0.00056523	115.66	2	ALLSLHSHK	IPI:A1	ALLSLHS2HK	1	S4(0) S7(1)	S7	229.01763489762	0.999999956785277	1	ALLSLH2HK	0.999999999974841	ALLSLH2HK	0.999999970254344	ALLSLH2HK	0.999999999966182	ALLSLH2HK	0.999999999974785	ALLSLH2HK	0.999999942041671	ALLSLH2HK
1.4838.4838.3	7,Phospho[S];	Phospho of S@7[0.0];	ALLSLHSHK	1	37.926	1084.54369395683	0	0	18.4443376740673	15.5976850039395	0.0580382693216654	2654381	122.33	0.031927	82.541	3	ALLSLHSHK	IPI:A1	ALLSLHS2HK	1	S4(0) S7(1)	S7	226.573927846387	0.999999999747722	1	ALLSLH2HK	0.999999999999967	ALLSLH2HK	0.999999999815693	ALLSLH2HK	0.999999999999958	ALLSLH2HK	0.999999999999969	ALLSLH2HK	0.999999999662711	ALLSLH2HK
1.4840.4840.2	7,Phospho[T];	Phospho of T@7[0.0];	ALLSLHTRK	1	37.936	1115.59909339307	0	0	16.023583010435	13.4720465779706	0.0779617909082066	209086	127.42	0.0029778	15.066	2	ALLSLHTRK	IPI:A1	ALLSLHT2RK	1	S4(0.004) T7(0.996)	T7	139.300396773305	0.995560465910435	0.996	ALLSLH3RK	0.999957214570665	ALLSLH3RK	0.999780302351368	ALLSLH3RK	0.999295443368575	ALLSLH3RK	0.999253622202576	ALLSLH3RK	0.995825620067787	ALLSLH3RK
1.4843.4843.2	7,Phospho[T];	Phospho of T@7[0.0];	ALLSLHTRK	1	37.959	1117.59868510953	0	0	17.9237796073052	15.8011048608446	0.119711003324622	3803208	141.29	0.0016988	17.668	2	ALLSLHTRK	IPI:A1	ALLSLHT2RK	1	S4(0) T7(1)	T7	157.245021172922	0.999999843774855	1	ALLSLH3RK	0.999999998406492	ALLSLH3RK	0.999999984623919	ALLSLH3RK	0.999999987867232	ALLSLH3RK	0.999999987349267	ALLSLH3RK	0.999999851042339	ALLSLH3RK
1.4849.4849.2	7,Phospho[S];	Phospho of S@7[0.0];	ALLSLKSHK	1	37.998	1075.44953909333	0	0	17.8266699774538	13.7963507759988	0.0177686572670884	737362	163.9	0.00030396	44.37	2	ALLSLKSHK	IPI:A1	ALLSLKS2HK	1	S4(0) S7(1)	S7	166.858566668572	0.999986172408823	1	ALLSLK2HK	0.999999725789891	ALLSLK2HK	0.99999477613966	ALLSLK2HK	0.999999349280654	ALLSLK2HK	0.9999991546284	ALLSLK2HK	0.999989670092809	ALLSLK2HK
1.4850.4850.3	7,Phospho[S];	Phospho of S@7[0.0];	ALLSLKSHK	1	38.003	1075.57857235746	0	0	18.2782087527349	15.761522159016	0.0807266442735107	2039783	145.09	0.00043483	38.418	3	ALLSLKSHK	IPI:A1	ALLSLKS2HK	1	S4(0) S7(1)	S7	243.572971578611	0.999999999939504	1	ALLSLK2HK	0.999999999999945	ALLSLK2HK	0.999999999981107	ALLSLK2HK	0.999999999999858	ALLSLK2HK	0.999999999999811	ALLSLK2HK	0.999999999957312	ALLSLK2HK
1.4855.4855.2	7,Phospho[T];	Phospho of T@7[0.0];	ALLSLKTRK	1	38.037	1108.63631574603	0	0	16.7774021866084	14.5797799520192	0.111066935755794	1190153	173.64	0.0017825	17.06	2	ALLSLKTRK	IPI:A1	ALLSLKT2RK	1	S4(0) T7(1)	T7	183.004559984384	0.999984062592632	1	ALLSLK3RK	0.999999999995101	ALLSLK3RK	0.999999999947043	ALLSLK3RK	0.999999709697925	ALLSLK3RK	0.999999507174047	ALLSLK3RK	0.999991216978927	ALLSLK3RK
1.4861.4861.2	7,Phospho[S];	Phospho of S@7[0.0];	ALLSLKSHK	1	38.077	1075.44953909333	0	0	17.7929502931669	14.2063527369484	0.027692392120053	433608	154.24	0.00070347	26.476	2	ALLSLKSHK	IPI:A1	ALLSLKS2HK	1	S4(0) S7(1)	S7	180.330422133419	0.999999899423657	1	ALLSLK2HK	0.999999996670794	ALLSLK2HK	0.999999959447736	ALLSLK2HK	0.999999992473834	ALLSLK2HK	0.999999990365148	ALLSLK2HK	0.999999923384642	ALLSLK2HK
1.4862.4862.3	7,Phospho[T];	Phospho of T@7[0.0];	ALLSLHTRK	1	38.082	1117.54792011289	0	0	17.7213008563645	14.5528544642281	0.0420689057416986	762189	102.62	0.0027754	7.2198	3	ALLSLHTRK	IPI:A1	ALLSLHT2RK	1	S4(0) T7(1)	T7	183.912238914351	0.999999923682715	1	ALLSLH3RK	0.999999999985653	ALLSLH3RK	0.99999999592843	ALLSLH3RK	0.999999999868957	ALLSLH3RK	0.99999999986285	ALLSLH3RK	0.999999928142776	ALLSLH3RK
1.4863.4863.3	7,Phospho[S];	Phospho of S@7[0.0];	ALLSLKSHK	1	38.087	1075.51669447481	0	0	16.7157220982491	14.4042390014759	0.0991141466301384	1661913	148.18	0.00037979	36.553	3	ALLSLKSHK	IPI:A1	ALLSLKS2HK	1	S4(0) S7(1)	S7	263.340435127144	0.999999999940539	1	ALLSLK2HK	0.999999999999979	ALLSLK2HK	0.999999999984209	ALLSLK2HK	0.999999999999939	ALLSLK2HK	0.999999999999915	ALLSLK2HK	0.999999999960031	ALLSLK2HK
1.4864.4864.3	7,Phospho[S];	Phospho of S@7[0.0];	ALLSLHSHK	1	38.092	1081.63316516486	0	0	15.2495435644109	11.9702534718772	0.0376549788716019	115079	117.86	0.051062	69.966	3	ALLSLHSHK	IPI:A1	ALLSLHS2HK	1	S4(0) S7(1)	S7	232.936301888481	0.999999966242006	1	ALLSLH2HK	0.999999999999201	ALLSLH2HK	0.999999976922054	ALLSLH2HK	0.999999999998951	ALLSLH2HK	0.999999999998908	ALLSLH2HK	0.999999968077402	ALLSLH2HK
1.4867.4867.2	7,Phospho[S];	Phospho of S@7[0.0];	ALLSLHSHK	1	38.116	1084.54335397254	0	0	15.4434098533342	13.3711367301078	0.125899271633522	365701	155.98	0.00070139	112.69	2	ALLSLHSHK	IPI:A1	ALLSLHS2HK	1	S4(0) S7(1)	S7	198.166023201026	0.999999899861242	1	ALLSLH2HK	0.999999999932826	ALLSLH2HK	0.999999926414469	ALLSLH2HK	0.999999999915092	ALLSLH2HK	0.999999999909588	ALLSLH2HK	0.999999907780336	ALLSLH2HK
1.4873.4873.2	7,Phospho[T];	Phospho of T@7[0.0];	ALLSLHTRK	1	38.155	1117.59868510953	0	0	17.3335633852041	15.3088705749139	0.132034396566676	2357277	172.56	0.00014256	23.645	2	ALLSLHTRK	IPI:A1	ALLSLHT2RK	1	S4(0) T7(1)	T7	178.27996223568	0.999999882201627	1	ALLSLH3RK	0.999999999541991	ALLSLH3RK	0.99999999307237	ALLSLH3RK	0.999999994488343	ALLSLH3RK	0.999999994198609	ALLSLH3RK	0.99999988886367	ALLSLH3RK
1.4879.4879.3	7,Phospho[T];	Phospho of T@7[0.0];	ALLSLKTRK	1	38.195	1108.63664954935	0	0	18.9478068632331	16.2254647021575	0.0657206456849186	5295200	93.011	0.033637	8.2933	3	ALLSLKTRK	IPI:A1	ALLSLKT2RK	1	S4(0) T7(1)	T7	209.960896171293	0.999999955808164	1	ALLSLK3RK	0.999999999999993	ALLSLK3RK	0.999999999999871	ALLSLK3RK	0.999999999706246	ALLSLK3RK	0.999999999507983	ALLSLK3RK	0.99999997579473	ALLSLK3RK
1.4885.4885.2	7,Phospho[T];	Phospho of T@7[0.0];	ALLSLKTRK	1	38.235	1109.56078891344	0	0	16.5848800214466	14.5206786470235	0.126919611351753	1440421	172.61	0.0018945	31.833	2	ALLSLKTRK	IPI:A1	ALLSLKT2RK	1	S4(0) T7(1)	T7	164.623011733372	0.999984266219934	1	ALLSLK3RK	0.999999999970581	ALLSLK3RK	0.999999999707318	ALLSLK3RK	0.999999670486126	ALLSLK3RK	0.999999483730463	ALLSLK3RK	0.99999059424989	ALLSLK3RK
1.4886.4886.3	7,Phospho[S];	Phospho of S@7[0.0];	ALLSLRSRK	1	38.24	1122.62541165942	0	0	18.4469878397825	15.3120719647627	0.043503413399161	2359265	81.625	0.027844	50.439	3	ALLSLRSRK	IPI:A1	ALLSLRS2RK	1	S4(0.5) S7(0.5)	S4	144.27802693254	0.5	0.5	ALLSLR2RK	0.998739582017621	ALLSLR2RK	0.99161242840412	ALLSLR2RK	0.904065931736829	ALLSLR2RK	0.914671973805523	ALL2LRSRK	0.532160890855149	ALL2LRSRK
1.4891.4891.2	7,Phospho[S];	Phospho of S@7[0.0];	ALLSLKSHK	1	38.275	1075.57771461165	0	0	16.2956637673674	14.3699854225405	0.145776836346098	905242	164.48	0.00027968	42.877	2	ALLSLKSHK	IPI:A1	ALLSLKS2HK	1	S4(0) S7(1)	S7	247.142592229883	0.99999999999886	1	ALLSLK2HK	0.999999999999985	ALLSLK2HK	0.999999999999602	ALLSLK2HK	0.999999999999962	ALLSLK2HK	0.99999999999995	ALLSLK2HK	0.999999999999162	ALLSLK2HK
1.4892.4892.3	7,Phospho[S];	Phospho of S@7[0.0];	ALLSLKSHK	1	38.281	1075.57857235746	0	0	16.2622911392369	13.9185639632886	0.0959692764277275	307019	136.7	0.00068409	35.767	3	ALLSLKSHK	IPI:A1	ALLSLKS2HK	1	S4(0) S7(1)	S7	263.340435127144	0.999999999940539	1	ALLSLK2HK	0.999999999999974	ALLSLK2HK	0.999999999984209	ALLSLK2HK	0.999999999999923	ALLSLK2HK	0.999999999999894	ALLSLK2HK	0.999999999959168	ALLSLK2HK
1.4894.4894.3	7,Phospho[S];	Phospho of S@7[0.0];	ALLSLHSHK	1	38.291	1081.63316516486	0	0	14.6540912657086	11.9836088631207	0.0692188259132689	148083	93.839	0.30616	44.539	3	ALLSLHSHK	IPI:A1	ALLSLHS2HK	1	S4(0) S7(1)	S7	197.751876764011	0.999999896941549	1	ALLSLH2HK	0.999999999979444	ALLSLH2HK	0.999999924216284	ALLSLH2HK	0.999999999974366	ALLSLH2HK	0.999999999971145	ALLSLH2HK	0.999999912522395	ALLSLH2HK
1.4895.4895.3	7,Phospho[T];	Phospho of T@7[0.0];	ALLSLHTHK	1	38.297	1095.56800008353	0	0	14.491254033811	11.8585255089749	0.0718820624271337	110512	147.71	0.01376	90.358	3	ALLSLHTHK	IPI:A1	ALLSLHT2HK	1	S4(0) T7(1)	T7	218.655048840772	0.999999975806623	1	ALLSLH3HK	0.999999999999263	ALLSLH3HK	0.99999997414622	ALLSLH3HK	0.999999999999311	ALLSLH3HK	0.999999999999243	ALLSLH3HK	0.999999978909357	ALLSLH3HK
1.4898.4898.2	7,Phospho[S];	Phospho of S@7[0.0];	ALLSLHSHK	1	38.32	1084.54335397254	0	0	14.6145668299868	12.5935665512593	0.132522838982899	180327	164.6	0.0003053	121.32	2	ALLSLHSHK	IPI:A1	ALLSLHS2HK	1	S4(0) S7(1)	S7	202.726698113664	0.999999999576878	1	ALLSLH2HK	0.999999999999139	ALLSLH2HK	0.999999999674403	ALLSLH2HK	0.999999999998949	ALLSLH2HK	0.999999999998831	ALLSLH2HK	0.999999999632045	ALLSLH2HK
1.4900.4900.2	7,Phospho[T];	Phospho of T@7[0.0];	ALLSLHTHK	1	38.331	1098.55806232549	0	0	14.279904705947	12.313077313828	0.139900000726313	116778	150.09	0.00049131	114.55	2	ALLSLHTHK	IPI:A1	ALLSLHT2HK	1	S4(0) T7(1)	T7	185.717385998778	0.999986135620107	1	ALLSLH3HK	0.999999989420208	ALLSLH3HK	0.999985331518821	ALLSLH3HK	0.999999990000183	ALLSLH3HK	0.999999988923538	ALLSLH3HK	0.999987851159068	ALLSLH3HK
1.4903.4903.3	4,Phospho[S];	Phospho of S@4[0.0];	ALLSLRSRK	1	38.355	1122.62541165942	0	0	17.8606399346832	15.0696769583311	0.0613620952080129	1861133	54.784	0.10985	22.941	3	ALLSLRSRK	IPI:A1	ALLS2LRSRK	1	S4(0.5) S7(0.5)	S4	141.390217487905	0.5	0.5	ALLSLR2RK	0.998525998143758	ALLSLR2RK	0.990779431820434	ALLSLR2RK	0.89764355566634	ALLSLR2RK	0.908674323118962	ALL2LRSRK	0.531518895828949	ALL2LRSRK
1.4905.4905.2	7,Phospho[T];	Phospho of T@7[0.0];	ALLSLKTRK	1	38.365	1110.54758344249	0	0	15.0243836414865	12.7333137254229	0.101158173179866	256847	152.64	0.012672	15.179	2	ALLSLKTRK	IPI:A1	ALLSLKT2RK	1	S4(0.5) T7(0.5)	S4	142.492013852966	0.5	0.5	ALLSLK3RK	0.999999789921935	ALLSLK3RK	0.999998345394809	ALLSLK3RK	0.969906479468123	ALLSLK3RK	0.947830185983513	ALLSLK3RK	0.652214913669165	ALL2LKTRK
1.4906.4906.3	7,Phospho[T];	Phospho of T@7[0.0];	ALLSLKTRK	1	38.37	1108.63664954935	0	0	16.6058960153028	13.9006630040453	0.0668547441235436	451339	93.011	0.033637	7.1658	3	ALLSLKTRK	IPI:A1	ALLSLKT2RK	1	S4(0) T7(1)	T7	207.412441525907	0.999999947268594	1	ALLSLK3RK	0.99999999999999	ALLSLK3RK	0.999999999999818	ALLSLK3RK	0.999999999567922	ALLSLK3RK	0.999999999279136	ALLSLK3RK	0.999999970889425	ALLSLK3RK
1.4910.4910.3	7,Phospho[Y];	Phospho of Y@7[0.0];	ALLSLHYHK	1	38.399	1160.57250261963	0	0	15.5843094587346	12.7607399527631	0.0593935582198581	165252	98.033	0.0015439	66.539	3	ALLSLHYHK	IPI:A1	ALLSLHY2HK	1	S4(0) Y7(1)	Y7	304.668686164866	0.999999999999967	1	ALLSLH4HK	1	ALLSLH4HK	0.999999999999965	ALLSLH4HK	1	ALLSLH4HK	1	ALLSLH4HK	0.999999999999997	ALLSLH4HK
1.4911.4911.2	7,Phospho[Y];	Phospho of Y@7[0.0];	ALLSLHYHK	1	38.404	1160.57301056503	0	0	15.0841431160476	12.8686307519257	0.109097602228865	220336	117.04	0.0010917	83.239	2	ALLSLHYHK	IPI:A1	ALLSLHY2HK	1	S4(0) Y7(1)	Y7	344.479291833174	1	1	ALLSLH4HK	1	ALLSLH4HK	1	ALLSLH4HK	1	ALLSLH4HK	1	ALLSLH4HK	1	ALLSLH4HK
1.4912.4912.2	7,Phospho[T];	Phospho of T@7[0.0];	ALLSLKTHK	1	38.409	1089.53783845855	0	0	13.7019311685936	10.5895234074512	0.0444936960722578	10176.2	151.79	0.0016328	25.08	2	ALLSLKTHK	IPI:A1	ALLSLKT2HK	1	S4(0) T7(1)	T7	229.01763489762	0.999999956785277	1	ALLSLK3HK	0.999999999534287	ALLSLK3HK	0.999999965068055	ALLSLK3HK	0.999999999438554	ALLSLK3HK	0.999999998863932	ALLSLK3HK	0.999999980281258	ALLSLK3HK
1.4913.4913.2	7,Phospho[T];	Phospho of T@7[0.0];	ALLSLHTRK	1	38.415	1117.59868510953	0	0	14.3627825156193	12.2572626135797	0.121782342918991	120306	167.76	0.00018177	20.024	2	ALLSLHTRK	IPI:A1	ALLSLHT2RK	1	S4(0) T7(1)	T7	163.557266401405	0.999983266934044	1	ALLSLH3RK	0.999999964082394	ALLSLH3RK	0.999999175418642	ALLSLH3RK	0.999999510845378	ALLSLH3RK	0.999999483818309	ALLSLH3RK	0.999984270501205	ALLSLH3RK
1.4915.4915.3	7,Phospho[S];	Phospho of S@7[0.0];	ALLSLRSRK	1	38.433	1122.51494172094	0	0	16.049326039904	13.0896689726956	0.0518366906260204	377306	59.198	0.094926	26.869	3	ALLSLRSRK	IPI:A1	ALLSLRS2RK	1	S4(0.003) S7(0.997)	S7	147.712919270873	0.996633491075063	0.997	ALLSLR2RK	0.999988813743489	ALLSLR2RK	0.999942243096164	ALLSLR2RK	0.99950863446726	ALLSLR2RK	0.999537945238735	ALLSLR2RK	0.996420593990338	ALLSLR2RK
1.4916.4916.2	7,Phospho[S];	Phospho of S@7[0.0];	ALLSLRSRK	1	38.438	1122.51508270116	0	0	15.9745384011417	14.6452585201262	0.264667784988267	2262006	149.33	0.01597	109.48	2	ALLSLRSRK	IPI:A1	ALLSLRS2RK	1	S4(0.004) S7(0.996)	S7	144.824072307857	0.996297949590306	0.996	ALLSLR2RK	0.999986082585944	ALLSLR2RK	0.999931045858293	ALLSLR2RK	0.99943190921385	ALLSLR2RK	0.999460501192242	ALLSLR2RK	0.996102404541965	ALLSLR2RK
1.4917.4917.3	7,Phospho[T];	Phospho of T@7[0.0];	ALLSLKTRK	1	38.443	1109.55432010154	0	0	15.0621479249267	12.3934782939004	0.0693444176325615	153017	155.24	0.00071083	20.082	3	ALLSLKTRK	IPI:A1	ALLSLKT2RK	1	S4(0) T7(1)	T7	177.293977583877	0.999978627051775	1	ALLSLK3RK	0.999999999988926	ALLSLK3RK	0.999999999892513	ALLSLK3RK	0.999999533404673	ALLSLK3RK	0.999999256712941	ALLSLK3RK	0.999987346107656	ALLSLK3RK
1.4918.4918.2	7,Phospho[T];	Phospho of T@7[0.0];	ALLSLKTRK	1	38.449	1108.63631574603	0	0	15.3344303710934	13.143214827043	0.111780791527069	268434	154.05	0.011709	18.495	2	ALLSLKTRK	IPI:A1	ALLSLKT2RK	1	S4(0.004) T7(0.996)	T7	141.631609764527	0.995888116389135	0.996	ALLSLK3RK	0.999999988849228	ALLSLK3RK	0.999999931331176	ALLSLK3RK	0.999806221619166	ALLSLK3RK	0.999705324527082	ALLSLK3RK	0.997411840448328	ALLSLK3RK
1.4921.4921.3	7,Phospho[T];	Phospho of T@7[0.0];	ALLSLHTHK	1	38.472	1095.56800008353	0	0	17.0107768253162	13.3691524840675	0.026209735814966	385624	148.18	0.013481	100.62	3	ALLSLHTHK	IPI:A1	ALLSLHT2HK	1	S4(0) T7(1)	T7	267.057409026198	0.999999999955333	1	ALLSLH3HK	1	ALLSLH3HK	0.999999999951561	ALLSLH3HK	1	ALLSLH3HK	1	ALLSLH3HK	0.999999999961844	ALLSLH3HK
1.4927.4927.2	7,Phospho[T];	Phospho of T@7[0.0];	ALLSLHTHK	1	38.51	1098.55806232549	0	0	17.7258307287922	15.551218927113	0.113652264726613	3007131	155.33	0.00036958	104.07	2	ALLSLHTHK	IPI:A1	ALLSLHT2HK	1	S4(0) T7(1)	T7	262.531537339314	0.999999981887529	1	ALLSLH3HK	0.999999999999535	ALLSLH3HK	0.999999980384926	ALLSLH3HK	0.999999999999571	ALLSLH3HK	0.999999999999509	ALLSLH3HK	0.999999984845462	ALLSLH3HK
1.4935.4935.3	7,Phospho[Y];	Phospho of Y@7[0.0];	ALLSLKYKK	1	38.561	1142.64605647067	0	0	17.1726432975693	14.2765697736898	0.0552396921241172	669554	86.136	0.021507	23.313	3	ALLSLKYKK	IPI:A1	ALLSLKY2KK	1	S4(0) Y7(1)	Y7	305.703252731399	0.99999999999997	1	ALLSLK4KK	1	ALLSLK4KK	0.999999999999935	ALLSLK4KK	1	ALLSLK4KK	1	ALLSLK4KK	0.999999999999999	ALLSLK4KK
1.4936.4936.2	7,Phospho[Y];	Phospho of Y@7[0.0];	ALLSLKYKK	1	38.567	1142.64595864581	0	0	16.6117372048554	14.3088070889547	0.0999655036606967	1067028	135.83	0.004403	60.721	2	ALLSLKYKK	IPI:A1	ALLSLKY2KK	1	S4(0) Y7(1)	Y7	402.669686164559	1	1	ALLSLK4KK	1	ALLSLK4KK	1	ALLSLK4KK	1	ALLSLK4KK	1	ALLSLK4KK	1	ALLSLK4KK
1.4947.4947.2	7,Phospho[T];	Phospho of T@7[0.0];	ALLSLKTHK	1	38.643	1089.59406472215	0	0	15.2549108011791	13.3608135992326	0.150454103423169	313920	156.01	0.0012782	26.136	2	ALLSLKTHK	IPI:A1	ALLSLKT2HK	1	S4(0) T7(1)	T7	237.478845823286	0.999999974643836	1	ALLSLK3HK	0.999999999938957	ALLSLK3HK	0.999999979675522	ALLSLK3HK	0.999999999926445	ALLSLK3HK	0.999999999851445	ALLSLK3HK	0.999999988783619	ALLSLK3HK
1.4949.4949.3	7,Phospho[T];	Phospho of T@7[0.0];	ALLSLKTHK	1	38.653	1089.59458515581	0	0	16.2356934257216	13.7504337266304	0.0833039177509476	307636	123.84	0.0016331	27.196	3	ALLSLKTHK	IPI:A1	ALLSLKT2HK	1	S4(0) T7(1)	T7	247.106592916569	0.999995017158192	1	ALLSLK3HK	0.999999999628732	ALLSLK3HK	0.999996180141129	ALLSLK3HK	0.999999999541741	ALLSLK3HK	0.999999998986578	ALLSLK3HK	0.99999813002345	ALLSLK3HK
1.4952.4952.3	7,Phospho[T];	Phospho of T@7[0.0];	ALLSLHTHK	1	38.677	1095.56800008353	0	0	16.5950124621257	13.6200354553375	0.0510486077621083	446621	135.6	0.025442	88.04	3	ALLSLHTHK	IPI:A1	ALLSLHT2HK	1	S4(0) T7(1)	T7	255.46962514085	0.999999991831326	1	ALLSLH3HK	0.999999999999995	ALLSLH3HK	0.999999991172601	ALLSLH3HK	0.999999999999995	ALLSLH3HK	0.999999999999995	ALLSLH3HK	0.999999993095737	ALLSLH3HK
1.4957.4957.2	7,Phospho[T];	Phospho of T@7[0.0];	ALLSLHTHK	1	38.712	1099.64586255266	0	0	12.8843798378904	10.3424679234978	0.0787157580387769	10123.1	169.82	7.4967e-05	122.12	2	ALLSLHTHK	IPI:A1	ALLSLHT2HK	1	S4(0) T7(1)	T7	254.515436170346	0.999999971224023	1	ALLSLH3HK	0.999999999998546	ALLSLH3HK	0.999999968912523	ALLSLH3HK	0.999999999998654	ALLSLH3HK	0.999999999998465	ALLSLH3HK	0.999999975783726	ALLSLH3HK
1.4963.4963.3	7,Phospho[S];	Phospho of S@7[0.0];	ALLSLRSHK	1	38.754	1103.58523247826	0	0	18.8958454916836	16.2358786688369	0.0699505424660312	4097048	108.9	0.0034025	8.2165	3	ALLSLRSHK	IPI:A1	ALLSLRS2HK	1	S4(0.004) S7(0.996)	S7	159.478973244606	0.995795919248803	0.996	ALLSLR2HK	0.999999287604597	ALLSLR2HK	0.999640914172896	ALLSLR2HK	0.999995084712977	ALLSLR2HK	0.999994461648512	ALLSLR2HK	0.996384875407461	ALLSLR2HK
1.4964.4964.3	7,Phospho[Y];	Phospho of Y@7[0.0];	ALLSLKYKK	1	38.759	1142.64605647067	0	0	17.466425247671	14.6412177701554	0.059296352893103	968482	85.731	0.021955	11.746	3	ALLSLKYKK	IPI:A1	ALLSLKY2KK	1	S4(0) Y7(1)	Y7	281.502936275214	0.999999999999958	1	ALLSLK4KK	1	ALLSLK4KK	0.999999999999915	ALLSLK4KK	1	ALLSLK4KK	1	ALLSLK4KK	0.999999999999998	ALLSLK4KK
1.4965.4965.2	7,Phospho[Y];	Phospho of Y@7[0.0];	ALLSLKYKK	1	38.764	1142.64595864581	0	0	16.6643092627459	14.437693163793	0.107892912040678	1281421	147.19	0.0024576	68.669	2	ALLSLKYKK	IPI:A1	ALLSLKY2KK	1	S4(0) Y7(1)	Y7	383.959794728505	1	1	ALLSLK4KK	1	ALLSLK4KK	1	ALLSLK4KK	1	ALLSLK4KK	1	ALLSLK4KK	1	ALLSLK4KK
1.4969.4969.2	7,Phospho[S];	Phospho of S@7[0.0];	ALLSLRSHK	1	38.792	1103.58543385639	0	0	18.0271781798478	16.0215650653617	0.134577758822374	3933347	162.21	0.00037398	39.635	2	ALLSLRSHK	IPI:A1	ALLSLRS2HK	1	S4(0.004) S7(0.996)	S7	163.557266401405	0.996261594337157	0.996	ALLSLR2HK	0.999997919351322	ALLSLR2HK	0.999700829699879	ALLSLR2HK	0.999982948296622	ALLSLR2HK	0.999980581429826	ALLSLR2HK	0.996798255115744	ALLSLR2HK
1.4975.4975.2	7,Phospho[T];	Phospho of T@7[0.0];	ALLSLKTHK	1	38.831	1089.59406472215	0	0	16.9438620233391	15.0880244269278	0.156321953117483	1844148	140.63	0.0028906	21.293	2	ALLSLKTHK	IPI:A1	ALLSLKT2HK	1	S4(0) T7(1)	T7	254.763613368443	0.999999999884911	1	ALLSLK3HK	0.999999999999519	ALLSLK3HK	0.99999999990697	ALLSLK3HK	0.999999999999423	ALLSLK3HK	0.999999999998866	ALLSLK3HK	0.999999999947006	ALLSLK3HK
1.4976.4976.3	7,Phospho[T];	Phospho of T@7[0.0];	ALLSLKTHK	1	38.836	1089.59458515581	0	0	17.0320088114483	14.7481474051759	0.101890007409804	677510	136.7	0.0010477	35.767	3	ALLSLKTHK	IPI:A1	ALLSLKT2HK	1	S4(0) T7(1)	T7	251.651877934934	0.999995882509596	1	ALLSLK3HK	0.999999999579042	ALLSLK3HK	0.999996859548163	ALLSLK3HK	0.99999999947675	ALLSLK3HK	0.999999998834593	ALLSLK3HK	0.99999844816818	ALLSLK3HK
1.4978.4978.3	7,Phospho[T];	Phospho of T@7[0.0];	ALLSLRTRK	1	38.847	1136.64540812696	0	0	17.5716235129466	14.4976405263055	0.0462366277462252	1040979	75.819	0.092919	36.195	3	ALLSLRTRK	IPI:A1	ALLSLRT2RK	1	S4(0.003) T7(0.997)	T7	169.87322328471	0.996883055162857	0.997	ALLSLR3RK	0.9999994947265	ALLSLR3RK	0.999995988021543	ALLSLR3RK	0.999765224617354	ALLSLR3RK	0.999733779262475	ALLSLR3RK	0.99727765508748	ALLSLR3RK
1.4982.4982.2	7,Phospho[T];	Phospho of T@7[0.0];	ALLSLRTRK	1	38.875	1136.64554042581	0	0	16.8223942388101	15.9272159813617	0.408534767784462	7028635	139.86	0.024407	101.55	2	ALLSLRTRK	IPI:A1	ALLSLRT2RK	1	S4(0.004) T7(0.996)	T7	144.824072307857	0.996297949590306	0.996	ALLSLR3RK	0.999994261958446	ALLSLR3RK	0.999985428192045	ALLSLR3RK	0.998841715028535	ALLSLR3RK	0.998708910014693	ALLSLR3RK	0.996692128843975	ALLSLR3RK
1.5001.5001.2	7,Phospho[S];	Phospho of S@7[0.0];	ALLSLRSHK	1	38.999	1103.58543385639	0	0	15.8462476998593	13.8492537536023	0.135742720453618	453934	181.44	5.6729e-05	42.01	2	ALLSLRSHK	IPI:A1	ALLSLRS2HK	1	S4(0.5) S7(0.5)	S4	122.999362200484	0.5	0.5	ALLSLR2HK	0.997784832967569	ALLSLR2HK	0.903167041976955	ALLSLR2HK	0.985458177622225	ALLSLR2HK	0.986574479189377	ALL2LRSHK	0.520239808902957	ALL2LRSHK
1.5005.5005.3	7,Phospho[T];	Phospho of T@7[0.0];	ALLSLRTRK	1	39.027	1136.64540812696	0	0	17.9780055456931	14.9246629078508	0.0472008849397778	1564437	80.979	0.065864	32.539	3	ALLSLRTRK	IPI:A1	ALLSLRT2RK	1	S4(0.5) T7(0.5)	S4	150.240858863727	0.5	0.5	ALLSLR3RK	0.999884610580474	ALLSLR3RK	0.999000728674001	ALLSLR3RK	0.936931555369504	ALLSLR3RK	0.92877422998527	ALLSLR3RK	0.535150183613011	ALL2LRTRK
1.5008.5008.2	7,Phospho[T];	Phospho of T@7[0.0];	ALLSLKTHK	1	39.043	1089.59406472215	0	0	14.2975645002938	12.3411200134832	0.141360136293732	125174	115	0.01227	23.303	2	ALLSLKTHK	IPI:A1	ALLSLKT2HK	1	S4(0) T7(1)	T7	204.68803363151	0.99999993630394	1	ALLSLK3HK	0.999999998460131	ALLSLK3HK	0.999999946890569	ALLSLK3HK	0.999999998191891	ALLSLK3HK	0.999999997560873	ALLSLK3HK	0.999999954441893	ALLSLK3HK
1.5009.5009.3	7,Phospho[T];	Phospho of T@7[0.0];	ALLSLKTHK	1	39.048	1089.59458515581	0	0	15.6332802672652	14.0155973247915	0.198357773399179	889088	75.788	0.05289	11.564	3	ALLSLKTHK	IPI:A1	ALLSLKT2HK	1	S4(0) T7(1)	T7	155.576903187008	0.999973458256681	1	ALLSLK3HK	0.999999096548279	ALLSLK3HK	0.999977164128762	ALLSLK3HK	0.999998970027261	ALLSLK3HK	0.999998692448832	ALLSLK3HK	0.999979756161357	ALLSLK3HK
1.5012.5012.2	7,Phospho[Y];	Phospho of Y@7[0.0];	ALLSLHYKK	1	39.071	1151.61341379264	0	0	17.458192540587	15.1533690016619	0.0997764057520758	2547147	133.86	0.00089231	17.491	2	ALLSLHYKK	IPI:A1	ALLSLHY2KK	1	S4(0) Y7(1)	Y7	416.616408623284	1	1	ALLSLH4KK	1	ALLSLH4KK	1	ALLSLH4KK	1	ALLSLH4KK	1	ALLSLH4KK	1	ALLSLH4KK
1.5013.5013.2	7,Phospho[T];	Phospho of T@7[0.0];	ALLSLRTRK	1	39.077	1136.64554042581	0	0	16.6451493590649	15.3192399786483	0.265561352955867	3855254	115.91	0.093448	78.218	2	ALLSLRTRK	IPI:A1	ALLSLRT2RK	1	S4(0.003) T7(0.997)	T7	147.712919270873	0.996633491075063	0.997	ALLSLR3RK	0.999998513079497	ALLSLR3RK	0.999988177973167	ALLSLR3RK	0.99974678736268	ALLSLR3RK	0.99971871143582	ALLSLR3RK	0.996998999920672	ALLSLR3RK
1.5030.5030.3	7,Phospho[T];	Phospho of T@7[0.0];	ALLSLRTHK	1	39.189	1118.52410937983	0	0	15.1440315492858	11.8208796133335	0.0360390597391057	108915	99.5	0.0092297	16.318	3	ALLSLRTHK	IPI:A1	ALLSLRT2HK	1	S4(0.5) T7(0.5)	S4	162.297845967488	0.5	0.5	ALLSLR3HK	0.99984775280348	ALLSLR3HK	0.666482902433714	ALLSLR3HK	0.999738908338964	ALLSLR3HK	0.999702210190574	ALLSLR3HK	0.541917822619833	ALL2LRTHK
1.5042.5042.2	7,Phospho[Y];	Phospho of Y@7[0.0];	ALLSLHYKK	1	39.269	1151.61341379264	0	0	17.3482462140598	14.9451617891716	0.0904385716637889	2000830	126.62	0.0011422	21.053	2	ALLSLHYKK	IPI:A1	ALLSLHY2KK	1	S4(0) Y7(1)	Y7	369.828956115502	1	1	ALLSLH4KK	1	ALLSLH4KK	1	ALLSLH4KK	1	ALLSLH4KK	1	ALLSLH4KK	1	ALLSLH4KK
1.5053.5053.3	7,Phospho[Y];	Phospho of Y@7[0.0];	ALLSLRYKK	1	39.343	1170.65347418326	0	0	17.257892951128	14.440784944873	0.0597785722238346	856145	90.601	0.016565	7.8504	3	ALLSLRYKK	IPI:A1	ALLSLRY2KK	1	S4(0) Y7(1)	Y7	299.763145023572	0.999999999982401	1	ALLSLR4KK	1	ALLSLR4KK	0.999999999953176	ALLSLR4KK	1	ALLSLR4KK	0.999999999999999	ALLSLR4KK	0.999999999999633	ALLSLR4KK
1.5055.5055.2	7,Phospho[Y];	Phospho of Y@7[0.0];	ALLSLRYKK	1	39.353	1170.65296584486	0	0	16.4462425645507	14.1234	0.0979957171722307	749786	194.9	8.3996e-07	7.5588	2	ALLSLRYKK	IPI:A1	ALLSLRY2KK	1	S4(0) Y7(1)	Y7	369.828956115502	0.999999999999976	1	ALLSLR4KK	1	ALLSLR4KK	0.999999999999921	ALLSLR4KK	1	ALLSLR4KK	1	ALLSLR4KK	1	ALLSLR4KK
1.5056.5056.2	7,Phospho[T];	Phospho of T@7[0.0];	ALLSLRTHK	1	39.359	1117.60073848065	0	0	15.9187479365928	13.9847175012557	0.144564365396422	532571	146.79	0.0020523	27.259	2	ALLSLRTHK	IPI:A1	ALLSLRT2HK	1	S4(0.5) T7(0.5)	S4	122.689587688938	0.5	0.5	ALLSLR3HK	0.991758952105931	ALLSLR3HK	0.627933539837009	ALLSLR3HK	0.987226572987988	ALLSLR3HK	0.985790725181407	ALLSLR3HK	0.531719812332334	ALL2LRTHK
1.5059.5059.3	7,Phospho[T];	Phospho of T@7[0.0];	ALLSLRTHK	1	39.382	1117.60065976111	0	0	17.3998289875755	14.8557883473574	0.0785483719944714	1006063	99.539	0.0091709	11.871	3	ALLSLRTHK	IPI:A1	ALLSLRT2HK	1	S4(0.5) T7(0.5)	S4	147.351320292974	0.5	0.5	ALLSLR3HK	0.999860753382514	ALLSLR3HK	0.652163412155564	ALLSLR3HK	0.999776593984626	ALLSLR3HK	0.999749298103862	ALLSLR3HK	0.538073172747816	ALL2LRTHK
1.5084.5084.2	7,Phospho[T];	Phospho of T@7[0.0];	ALLSLRTHK	1	39.542	1117.60073848065	0	0	16.3180019535922	14.3110498528678	0.13439768164268	730580	158.94	0.0010326	27.482	2	ALLSLRTHK	IPI:A1	ALLSLRT2HK	1	S4(0.5) T7(0.5)	S4	123.844024148498	0.5	0.5	ALLSLR3HK	0.995703657977208	ALLSLR3HK	0.629083344804498	ALLSLR3HK	0.993374737685527	ALLSLR3HK	0.992637949496239	ALLSLR3HK	0.532017464240877	ALL2LRTHK
1.5085.5085.2	7,Phospho[Y];	Phospho of Y@7[0.0];	ALLSLKYRK	1	39.547	1170.65296584486	0	0	16.3571719622624	14.0214005184267	0.0967358274762784	770692	160.75	0.0010724	24.591	2	ALLSLKYRK	IPI:A1	ALLSLKY2RK	1	S4(0) Y7(1)	Y7	383.959794728505	1	1	ALLSLK4RK	1	ALLSLK4RK	1	ALLSLK4RK	1	ALLSLK4RK	1	ALLSLK4RK	1	ALLSLK4RK
1.5093.5093.3	4,Phospho[S];	Phospho of S@4[0.0];	ALLSLRTHK	1	39.595	1117.60065976111	0	0	16.1438608881787	13.5488054687344	0.0746417393560897	230847	108.7	0.0034362	7.7657	3	ALLSLRTHK	IPI:A1	ALLS2LRTHK	1	S4(0) T7(1)	T7	184.396292061056	0.999985162212289	1	ALLSLR3HK	0.999999993234954	ALLSLR3HK	0.99999169735899	ALLSLR3HK	0.999999989428884	ALLSLR3HK	0.999999988213308	ALLSLR3HK	0.999987112835511	ALLSLR3HK
1.5114.5114.3	7,Phospho[Y];	Phospho of Y@7[0.0];	ALLSLKYRK	1	39.737	1170.65347418326	0	0	16.3948092631791	13.3025510089986	0.0453993153620086	348673	73.573	0.045415	7.0684	3	ALLSLKYRK	IPI:A1	ALLSLKY2RK	1	S4(0) Y7(1)	Y7	257.672906857315	0.999999999999943	1	ALLSLK4RK	1	ALLSLK4RK	0.99999999999999	ALLSLK4RK	1	ALLSLK4RK	1	ALLSLK4RK	0.999999999999993	ALLSLK4RK
1.5115.5115.2	7,Phospho[Y];	Phospho of Y@7[0.0];	ALLSLKYRK	1	39.742	1170.65296584486	0	0	15.0416106642587	12.5736015703232	0.0847534272564172	186231	169.06	0.00034206	30.8	2	ALLSLKYRK	IPI:A1	ALLSLKY2RK	1	S4(0) Y7(1)	Y7	386.235884462877	1	1	ALLSLK4RK	1	ALLSLK4RK	1	ALLSLK4RK	1	ALLSLK4RK	1	ALLSLK4RK	1	ALLSLK4RK
1.5117.5117.2	7,Phospho[Y];	Phospho of Y@7[0.0];	ALLSLHYHK	1	39.754	1159.68156086306	0	0	14.3598548815675	11.9884712953078	0.0933514770639644	74060.3	51.949	0.088963	35.811	2	ALLSLHYHK	IPI:A1	ALLSLHY2HK	1	S4(0) Y7(1)	Y7	183.912238914351	0.999999999996494	1	ALLSLH4HK	0.999999999999998	ALLSLH4HK	0.999999999996374	ALLSLH4HK	0.999999999999998	ALLSLH4HK	0.999999999999996	ALLSLH4HK	0.999999999998596	ALLSLH4HK
1.5138.5138.3	7,Phospho[Y];	Phospho of Y@7[0.0];	ALLSLKYHK	1	39.893	1151.61235171655	0	0	17.7791664741738	14.4446899504875	0.0356332344842154	846779	98.033	0.0041487	21.206	3	ALLSLKYHK	IPI:A1	ALLSLKY2HK	1	S4(0) Y7(1)	Y7	304.668686164866	0.999999999999967	1	ALLSLK4HK	1	ALLSLK4HK	0.999999999999932	ALLSLK4HK	1	ALLSLK4HK	1	ALLSLK4HK	0.999999999999998	ALLSLK4HK
1.5139.5139.2	7,Phospho[Y];	Phospho of Y@7[0.0];	ALLSLKYHK	1	39.898	1151.61188054375	0	0	17.2747149191105	14.5029608067804	0.0625521848933432	1132136	147.19	0.0009672	28.012	2	ALLSLKYHK	IPI:A1	ALLSLKY2HK	1	S4(0) Y7(1)	Y7	365.065655360192	1	1	ALLSLK4HK	1	ALLSLK4HK	1	ALLSLK4HK	1	ALLSLK4HK	1	ALLSLK4HK	1	ALLSLK4HK
1.5140.5140.2	7,Phospho[S];	Phospho of S@7[0.0];	ALLSLMSRK	1	39.903	1097.5681253745	0	0	15.6182839992743	12.703095304159	0.0541938039620194	243106	151.83	0.00068993	26.257	2	ALLSLMSRK	IPI:A1	ALLSLMS2RK	1	S4(0.004) S7(0.996)	S7	140.327222248798	0.995707884867666	0.996	ALLSLM2RK	0.99999995811018	ALLSLM2RK	0.999999907397934	ALLSLM2RK	0.999110334583419	ALLSLM2RK	0.999392668835949	ALLSLM2RK	0.993723337797671	ALLSLM2RK
1.5169.5169.3	7,Phospho[Y];	Phospho of Y@7[0.0];	ALLSLKYHK	1	40.092	1151.61235171655	0	0	17.8810031024388	14.6508807369715	0.0395526586127157	1016801	76.1	0.018662	10.795	3	ALLSLKYHK	IPI:A1	ALLSLKY2HK	1	S4(0) Y7(1)	Y7	310.609491603247	0.99999999999998	1	ALLSLK4HK	1	ALLSLK4HK	0.999999999999959	ALLSLK4HK	1	ALLSLK4HK	1	ALLSLK4HK	0.999999999999999	ALLSLK4HK
1.5170.5170.2	7,Phospho[Y];	Phospho of Y@7[0.0];	ALLSLKYHK	1	40.097	1151.61188054375	0	0	17.2764150642789	14.7025210942624	0.0762380978067403	1412139	149.65	0.00086798	30.362	2	ALLSLKYHK	IPI:A1	ALLSLKY2HK	1	S4(0) Y7(1)	Y7	345.019154520281	0.999999999999966	1	ALLSLK4HK	1	ALLSLK4HK	0.999999999999923	ALLSLK4HK	1	ALLSLK4HK	1	ALLSLK4HK	0.999999999999999	ALLSLK4HK
1.5181.5181.3	7,Phospho[Y];	Phospho of Y@7[0.0];	ALLSLHYRK	1	40.17	1179.61700048739	0	0	17.2600662544852	13.4183510179372	0.0214567663339235	505739	73.985	0.015739	8.6798	3	ALLSLHYRK	IPI:A1	ALLSLHY2RK	1	S4(0) Y7(1)	Y7	259.620282705001	0.999999999999953	1	ALLSLH4RK	1	ALLSLH4RK	0.999999999999974	ALLSLH4RK	1	ALLSLH4RK	1	ALLSLH4RK	0.999999999999991	ALLSLH4RK
1.5183.5183.2	7,Phospho[Y];	Phospho of Y@7[0.0];	ALLSLHYRK	1	40.181	1179.61994489549	0	0	16.0351147950766	13.7839825733551	0.105279956801906	584605	162.5	0.00016717	29.388	2	ALLSLHYRK	IPI:A1	ALLSLHY2RK	1	S4(0) Y7(1)	Y7	352.681954204111	0.999999999999981	1	ALLSLH4RK	1	ALLSLH4RK	0.999999999999993	ALLSLH4RK	1	ALLSLH4RK	1	ALLSLH4RK	0.999999999999999	ALLSLH4RK
1.5191.5191.2	7,Phospho[Y];	Phospho of Y@7[0.0];	ALLSLHYRK	1	40.242	1179.61994489549	0	0	17.5334035122716	14.955359152114	0.0759223356785069	1845212	178.08	3.6486e-05	44.967	2	ALLSLHYRK	IPI:A1	ALLSLHY2RK	1	S4(0) Y7(1)	Y7	363.737289786802	1	1	ALLSLH4RK	1	ALLSLH4RK	1	ALLSLH4RK	1	ALLSLH4RK	1	ALLSLH4RK	1	ALLSLH4RK
1.5192.5192.2	7,Phospho[Y];	Phospho of Y@7[0.0];	ALLSLKYHK	1	40.247	1151.61188054375	0	0	15.4949694415297	12.9423557589888	0.0778778517828221	250135	135.83	0.0017328	31.997	2	ALLSLKYHK	IPI:A1	ALLSLKY2HK	1	S4(0) Y7(1)	Y7	346.851803191152	0.99999999999997	1	ALLSLK4HK	1	ALLSLK4HK	0.999999999999933	ALLSLK4HK	1	ALLSLK4HK	1	ALLSLK4HK	0.999999999999999	ALLSLK4HK
1.5198.5198.2	7,Phospho[Y];	Phospho of Y@7[0.0];	ALLSLHYHK	1	40.286	1160.57490075322	0	0	17.0445637623636	14.496637777363	0.0782437765994129	1184862	128.61	0.00048601	98.422	2	ALLSLHYHK	IPI:A1	ALLSLHY2HK	1	S4(0) Y7(1)	Y7	356.881223885909	0.999999999999986	1	ALLSLH4HK	1	ALLSLH4HK	0.999999999999985	ALLSLH4HK	1	ALLSLH4HK	1	ALLSLH4HK	0.999999999999999	ALLSLH4HK
1.5199.5199.3	7,Phospho[Y];	Phospho of Y@7[0.0];	ALLSLHYHK	1	40.291	1160.57539619808	0	0	17.5584029606389	14.6574298368228	0.0549697016947524	1104508	98.033	0.0036609	75.293	3	ALLSLHYHK	IPI:A1	ALLSLHY2HK	1	S4(0) Y7(1)	Y7	304.668686164866	0.999999999999967	1	ALLSLH4HK	1	ALLSLH4HK	0.999999999999965	ALLSLH4HK	1	ALLSLH4HK	1	ALLSLH4HK	0.999999999999997	ALLSLH4HK
1.5211.5211.3	7,Phospho[Y];	Phospho of Y@7[0.0];	ALLSLHYRK	1	40.369	1179.6194124674	0	0	16.2420910338753	12.760508440437	0.030758693986005	240886	75.378	0.014186	10.073	3	ALLSLHYRK	IPI:A1	ALLSLHY2RK	1	S4(0) Y7(1)	Y7	278.667350976767	0.999999999999945	1	ALLSLH4RK	1	ALLSLH4RK	0.999999999999971	ALLSLH4RK	1	ALLSLH4RK	1	ALLSLH4RK	0.999999999999992	ALLSLH4RK
1.5216.5216.2	7,Phospho[T];	Phospho of T@7[0.0];	ALLSLMTRK	1	40.403	1111.58299486913	0	0	15.2903607552616	13.025722052219	0.103867554793928	288838	166.86	0.00022389	24.158	2	ALLSLMTRK	IPI:A1	ALLSLMT2RK	1	S4(0) T7(1)	T7	163.557266401405	0.999983266934044	1	ALLSLM3RK	0.999999906626582	ALLSLM3RK	0.999999296428944	ALLSLM3RK	0.999998456423685	ALLSLM3RK	0.999999215654857	ALLSLM3RK	0.999967070153003	ALLSLM3RK
1.5221.5221.3	7,Phospho[Y];	Phospho of Y@7[0.0];	ALLSLRYRK	1	40.437	1198.6571123507	0	0	17.1174306826332	13.6561434327795	0.0313893300903873	592684	78.334	0.030532	23.918	3	ALLSLRYRK	IPI:A1	ALLSLRY2RK	1	S4(0) Y7(1)	Y7	171.816914233012	0.999989615338798	1	ALLSLR4RK	0.999999999942187	ALLSLR4RK	0.999999343483499	ALLSLR4RK	0.999999999669583	ALLSLR4RK	0.999999999020356	ALLSLR4RK	0.999997949251336	ALLSLR4RK
1.5227.5227.3	7,Phospho[Y];	Phospho of Y@7[0.0];	ALLSLHYHK	1	40.476	1160.57539619808	0	0	18.4101696258944	15.3041307497398	0.0447779756161562	2111987	98.033	0.0036609	75.293	3	ALLSLHYHK	IPI:A1	ALLSLHY2HK	1	S4(0) Y7(1)	Y7	304.668686164866	0.999999999999967	1	ALLSLH4HK	1	ALLSLH4HK	0.999999999999965	ALLSLH4HK	1	ALLSLH4HK	1	ALLSLH4HK	0.999999999999997	ALLSLH4HK
1.5228.5228.2	7,Phospho[Y];	Phospho of Y@7[0.0];	ALLSLHYHK	1	40.481	1160.57490075322	0	0	17.8373389529259	15.3796758573856	0.0856348377524427	2746624	118.74	0.00094548	88.558	2	ALLSLHYHK	IPI:A1	ALLSLHY2HK	1	S4(0) Y7(1)	Y7	375.536301514778	1	1	ALLSLH4HK	1	ALLSLH4HK	1	ALLSLH4HK	1	ALLSLH4HK	1	ALLSLH4HK	1	ALLSLH4HK
1.5230.5230.2	7,Phospho[Y];	Phospho of Y@7[0.0];	ALLSLRYRK	1	40.492	1198.65806383407	0	0	16.1869134285972	13.1510338240098	0.0480323947739224	320046	164.72	0.00066609	107.55	2	ALLSLRYRK	IPI:A1	ALLSLRY2RK	1	S4(0) Y7(1)	Y7	231.814983556068	0.99999996377034	1	ALLSLR4RK	0.999999999999974	ALLSLR4RK	0.999999998972776	ALLSLR4RK	0.999999999999714	ALLSLR4RK	0.999999999998717	ALLSLR4RK	0.999999995533266	ALLSLR4RK
1.5261.5261.2	7,Phospho[Y];	Phospho of Y@7[0.0];	ALLSLRYRK	1	40.693	1198.65806383407	0	0	14.5468162182842	11.4864479694236	0.0468704320584089	58498.1	116.25	0.013676	65.191	2	ALLSLRYRK	IPI:A1	ALLSLRY2RK	1	S4(0) Y7(1)	Y7	253.292055583946	0.999999969116756	1	ALLSLR4RK	0.999999999999995	ALLSLR4RK	0.999999999452975	ALLSLR4RK	0.999999999999916	ALLSLR4RK	0.999999999999527	ALLSLR4RK	0.999999997111877	ALLSLR4RK
1.5267.5267.3	7,Phospho[Y];	Phospho of Y@7[0.0];	ALLSLHYHK	1	40.734	1160.57539619808	0	0	15.2689223589815	12.5727245734322	0.0674615289172299	163245	85.731	0.0096372	65.524	3	ALLSLHYHK	IPI:A1	ALLSLHY2HK	1	S4(0) Y7(1)	Y7	305.703252731399	0.99999999999997	1	ALLSLH4HK	1	ALLSLH4HK	0.999999999999968	ALLSLH4HK	1	ALLSLH4HK	1	ALLSLH4HK	0.999999999999997	ALLSLH4HK
1.5289.5289.3	7,Phospho[Y];	Phospho of Y@7[0.0];	ALLSLRYHK	1	40.882	1179.61872896757	0	0	16.1203003329599	13.3386220470194	0.061934476343985	261541	98.582	0.0038465	15.832	3	ALLSLRYHK	IPI:A1	ALLSLRY2HK	1	S4(0) Y7(1)	Y7	272.538677615104	0.999999999970704	1	ALLSLR4HK	1	ALLSLR4HK	0.999999999864411	ALLSLR4HK	1	ALLSLR4HK	1	ALLSLR4HK	0.999999999996937	ALLSLR4HK
1.5290.5290.2	7,Phospho[Y];	Phospho of Y@7[0.0];	ALLSLKYHK	1	40.887	1151.61123277039	0	0	15.2209885967823	13.0317681103094	0.112004023248241	288138	141.39	0.0013296	19.4	2	ALLSLKYHK	IPI:A1	ALLSLKY2HK	1	S4(0) Y7(1)	Y7	379.620196641341	1	1	ALLSLK4HK	1	ALLSLK4HK	1	ALLSLK4HK	1	ALLSLK4HK	1	ALLSLK4HK	1	ALLSLK4HK
1.5293.5293.2	7,Phospho[Y];	Phospho of Y@7[0.0];	ALLSLRYHK	1	40.91	1179.61926900711	0	0	15.4179539075778	13.1309701129682	0.101572363401024	262358	168.27	0.00013973	21.723	2	ALLSLRYHK	IPI:A1	ALLSLRY2HK	1	S4(0) Y7(1)	Y7	411.466569232972	1	1	ALLSLR4HK	1	ALLSLR4HK	0.999999999999999	ALLSLR4HK	1	ALLSLR4HK	1	ALLSLR4HK	1	ALLSLR4HK
1.5317.5317.3	7,Phospho[Y];	Phospho of Y@7[0.0];	ALLSLRYHK	1	41.068	1179.61872896757	0	0	18.2858825206652	15.4582360789829	0.0591519074334366	2093442	84.615	0.011536	16.599	3	ALLSLRYHK	IPI:A1	ALLSLRY2HK	1	S4(0) Y7(1)	Y7	248.976913481332	0.999999987707762	1	ALLSLR4HK	0.99999999999995	ALLSLR4HK	0.999999950166349	ALLSLR4HK	0.999999999999988	ALLSLR4HK	0.999999999999941	ALLSLR4HK	0.9999999987604	ALLSLR4HK
1.5318.5318.2	7,Phospho[Y];	Phospho of Y@7[0.0];	ALLSLMYKK	1	41.074	1145.5943393616	0	0	14.6111468263763	12.531962734637	0.125032185385452	184840	98.299	0.0083833	10.545	2	ALLSLMYKK	IPI:A1	ALLSLMY2KK	1	S4(0) Y7(1)	Y7	302.819985335165	0.999999999999961	1	ALLSLM4KK	1	ALLSLM4KK	0.999999999997277	ALLSLM4KK	1	ALLSLM4KK	1	ALLSLM4KK	0.999999999999991	ALLSLM4KK
1.5323.5323.2	7,Phospho[Y];	Phospho of Y@7[0.0];	ALLSLRYHK	1	41.108	1179.61926900711	0	0	16.7739179280616	14.4311744286295	0.0960637255973243	987327	194.9	3.3057e-07	33.214	2	ALLSLRYHK	IPI:A1	ALLSLRY2HK	1	S4(0) Y7(1)	Y7	369.828956115502	0.999999999990249	1	ALLSLR4HK	1	ALLSLR4HK	0.999999999922012	ALLSLR4HK	1	ALLSLR4HK	1	ALLSLR4HK	0.999999999999708	ALLSLR4HK
1.5333.5333.2	7,Phospho[T];	Phospho of T@7[0.0];	ALLSLMTHK	1	41.168	1090.58582431259	0	0	14.2303484202593	9.72993277498923	0.0111043800958433	6685.77	84.054	0.030134	20.32	2	ALLSLMTHK	IPI:A1	ALLSLMT2HK	1	S4(0.005) T7(0.995)	T7	137.345991371442	0.995265744570823	0.995	ALLSLM3HK	0.979400800417718	ALLSLM3HK	0.973025891099874	ALLSLM3HK	0.996335886050017	ALLSLM3HK	0.997384219526704	ALLSLM3HK	0.993374024492455	ALLSLM3HK
1.5398.5398.3	7,Phospho[Y];	Phospho of Y@7[0.0];	ALLSLHYHK	1	41.596	1160.57528653705	0	0	15.8929160961449	12.9981083686383	0.0553096585983596	259552	85.731	0.0096372	64.267	3	ALLSLHYHK	IPI:A1	ALLSLHY2HK	1	S4(0) Y7(1)	Y7	283.627470639522	0.999999999999966	1	ALLSLH4HK	1	ALLSLH4HK	0.999999999999964	ALLSLH4HK	1	ALLSLH4HK	1	ALLSLH4HK	0.999999999999985	ALLSLH4HK
1.5402.5402.2	7,Phospho[Y];	Phospho of Y@7[0.0];	ALLSLHYHK	1	41.625	1160.57418615175	0	0	15.3969593404804	13.1016814083205	0.100733392327995	313483	130.22	0.0004608	96.132	2	ALLSLHYHK	IPI:A1	ALLSLHY2HK	1	S4(0) Y7(1)	Y7	346.481114273863	0.99999999999997	1	ALLSLH4HK	1	ALLSLH4HK	0.999999999999968	ALLSLH4HK	1	ALLSLH4HK	1	ALLSLH4HK	0.99999999999999	ALLSLH4HK
1.5411.5411.2	7,Phospho[Y];	Phospho of Y@7[0.0];	ALLSLRYHK	1	41.68	1179.61830107305	0	0	14.6527978332231	12.3946953168728	0.104548676066351	140281	180.45	6.15e-05	33.114	2	ALLSLRYHK	IPI:A1	ALLSLRY2HK	1	S4(0) Y7(1)	Y7	391.302172795602	0.999999999999979	1	ALLSLR4HK	1	ALLSLR4HK	0.999999999999811	ALLSLR4HK	1	ALLSLR4HK	1	ALLSLR4HK	0.999999999999998	ALLSLR4HK
1.5458.5458.2	7,Phospho[S];	Phospho of S@7[0.0];	ALLSLHSQK	1	41.99	1075.4891155519	0	0	14.4229463307538	11.0204253977762	0.0332892441397431	35230	151.07	0.00092657	15.516	2	ALLSLHSQK	IPI:A1	ALLSLHS2QK	1	S4(0) S7(1)	S7	187.084983937042	0.999999940231029	1	ALLSLH2QK	0.999999999965365	ALLSLH2QK	0.999999967464321	ALLSLH2QK	0.99999999994589	ALLSLH2QK	0.999999999947879	ALLSLH2QK	0.999999937950418	ALLSLH2QK
1.5464.5464.2	7,Phospho[S];	Phospho of S@7[0.0];	ALLSLKSQK	1	42.029	1066.72227666246	0	0	15.1170258782135	10.6724226326669	0.0117417637039457	24513	152.64	0.00076978	14.392	2	ALLSLKSQK	IPI:A1	ALLSLKS2QK	1	S4(0) S7(1)	S7	144.27802693254	0.999982661730512	1	ALLSLK2QK	0.99999934834392	ALLSLK2QK	0.999988391117234	ALLSLK2QK	0.999999076832261	ALLSLK2QK	0.999998639943255	ALLSLK2QK	0.999988805526012	ALLSLK2QK
1.5470.5470.2	7,Phospho[S];	Phospho of S@7[0.0];	ALLSLHSNK	1	42.068	1062.64411501063	0	0	15.6933154578059	12.0591432708701	0.0264057843956071	92373.4	132.85	0.0022272	17.43	2	ALLSLHSNK	IPI:A1	ALLSLHS2NK	1	S4(0.005) S7(0.995)	S7	153.599260106854	0.995020594058893	0.995	ALLSLH2NK	0.99999724119892	ALLSLH2NK	0.996188541466782	ALLSLH2NK	0.999996619269528	ALLSLH2NK	0.999996290863744	ALLSLH2NK	0.995589668943481	ALLSLH2NK
1.5482.5482.2	7,Phospho[S];	Phospho of S@7[0.0];	ALLSLKSNK	1	42.146	1053.51049971148	0	0	11.9317625536369	7.03981774325948	0.007506808949385	576.665	157.49	0.00056914	32.307	2	ALLSLKSNK	IPI:A1	ALLSLKS2NK	1	S4(0) S7(1)	S7	139.300396773305	0.999975914072854	1	ALLSLK2NK	0.999997735784424	ALLSLK2NK	0.999987273041551	ALLSLK2NK	0.999995935863117	ALLSLK2NK	0.999994686010443	ALLSLK2NK	0.999981949785908	ALLSLK2NK
1.5485.5485.2	7,Phospho[S];	Phospho of S@7[0.0];	ALLSLHSQK	1	42.171	1075.4891155519	0	0	17.7818251649612	14.7260569023917	0.0470865320507867	1213435	176.65	9.8132e-05	19.515	2	ALLSLHSQK	IPI:A1	ALLSLHS2QK	1	S4(0) S7(1)	S7	175.188679174169	0.99997618389399	1	ALLSLH2QK	0.999999988265211	ALLSLH2QK	0.999987968580672	ALLSLH2QK	0.999999980268271	ALLSLH2QK	0.999999979876487	ALLSLH2QK	0.999976790761451	ALLSLH2QK
1.5491.5491.2	7,Phospho[S];	Phospho of S@7[0.0];	ALLSLKSQK	1	42.21	1066.65388943466	0	0	16.8754767545518	13.2133213729064	0.0256771090701998	255388	184.27	3.8056e-05	13.38	2	ALLSLKSQK	IPI:A1	ALLSLKS2QK	1	S4(0) S7(1)	S7	168.033055854086	0.999987079317795	1	ALLSLK2QK	0.999999805674018	ALLSLK2QK	0.999992119391586	ALLSLK2QK	0.999999702322184	ALLSLK2QK	0.99999957296774	ALLSLK2QK	0.999991442810939	ALLSLK2QK
1.5497.5497.2	7,Phospho[S];	Phospho of S@7[0.0];	ALLSLHSNK	1	42.249	1059.63694689453	0	0	17.1691314102043	13.8481082332959	0.0361158599290042	543445	143.24	0.001366	12.256	2	ALLSLHSNK	IPI:A1	ALLSLHS2NK	1	S4(0.004) S7(0.996)	S7	179.291653337903	0.995959162014985	0.996	ALLSLH2NK	0.999999377931867	ALLSLH2NK	0.997060790449333	ALLSLH2NK	0.999999206684192	ALLSLH2NK	0.999999113648983	ALLSLH2NK	0.996502923210588	ALLSLH2NK
1.5501.5501.2	7,Phospho[S];	Phospho of S@7[0.0];	ALLSLHSSK	1	42.27	1032.58922110149	0	0	14.3416788221722	11.0079994045079	0.0356616492732995	31400.7	150.22	0.00096581	22.848	2	ALLSLHSSK	IPI:A1	ALLSLHS2SK	1	S4(0) S7(0.996) S8(0.004)	S7	180.330422133419	0.99604703937848	0.996	ALLSLH2SK	0.999959382708343	ALLSLH2SK	0.997180615572417	ALLSLH2SK	0.999945451761663	ALLSLH2SK	0.999924778059806	ALLSLH2SK	0.997246061244405	ALLSLH2SK
1.5509.5509.2	7,Phospho[S];	Phospho of S@7[0.0];	ALLSLKSNK	1	42.327	1052.63354852567	0	0	17.0908121984101	12.7793088811648	0.0134133698795324	159178	166.87	0.00018085	38.945	2	ALLSLKSNK	IPI:A1	ALLSLKS2NK	1	S4(0) S7(1)	S7	196.532779851284	0.999999999249597	1	ALLSLK2NK	0.999999999970838	ALLSLK2NK	0.999999999635204	ALLSLK2NK	0.999999999944484	ALLSLK2NK	0.999999999935902	ALLSLK2NK	0.999999999360534	ALLSLK2NK
1.5511.5511.2	8,Oxidation[M];7,Phospho[S];	Oxidation of M@8[15.99491461956];Phospho of S@7[0.0];	ALLSLHS1K	1	42.337	1094.51896349784	0	0	16.5783116213378	14.3245655771347	0.105005133010716	1143194	97.911	0.020179	11.722	2	ALLSLHSMK	IPI:A1	ALLSLHS2M1K	1	S4(0.003) S7(0.997)	S7	148.39418771694	0.996708083172598	0.997	ALLSLH21K	0.999986433032678	ALLSLH21K	0.997989154758091	ALLSLH21K	0.999979642521943	ALLSLH21K	0.999979570918128	ALLSLH21K	0.996722080973214	ALLSLH21K
1.5515.5515.2	7,Phospho[S];	Phospho of S@7[0.0];	ALLSLHSQK	1	42.366	1075.54189545478	0	0	16.4799574725592	14.2199109461259	0.10434562981184	1048146	171.76	0.00013406	22.424	2	ALLSLHSQK	IPI:A1	ALLSLHS2QK	1	S4(0) S7(1)	S7	232.936301888481	0.999999966242006	1	ALLSLH2QK	0.999999999998985	ALLSLH2QK	0.999999985394262	ALLSLH2QK	0.999999999998127	ALLSLH2QK	0.999999999998083	ALLSLH2QK	0.999999967294353	ALLSLH2QK
1.5522.5522.2	7,Phospho[S];	Phospho of S@7[0.0];	ALLSLKSSK	1	42.41	1025.55269343195	0	0	16.6199135436544	14.4728587378302	0.116827731934505	1313007	145.41	0.001069	29.706	2	ALLSLKSSK	IPI:A1	ALLSLKS2SK	1	S4(0) S7(0.996) S8(0.004)	S7	180.330422133419	0.996065080698346	0.996	ALLSLK2SK	0.999852128178763	ALLSLK2SK	0.999464377472682	ALLSLK2SK	0.998990271397904	ALLSLK2SK	0.998681555510608	ALLSLK2SK	0.997009730762729	ALLSLK2SK
1.5523.5523.2	8,Oxidation[M];7,Phospho[S];	Oxidation of M@8[15.99491461956];Phospho of S@7[0.0];	ALLSLKS1K	1	42.415	1087.42815023787	0	0	15.529367058782	10.7306735906885	0.0082405065033767	23006.4	123.62	0.0041615	23.645	2	ALLSLKSMK	IPI:A1	ALLSLKS2M1K	1	S4(0.004) S7(0.996)	S7	142.492013852966	0.996002839423579	0.996	ALLSLK21K	0.99999099285292	ALLSLK21K	0.999777126872839	ALLSLK21K	0.999889133212268	ALLSLK21K	0.999869204563075	ALLSLK21K	0.996689053135613	ALLSLK21K
1.5524.5524.2	7,Phospho[T];	Phospho of T@7[0.0];	ALLSLKTNK	1	42.42	1066.72127781962	0	0	15.1152291899135	10.9725517305722	0.0158802757398847	26782.7	139.15	0.0031141	8.0657	2	ALLSLKTNK	IPI:A1	ALLSLKT2NK	1	S4(0) T7(1)	T7	185.987082091041	0.999999934956556	1	ALLSLK3NK	0.999999999279147	ALLSLK3NK	0.999999958065006	ALLSLK3NK	0.999999998956495	ALLSLK3NK	0.999999998208282	ALLSLK3NK	0.999999965225991	ALLSLK3NK
1.5527.5527.2	7,Phospho[S];	Phospho of S@7[0.0];	ALLSLHSSK	1	42.443	1032.60159334341	0	0	17.8067304309825	14.5979072257423	0.0404041326778605	1205092	113.22	0.007526	17.741	2	ALLSLHSSK	IPI:A1	ALLSLHS2SK	1	S4(0) S7(0.996) S8(0.004)	S7	162.297845967488	0.996105721984911	0.996	ALLSLH2SK	0.99993947496902	ALLSLH2SK	0.997112653585275	ALLSLH2SK	0.999921516718368	ALLSLH2SK	0.999895915513078	ALLSLH2SK	0.997169804031389	ALLSLH2SK
1.5528.5528.2	7,Phospho[S];	Phospho of S@7[0.0];	ALLSLHSNK	1	42.449	1060.6207753986	0	0	13.4594471070256	0	0	0	84.658	0.057918	8.5156	2	ALLSLHSNK	IPI:A1	ALLSLHS2NK	1	S4(0) S7(1)	S7	136.414316810564	0.999970854020913	1	ALLSLH2NK	0.999999733670648	ALLSLH2NK	0.99997582979119	ALLSLH2NK	0.999999691623216	ALLSLH2NK	0.999999670304331	ALLSLH2NK	0.999973229576632	ALLSLH2NK
1.5539.5539.2	8,Oxidation[M];7,Phospho[S];	Oxidation of M@8[15.99491461956];Phospho of S@7[0.0];	ALLSLHS1K	1	42.523	1092.54208248547	0	0	16.4466108793881	12.1343930072012	0.0134037887133441	112074	110.74	0.0082333	13.786	2	ALLSLHSMK	IPI:A1	ALLSLHS2M1K	1	S4(0) S7(1)	S7	191.502609567627	0.999989698616727	1	ALLSLH21K	0.999999985146944	ALLSLH21K	0.999994153119829	ALLSLH21K	0.999999976453685	ALLSLH21K	0.999999974545592	ALLSLH21K	0.999990636864438	ALLSLH21K
1.5542.5542.2	7,Phospho[T];	Phospho of T@7[0.0];	ALLSLKTQK	1	42.539	1080.59467977311	0	0	16.420512332174	14.3818849861771	0.130207317863689	1159229	163.9	0.00061652	48.199	2	ALLSLKTQK	IPI:A1	ALLSLKT2QK	1	S4(0) T7(1)	T7	211.293814582617	0.999999999808341	1	ALLSLK3QK	0.999999999998521	ALLSLK3QK	0.999999999879162	ALLSLK3QK	0.999999999997831	ALLSLK3QK	0.999999999995446	ALLSLK3QK	0.999999999919276	ALLSLK3QK
1.5549.5549.3	7,Phospho[T];	Phospho of T@7[0.0];	ALLSLHTNK	1	42.584	1078.46349139063	0	0	15.0029797335094	12.090763304018	0.0543551219637762	125586	115.29	0.083842	8.2605	3	ALLSLHTNK	IPI:A1	ALLSLHT2NK	1	S4(0) T7(1)	T7	268.820989646733	0.999999999961002	1	ALLSLH3NK	1	ALLSLH3NK	0.999999999957133	ALLSLH3NK	1	ALLSLH3NK	1	ALLSLH3NK	0.999999999963618	ALLSLH3NK
1.5551.5551.2	7,Phospho[S];	Phospho of S@7[0.0];	ALLSLKSSK	1	42.602	1026.50098458857	0	0	16.724751290118	12.7840535855121	0.0194346503688952	156730	134.2	0.0019052	27.846	2	ALLSLKSSK	IPI:A1	ALLSLKS2SK	1	S4(0) S7(0.996) S8(0.004)	S7	159.223489344074	0.995743572888917	0.996	ALLSLK2SK	0.999753785555534	ALLSLK2SK	0.999246043094913	ALLSLK2SK	0.998698229606446	ALLSLK2SK	0.997942383313962	ALLSLK2SK	0.997334586786041	ALLSLK2SK
1.5552.5552.2	7,Phospho[T];	Phospho of T@7[0.0];	ALLSLKTNK	1	42.607	1066.57919861948	0	0	17.1350001327221	15.0229223322487	0.120986319655768	2513565	181.87	0.00010929	8.638	2	ALLSLKTNK	IPI:A1	ALLSLKT2NK	1	S4(0) T7(1)	T7	183.624676167831	0.99999992197295	1	ALLSLK3NK	0.99999999787195	ALLSLK3NK	0.999999949389092	ALLSLK3NK	0.999999996891128	ALLSLK3NK	0.999999994590155	ALLSLK3NK	0.999999957923218	ALLSLK3NK
1.5553.5553.2	7,Phospho[T];	Phospho of T@7[0.0];	ALLSLHTQK	1	42.612	1088.69523919014	0	0	16.3746	13.6224626429258	0.0637897154298749	342771	196.88	1.6922e-07	36.122	2	ALLSLHTQK	IPI:A1	ALLSLHT2QK	1	S4(0) T7(1)	T7	215.422966616633	0.999999969734695	1	ALLSLH3QK	0.999999999995211	ALLSLH3QK	0.999999979701207	ALLSLH3QK	0.999999999993569	ALLSLH3QK	0.999999999990318	ALLSLH3QK	0.99999998245044	ALLSLH3QK
1.5554.5554.2	7,Phospho[S];	Phospho of S@7[0.0];	ALLSLRSQK	1	42.617	1094.58386235604	0	0	16.7645408587587	14.7486858126257	0.133206456992236	1625877	153.11	0.00075044	7.1185	2	ALLSLRSQK	IPI:A1	ALLSLRS2QK	1	S4(0) S7(1)	S7	159.223489344074	0.99997850415276	1	ALLSLR2QK	0.999999956927192	ALLSLR2QK	0.999995639699372	ALLSLR2QK	0.99999984314351	ALLSLR2QK	0.999999840346015	ALLSLR2QK	0.999978967726413	ALLSLR2QK
1.5558.5558.2	7,Phospho[S];	Phospho of S@7[0.0];	ALLSLHSSK	1	42.646	1032.58892104557	0	0	14.4713748863449	11.4066311801523	0.0466658004876286	60812	131.42	0.0023459	16.186	2	ALLSLHSSK	IPI:A1	ALLSLHS2SK	1	S4(0) S7(0.996) S8(0.004)	S7	179.52010039957	0.995982613986768	0.996	ALLSLH2SK	0.999957498116035	ALLSLH2SK	0.997117872885118	ALLSLH2SK	0.999943010875671	ALLSLH2SK	0.999921518873162	ALLSLH2SK	0.997202594745448	ALLSLH2SK
1.5560.5560.3	7,Phospho[T];	Phospho of T@7[0.0];	ALLSLHTQK	1	42.657	1088.69583918904	0	0	15.3340309134846	12.8967875204316	0.0874014511376391	194566	110.98	0.10877	25.132	3	ALLSLHTQK	IPI:A1	ALLSLHT2QK	1	S4(0) T7(1)	T7	299.763145023572	0.999999999999949	1	ALLSLH3QK	1	ALLSLH3QK	0.999999999999968	ALLSLH3QK	1	ALLSLH3QK	1	ALLSLH3QK	0.999999999999972	ALLSLH3QK
1.5564.5564.2	7,Phospho[S];	Phospho of S@7[0.0];	ALLSLHSAK	1	42.685	1018.5221297562	0	0	15.8135706717531	13.5661516293042	0.105671606838719	565601	165.18	0.00027876	18.603	2	ALLSLHSAK	IPI:A1	ALLSLHS2AK	1	S4(0) S7(1)	S7	206.192473941588	0.999999942614098	1	ALLSLH2AK	0.999999999991099	ALLSLH2AK	0.999999990233765	ALLSLH2AK	0.999999999965875	ALLSLH2AK	0.999999999965258	ALLSLH2AK	0.999999943953206	ALLSLH2AK
1.5565.5565.2	7,Phospho[S];	Phospho of S@7[0.0];	ALLSLNSKK	1	42.69	1052.56374747475	0	0	16.191577671388	14.0628586652276	0.118989621238143	910324	173.24	3.6397e-15	20.134	2	ALLSLNSKK	IPI:A1	ALLSLNS2KK	1	S4(0) S7(1)	S7	168.514264513326	0.999987433461046	1	ALLSLN2KK	0.999999596214986	ALLSLN2KK	0.999988561665086	ALLSLN2KK	0.999999561446985	ALLSLN2KK	0.999999514631321	ALLSLN2KK	0.999988798936685	ALLSLN2KK
1.5566.5566.3	7,Phospho[T];	Phospho of T@7[0.0];	ALLSLKTQK	1	42.696	1078.46349139063	0	0	14.0731752683445	11.927592108803	0.116999787603403	151387	136.7	0.0010477	35.767	3	ALLSLKTQK	IPI:A1	ALLSLKT2QK	1	S4(0) T7(1)	T7	238.720610245607	0.999999999909077	1	ALLSLK3QK	0.999999999999965	ALLSLK3QK	0.999999999948014	ALLSLK3QK	0.999999999999947	ALLSLK3QK	0.999999999999896	ALLSLK3QK	0.999999999961073	ALLSLK3QK
1.5567.5567.2	8,Oxidation[M];7,Phospho[T];	Oxidation of M@8[15.99491461956];Phospho of T@7[0.0];	ALLSLKT1K	1	42.701	1101.44362769536	0	0	14.8754862907727	0	0	0	64.906	0.060401	17.572	2	ALLSLKTMK	IPI:A1	ALLSLKT2M1K	1	S4(0.5) T7(0.5)	S4	121.108041798454	0.5	0.5	ALLSLK31K	0.990854212880799	ALLSLK31K	0.775109697154659	ALLSLK31K	0.973608801335181	ALLSLK31K	0.951703774083579	ALLSLK31K	0.668660604050512	ALL2LKT1K
1.5569.5569.2	7,Phospho[T];	Phospho of T@7[0.0];	ALLSLKTQK	1	42.719	1080.59467977311	0	0	17.2573761700056	15.3084	0.142426163953136	3050918	118.03	0.0097544	43.5	2	ALLSLKTQK	IPI:A1	ALLSLKT2QK	1	S4(0) T7(1)	T7	184.396292061056	0.999999926476463	1	ALLSLK3QK	0.999999998449853	ALLSLK3QK	0.999999953445802	ALLSLK3QK	0.99999999769623	ALLSLK3QK	0.999999995832693	ALLSLK3QK	0.999999962233125	ALLSLK3QK
1.5571.5571.2	8,Oxidation[M];7,Phospho[T];	Oxidation of M@8[15.99491461956];Phospho of T@7[0.0];	ALLSLHT1K	1	42.731	1108.53414798782	0	0	15.8366468159886	13.6202050087756	0.1089962493244	556765	101.48	0.0075052	18.044	2	ALLSLHTMK	IPI:A1	ALLSLHT2M1K	1	S4(0) T7(1)	T7	187.338892951759	0.999987243377879	1	ALLSLH31K	0.999999974435804	ALLSLH31K	0.999996755880128	ALLSLH31K	0.999999919120498	ALLSLH31K	0.999999902790205	ALLSLH31K	0.999989733253604	ALLSLH31K
1.5572.5572.2	7,Phospho[S];	Phospho of S@7[0.0];	ALLSLHSK	1	42.736	945.566937816184	0	0	14.669230280413	10.7736635580632	0.020331848670456	26394.8	114.89	0.010543	64.853	2	ALLSLHSK	IPI:A1	ALLSLHS2K	1	S4(0) S7(1)	S7	159.968242440732	0.999999881979538	1	ALLSLH2K	0.999999997323555	ALLSLH2K	0.999999919874435	ALLSLH2K	0.999999996302996	ALLSLH2K	0.999999995861673	ALLSLH2K	0.999999896813653	ALLSLH2K
1.5575.5575.2	7,Phospho[S];	Phospho of S@7[0.0];	ALLSLRSNK	1	42.759	1080.56845177624	0	0	17.4278388042689	15.2181591712888	0.109735798615523	2576709	178.54	7.5895e-05	7.2117	2	ALLSLRSNK	IPI:A1	ALLSLRS2NK	1	S4(0.5) S7(0.5)	S4	141.631609764527	0.5	0.5	ALLSLR2NK	0.99850132847663	ALLSLR2NK	0.898813955303673	ALLSLR2NK	0.990319235740731	ALLSLR2NK	0.990373754282459	ALL2LRSNK	0.501425647022652	ALL2LRSNK
1.5577.5577.2	4,Phospho[S];	Phospho of S@4[0.0];	ALLSLHTNK	1	42.77	1075.54330551477	0	0	15.7088861776561	13.2322077495362	0.0840218472101724	374467	117.01	0.0058031	8.4442	2	ALLSLHTNK	IPI:A1	ALLS2LHTNK	1	S4(0) T7(1)	T7	160.256978394446	0.999979750760746	1	ALLSLH3NK	0.999999682914484	ALLSLH3NK	0.999978576186544	ALLSLH3NK	0.99999970018328	ALLSLH3NK	0.999999767241179	ALLSLH3NK	0.999973917098118	ALLSLH3NK
1.5582.5582.2	7,Phospho[S];	Phospho of S@7[0.0];	ALLSLRSQK	1	42.804	1094.58386235604	0	0	17.9434499861332	15.5406353943022	0.0904629782727804	3450669	201.09	2.1875e-07	25.766	2	ALLSLRSQK	IPI:A1	ALLSLRS2QK	1	S4(0) S7(1)	S7	183.004559984384	0.999984062592632	1	ALLSLR2QK	0.999999907563582	ALLSLR2QK	0.999997649394748	ALLSLR2QK	0.999999493127917	ALLSLR2QK	0.999999481191683	ALLSLR2QK	0.999984474059001	ALLSLR2QK
1.5583.5583.2	7,Phospho[T];	Phospho of T@7[0.0];	ALLSLHTQK	1	42.809	1089.55789789292	0	0	17.3357737151831	14.7732490597204	0.0771098187666244	1652368	171.76	6.779e-05	24.347	2	ALLSLHTQK	IPI:A1	ALLSLHT2QK	1	S4(0.003) T7(0.997)	T7	209.13359943263	0.996912104745124	0.997	ALLSLH3QK	0.999997560553372	ALLSLH3QK	0.998169632086922	ALLSLH3QK	0.999996207386321	ALLSLH3QK	0.9999947426456	ALLSLH3QK	0.997895589037169	ALLSLH3QK
1.5588.5588.2	7,Phospho[T];	Phospho of T@7[0.0];	ALLSLKTSK	1	42.842	1041.47335181407	0	0	16.6462607668746	11.1517610297586	0.0041093116875444	42999.6	135.8	0.0036226	11.839	2	ALLSLKTSK	IPI:A1	ALLSLKT2SK	1	S4(0) T7(0.996) S8(0.004)	T7	163.557266401405	0.996244986146284	0.996	ALLSLK3SK	0.999437268536261	ALLSLK3SK	0.995228259303557	ALLSLK3SK	0.999560274188706	ALLSLK3SK	0.999545898095007	ALLSLK3SK	0.996305607121681	ALLSLK3SK
1.5594.5594.2	7,Phospho[S];	Phospho of S@7[0.0];	ALLSLHSEK	1	42.881	1076.52642632676	0	0	18.5645180504777	15.807924899802	0.0635077615972096	5238742	136.5	0.0019245	12.397	2	ALLSLHSEK	IPI:A1	ALLSLHS2EK	1	S4(0) S7(1)	S7	206.192473941588	0.999999942614098	1	ALLSLH2EK	0.99999999998527	ALLSLH2EK	0.999999948357323	ALLSLH2EK	0.999999999984084	ALLSLH2EK	0.999999999981102	ALLSLH2EK	0.999999954503042	ALLSLH2EK
1.5595.5595.2	7,Phospho[S];	Phospho of S@7[0.0];	ALLSLHSAK	1	42.886	1017.6226469028	0	0	11.3719914259581	8.34581216813225	0.0485005928294463	1891.68	155.53	0.00072171	19.045	2	ALLSLHSAK	IPI:A1	ALLSLHS2AK	1	S4(0) S7(1)	S7	244.084664662798	0.999999999737965	1	ALLSLH2AK	0.999999999999986	ALLSLH2AK	0.999999999963188	ALLSLH2AK	0.999999999999939	ALLSLH2AK	0.999999999999942	ALLSLH2AK	0.99999999972643	ALLSLH2AK
1.5599.5599.2	7,Phospho[S];	Phospho of S@7[0.0];	ALLSLHSK	1	42.916	947.58898048134	0	0	16.5630743049811	12.5570211647509	0.0182051066292644	137994	126.29	7.7808e-05	80.164	2	ALLSLHSK	IPI:A1	ALLSLHS2K	1	S4(0) S7(1)	S7	142.582424575793	0.999999886937964	1	ALLSLH2K	0.999999998149338	ALLSLH2K	0.999999917259265	ALLSLH2K	0.999999997646368	ALLSLH2K	0.999999997190003	ALLSLH2K	0.99999990990332	ALLSLH2K
1.5600.5600.2	8,Oxidation[M];7,Phospho[T];	Oxidation of M@8[15.99491461956];Phospho of T@7[0.0];	ALLSLHT1K	1	42.921	1108.53414798782	0	0	16.2338066611852	13.857388027275	0.0928826292547439	708232	106.58	0.0061516	9.6281	2	ALLSLHTMK	IPI:A1	ALLSLHT2M1K	1	S4(0) T7(1)	T7	185.987082091041	0.999986326333301	1	ALLSLH31K	0.999999947392808	ALLSLH31K	0.999996486343331	ALLSLH31K	0.999999830467383	ALLSLH31K	0.999999795636877	ALLSLH31K	0.999988977048614	ALLSLH31K
1.5602.5602.3	7,Phospho[T];	Phospho of T@7[0.0];	ALLSLHTSK	1	42.932	1048.53144341048	0	0	15.8793601063236	12.7656506041786	0.0444358144853198	158191	75.088	1.2956	6.412	3	ALLSLHTSK	IPI:A1	ALLSLHT2SK	1	S4(0) T7(0.998) S8(0.002)	T7	265.351766635559	0.997832585106622	0.998	ALLSLH3SK	0.999999906765655	ALLSLH3SK	0.998521989203925	ALLSLH3SK	0.999999872240196	ALLSLH3SK	0.99999988151345	ALLSLH3SK	0.997663350495045	ALLSLH3SK
1.5606.5606.2	8,Oxidation[M];7,Phospho[S];	Oxidation of M@8[15.99491461956];Phospho of S@7[0.0];	ALLSLRS1K	1	42.96	1115.42161331944	0	0	14.8532351691365	10.1784285511315	0.0093273287007661	14893.8	73.887	0.15465	7.6966	2	ALLSLRSMK	IPI:A1	ALLSLRS2M1K	1	S4(0) S7(1)	S7	160.256978394446	0.999979750760746	1	ALLSLR21K	0.999999887108412	ALLSLR21K	0.999998948680891	ALLSLR21K	0.999998372579872	ALLSLR21K	0.999998428349388	ALLSLR21K	0.999979032236915	ALLSLR21K
1.5607.5607.2	7,Phospho[S];	Phospho of S@7[0.0];	ALLSLKSK	1	42.965	938.520834896432	0	0	15.2638634431947	12.7948625126122	0.0846694073751944	300881	98.73	0.10445	27.381	2	ALLSLKSK	IPI:A1	ALLSLKS2K	1	S4(0.5) S7(0.5)	S4	99.1032994863637	0.5	0.5	ALLSLK2K	0.903248974657899	ALLSLK2K	0.632070885088369	ALLSLK2K	0.849905585340619	ALLSLK2K	0.831705199517188	ALLSLK2K	0.53652153100212	ALL2LKSK
1.5611.5611.2	7,Phospho[S];	Phospho of S@7[0.0];	ALLSLRSSK	1	42.994	1053.55655679536	0	0	18.0552324186365	15.8834497530624	0.113974257718404	5076428	189.66	2.4052e-06	26.012	2	ALLSLRSSK	IPI:A1	ALLSLRS2SK	1	S4(0.004) S7(0.991) S8(0.004)	S7	158.773916484969	0.991456100985774	0.991	ALLSLR2SK	0.999914899896938	ALLSLR2SK	0.99325640797743	ALLSLR2SK	0.999926750609591	ALLSLR2SK	0.999915367445219	ALLSLR2SK	0.992529340691852	ALLSLR2SK
1.5612.5612.2	7,Phospho[T];	Phospho of T@7[0.0];	ALLSLRTNK	1	42.999	1094.58367058482	0	0	15.9131750313485	13.7771556426998	0.118124114599684	649018	149.33	0.0018388	14.488	2	ALLSLRTNK	IPI:A1	ALLSLRT2NK	1	S4(0.004) T7(0.996)	T7	146.524041868272	0.996499250341339	0.996	ALLSLR3NK	0.999984210484756	ALLSLR3NK	0.998856737799693	ALLSLR3NK	0.999959445942655	ALLSLR3NK	0.999948779647909	ALLSLR3NK	0.997338402153458	ALLSLR3NK
1.5618.5618.2	7,Phospho[T];	Phospho of T@7[0.0];	ALLSLQTKK	1	43.039	1080.59658012582	0	0	16.6223711912882	14.457677689807	0.11478511067269	1404013	104.95	0.012556	10.865	2	ALLSLQTKK	IPI:A1	ALLSLQT2KK	1	S4(0.004) T7(0.996)	T7	145.380169151295	0.996365041795716	0.996	ALLSLQ3KK	0.997828406741979	ALLSLQ3KK	0.989060430222629	ALLSLQ3KK	0.999282677415497	ALLSLQ3KK	0.999245173896944	ALLSLQ3KK	0.996555652695423	ALLSLQ3KK
1.5619.5619.2	7,Phospho[T];	Phospho of T@7[0.0];	ALLSLHTAK	1	43.044	1032.58892104557	0	0	14.2142560056392	10.293285908812	0.019821856294399	29533.7	126.03	0.0014123	32.183	2	ALLSLHTAK	IPI:A1	ALLSLHT2AK	1	S4(0) T7(1)	T7	176.332429734628	0.999977544019062	1	ALLSLH3AK	0.999999986868998	ALLSLH3AK	0.999987292662775	ALLSLH3AK	0.999999979694483	ALLSLH3AK	0.999999973997262	ALLSLH3AK	0.999983686634091	ALLSLH3AK
1.5623.5623.2	7,Phospho[S];	Phospho of S@7[0.0];	ALLSLKSEK	1	43.073	1068.49309791153	0	0	18.0329182169391	13.8657764897956	0.0154964900801227	574256	124.6	0.0026219	16.251	2	ALLSLKSEK	IPI:A1	ALLSLKS2EK	1	S4(0) S7(1)	S7	179.52010039957	0.999999892941488	1	ALLSLK2EK	0.999999998463038	ALLSLK2EK	0.999999957129062	ALLSLK2EK	0.999999996612808	ALLSLK2EK	0.999999994459661	ALLSLK2EK	0.999999938683339	ALLSLK2EK
1.5624.5624.2	7,Phospho[S];	Phospho of S@7[0.0];	ALLSLHSEK	1	43.078	1076.52642632676	0	0	18.8874027012732	16.6266368694563	0.104270600426316	12326980	129.67	0.002491	10.393	2	ALLSLHSEK	IPI:A1	ALLSLHS2EK	1	S4(0) S7(1)	S7	165.722702977058	0.999999925080725	1	ALLSLH2EK	0.999999999772031	ALLSLH2EK	0.999999930456818	ALLSLH2EK	0.999999999759186	ALLSLH2EK	0.999999999744093	ALLSLH2EK	0.999999930997697	ALLSLH2EK
1.5625.5625.2	7,Phospho[S];	Phospho of S@7[0.0];	ALLSLHSAK	1	43.083	1018.61050733156	0	0	16.7867007062041	13.719403650857	0.0465467983970067	489366	150.22	0.00096581	23.89	2	ALLSLHSAK	IPI:A1	ALLSLHS2AK	1	S4(0) S7(1)	S7	199.518665513339	0.999999908832409	1	ALLSLH2AK	0.999999999992569	ALLSLH2AK	0.999999983496663	ALLSLH2AK	0.9999999999744	ALLSLH2AK	0.999999999975286	ALLSLH2AK	0.99999990556482	ALLSLH2AK
1.5626.5626.2	7,Phospho[S];	Phospho of S@7[0.0];	ALLSLHSDK	1	43.088	1062.6426581692	0	0	17.4459496221521	13.9432	0.0301135783879568	625357	120.96	0.0040092	14.669	2	ALLSLHSDK	IPI:A1	ALLSLHS2DK	1	S4(0) S7(1)	S7	181.397752597107	0.999999907365926	1	ALLSLH2DK	0.999999999883474	ALLSLH2DK	0.999999947822619	ALLSLH2DK	0.999999999820179	ALLSLH2DK	0.999999999805212	ALLSLH2DK	0.999999916627421	ALLSLH2DK
1.5627.5627.2	7,Phospho[T];	Phospho of T@7[0.0];	ALLSLKTAK	1	43.093	1023.51596107118	0	0	14.6977412028381	0	0	0	103.31	0.021982	34.787	2	ALLSLKTAK	IPI:A1	ALLSLKT2AK	1	S4(0) T7(1)	T7	151.729016519681	0.99996684042784	1	ALLSLK3AK	0.999998169661377	ALLSLK3AK	0.999864028502824	ALLSLK3AK	0.999999553677861	ALLSLK3AK	0.999999003784031	ALLSLK3AK	0.999986997306351	ALLSLK3AK
1.5629.5629.2	7,Phospho[S];	Phospho of S@7[0.0];	ALLSLHSK	1	43.111	948.486934418442	0	0	14.1398604232164	10.4340572724736	0.0245804676168622	22818.9	113.93	0.011456	63.886	2	ALLSLHSK	IPI:A1	ALLSLHS2K	1	S4(0) S7(1)	S7	139.633788053212	0.999977106022535	1	ALLSLH2K	0.9999996050252	ALLSLH2K	0.999984624770262	ALLSLH2K	0.999999451189272	ALLSLH2K	0.999999300597344	ALLSLH2K	0.999982860949308	ALLSLH2K
1.5630.5630.2	7,Phospho[Y];	Phospho of Y@7[0.0];	ALLSLKYQK	1	43.116	1142.60888267515	0	0	16.3310530772405	14.0876508806746	0.106096927048589	940742	186.09	2.5288e-05	52.276	2	ALLSLKYQK	IPI:A1	ALLSLKY2QK	1	S4(0) Y7(1)	Y7	359.08719310073	0.999999999999989	1	ALLSLK4QK	1	ALLSLK4QK	0.999999999999995	ALLSLK4QK	1	ALLSLK4QK	1	ALLSLK4QK	1	ALLSLK4QK
1.5635.5635.2	7,Phospho[T];	Phospho of T@7[0.0];	ALLSLQTKK	1	43.15	1081.65943544507	0	0	17.2827379888203	13.6150921973297	0.0255365175235431	445853	88.392	0.052923	20.978	2	ALLSLQTKK	IPI:A1	ALLSLQT2KK	1	S4(0) T7(1)	T7	169.248881895998	0.999987955440445	1	ALLSLQ3KK	0.999995265021661	ALLSLQ3KK	0.999956191419399	ALLSLQ3KK	0.999998698220484	ALLSLQ3KK	0.999998632281329	ALLSLQ3KK	0.999988584398265	ALLSLQ3KK
1.5636.5636.2	8,Oxidation[M];7,Phospho[S];	Oxidation of M@8[15.99491461956];Phospho of S@7[0.0];	ALLSLRS1K	1	43.156	1115.42161331944	0	0	15.7254010674733	11.9682387804972	0.023349906784445	94993.4	97.452	0.031267	16.116	2	ALLSLRSMK	IPI:A1	ALLSLRS2M1K	1	S4(0.004) S7(0.996)	S7	145.380169151295	0.996365041795716	0.996	ALLSLR21K	0.999984740863459	ALLSLR21K	0.999845022863293	ALLSLR21K	0.999734123757453	ALLSLR21K	0.999742400372217	ALLSLR21K	0.996248658630202	ALLSLR21K
1.5639.5639.2	7,Phospho[T];	Phospho of T@7[0.0];	ALLSLRTQK	1	43.172	1110.54584921224	0	0	14.5479556236997	12.2620458072362	0.101681508498812	85839.6	197.94	5.6905e-07	34.287	2	ALLSLRTQK	IPI:A1	ALLSLRT2QK	1	S4(0.004) T7(0.996)	T7	165.722702977058	0.996487505912508	0.996	ALLSLR3QK	0.999998335487497	ALLSLR3QK	0.998821169764926	ALLSLR3QK	0.999996044627687	ALLSLR3QK	0.999994402166864	ALLSLR3QK	0.997719537099887	ALLSLR3QK
1.5642.5642.2	7,Phospho[S];	Phospho of S@7[0.0];	ALLSLQSRK	1	43.195	1094.58367058482	0	0	17.4184159170165	15.3153891163881	0.122086337437091	3070141	180.07	5.653e-05	8.2125	2	ALLSLQSRK	IPI:A1	ALLSLQS2RK	1	S4(0) S7(1)	S7	185.111314347257	0.999999930417026	1	ALLSLQ2RK	0.999999999945962	ALLSLQ2RK	0.999999998915833	ALLSLQ2RK	0.99999999803427	ALLSLQ2RK	0.999999997460128	ALLSLQ2RK	0.999999948110468	ALLSLQ2RK
1.5644.5644.2	7,Phospho[S];	Phospho of S@7[0.0];	ALLSLKSAK	1	43.205	1009.55694796783	0	0	15.6086221563203	13.4694434655811	0.117751513726778	486699	137.01	0.0016956	13.998	2	ALLSLKSAK	IPI:A1	ALLSLKS2AK	1	S4(0) S7(1)	S7	172.230657022251	0.99999981217689	1	ALLSLK2AK	0.999999996846019	ALLSLK2AK	0.999999931989697	ALLSLK2AK	0.999999992387649	ALLSLK2AK	0.999999988701276	ALLSLK2AK	0.999999879865448	ALLSLK2AK
1.5647.5647.2	7,Phospho[S];	Phospho of S@7[0.0];	ALLSLNSRK	1	43.229	1081.65943544507	0	0	16.8999108038042	13.9027579570985	0.0499290217692334	511355	139.15	0.0013185	15.361	2	ALLSLNSRK	IPI:A1	ALLSLNS2RK	1	S4(0) S7(1)	S7	161.082769699463	0.999980694572274	1	ALLSLN2RK	0.999997403462005	ALLSLN2RK	0.999990773933246	ALLSLN2RK	0.999994762603854	ALLSLN2RK	0.999994067236351	ALLSLN2RK	0.999983057054908	ALLSLN2RK
1.5648.5648.2	7,Phospho[T];	Phospho of T@7[0.0];	ALLSLHTAK	1	43.234	1032.58892104557	0	0	15.9753258905805	12.8735799149541	0.0449706162089382	214153	162	0.00021464	36.307	2	ALLSLHTAK	IPI:A1	ALLSLHT2AK	1	S4(0) T7(1)	T7	205.006029773307	0.999986539213129	1	ALLSLH3AK	0.999999999181185	ALLSLH3AK	0.999993217062879	ALLSLH3AK	0.999999998636131	ALLSLH3AK	0.999999998178262	ALLSLH3AK	0.99999083762625	ALLSLH3AK
1.5653.5653.2	7,Phospho[T];	Phospho of T@7[0.0];	ALLSLKTAK	1	43.267	1023.57527687395	0	0	16.815696570383	12.3819413440106	0.0118698319693287	238456	53.569	0.15367	15.888	2	ALLSLKTAK	IPI:A1	ALLSLKT2AK	1	S4(0.006) T7(0.994)	T7	112.738468371475	0.993959970074062	0.994	ALLSLK3AK	0.998458875057952	ALLSLK3AK	0.982955202953503	ALLSLK3AK	0.999459388963951	ALLSLK3AK	0.99888029628732	ALLSLK3AK	0.997257814364397	ALLSLK3AK
1.5654.5654.2	7,Phospho[T];	Phospho of T@7[0.0];	ALLSLKTDK	1	43.273	1067.56472498453	0	0	16.4581173287109	11.4939160250178	0.006983526198826	98117	124.46	0.0053399	9.0441	2	ALLSLKTDK	IPI:A1	ALLSLKT2DK	1	S4(0) T7(1)	T7	162.421740113693	0.99998213214745	1	ALLSLK3DK	0.999998641680964	ALLSLK3DK	0.999978918064804	ALLSLK3DK	0.999998848769288	ALLSLK3DK	0.999997480629528	ALLSLK3DK	0.999992330656878	ALLSLK3DK
1.5657.5657.2	7,Phospho[S];	Phospho of S@7[0.0];	ALLSLKSK	1	43.288	938.519747708212	0	0	16.1692086997126	13.862059774991	0.0995446566727498	880849	99.34	0.10124	29.312	2	ALLSLKSK	IPI:A1	ALLSLKS2K	1	S4(0.004) S7(0.996)	S7	120.691918180184	0.995609468251725	0.996	ALLSLK2K	0.999661147819377	ALLSLK2K	0.997411992063967	ALLSLK2K	0.999455128789703	ALLSLK2K	0.999569822418686	ALLSLK2K	0.994444736284657	ALLSLK2K
1.5659.5659.2	7,Phospho[S];	Phospho of S@7[0.0];	ALLSLQSRK	1	43.31	1095.59240807735	0	0	16.6478601296648	14.0085634112054	0.0714114742719384	519987	158.79	3.9359e-10	18.62	2	ALLSLQSRK	IPI:A1	ALLSLQS2RK	1	S4(0.996) S7(0.004)	S4	143.214685825508	0.996096721228634	0.996	ALLSLQ2RK	0.957654335014554	ALL2LQSRK	0.572596016222873	ALL2LQSRK	0.815346279407517	ALL2LQSRK	0.877538519713309	ALL2LQSRK	0.993300508915025	ALL2LQSRK
1.5660.5660.2	7,Phospho[T];	Phospho of T@7[0.0];	ALLSLKTEK	1	43.315	1081.45723257388	0	0	17.512437901268	13.0867090491335	0.0119654870510692	275253	110.46	0.016047	37.131	2	ALLSLKTEK	IPI:A1	ALLSLKT2EK	1	S4(0) T7(1)	T7	163.557266401405	0.999983266934044	1	ALLSLK3EK	0.999997235019423	ALLSLK3EK	0.999911367070964	ALLSLK3EK	0.999999478033954	ALLSLK3EK	0.999998749954426	ALLSLK3EK	0.999993640625839	ALLSLK3EK
1.5662.5662.2	7,Phospho[T];	Phospho of T@7[0.0];	ALLSLRTQK	1	43.326	1108.53577701683	0	0	16.1110853178932	14.0911405044382	0.13266278607892	661811	201.09	4.4369e-07	34.434	2	ALLSLRTQK	IPI:A1	ALLSLRT2QK	1	S4(0.004) T7(0.996)	T7	160.544296773286	0.995922885822264	0.996	ALLSLR3QK	0.999994557149248	ALLSLR3QK	0.998582342046948	ALLSLR3QK	0.999987069671384	ALLSLR3QK	0.999981702388011	ALLSLR3QK	0.997315493523689	ALLSLR3QK
1.5671.5671.2	7,Phospho[S];	Phospho of S@7[0.0];	ALLSLKSAK	1	43.389	1009.5582410847	0	0	18.0266497192039	15.8848969026677	0.117448796301171	5365460	143.28	0.0012273	17.981	2	ALLSLKSAK	IPI:A1	ALLSLKS2AK	1	S4(0) S7(1)	S7	140.327222248798	0.999977493558799	1	ALLSLK2AK	0.999999371564608	ALLSLK2AK	0.999990924605332	ALLSLK2AK	0.999998613781899	ALLSLK2AK	0.999998319903456	ALLSLK2AK	0.999981911178507	ALLSLK2AK
1.5672.5672.2	7,Phospho[Y];	Phospho of Y@7[0.0];	ALLSLKYNK	1	43.395	1129.43752860444	0	0	17.0089119254511	11.7666385696808	0.0052882211522874	128880	182.95	4.5441e-05	48.826	2	ALLSLKYNK	IPI:A1	ALLSLKY2NK	1	S4(0) Y7(1)	Y7	275.605527088944	0.999999999976862	1	ALLSLK4NK	1	ALLSLK4NK	0.99999999994675	ALLSLK4NK	1	ALLSLK4NK	1	ALLSLK4NK	0.999999999999094	ALLSLK4NK
1.5673.5673.2	7,Phospho[T];	Phospho of T@7[0.0];	ALLSLHTEK	1	43.4	1088.69778843267	0	0	11.6262336616745	8.44563501806856	0.0415607675847622	2407.39	149.94	0.0004948	24.262	2	ALLSLHTEK	IPI:A1	ALLSLHT2EK	1	S4(0) T7(1)	T7	250.928607332105	0.999999999845359	1	ALLSLH3EK	0.999999999999993	ALLSLH3EK	0.999999999881776	ALLSLH3EK	0.999999999999991	ALLSLH3EK	0.999999999999985	ALLSLH3EK	0.999999999924424	ALLSLH3EK
1.5674.5674.2	7,Phospho[T];	Phospho of T@7[0.0];	ALLSLHTK	1	43.407	959.54446836333	0	0	15.392602816651	11.9712131674903	0.0326670077025332	92727.6	110.54	0.038372	73.52	2	ALLSLHTK	IPI:A1	ALLSLHT2K	1	S4(0) T7(1)	T7	170.141029754746	0.9999889700984	1	ALLSLH3K	0.999999979422113	ALLSLH3K	0.999973969436198	ALLSLH3K	0.999999991280686	ALLSLH3K	0.99999999081709	ALLSLH3K	0.999989711407119	ALLSLH3K
1.5689.5689.2	7,Phospho[T];	Phospho of T@7[0.0];	ALLSLKTEK	1	43.508	1079.64232826857	0	0	15.3687995094776	0	0	0	108.35	0.017799	23.841	2	ALLSLKTEK	IPI:A1	ALLSLKT2EK	1	S4(0) T7(1)	T7	183.004559984384	0.999999918154252	1	ALLSLK3EK	0.999999987008159	ALLSLK3EK	0.999999471386978	ALLSLK3EK	0.999999997988459	ALLSLK3EK	0.99999999538174	ALLSLK3EK	0.999999967876503	ALLSLK3EK
1.5690.5690.3	7,Phospho[T];	Phospho of T@7[0.0];	ALLSLHTEK	1	43.514	1088.6965037665	0	0	15.2216262447349	12.2846418835649	0.0530253933070452	174132	87.026	0.65359	14.209	3	ALLSLHTEK	IPI:A1	ALLSLHT2EK	1	S4(0) T7(1)	T7	265.504530219505	0.999999999949663	1	ALLSLH3EK	1	ALLSLH3EK	0.999999999962167	ALLSLH3EK	1	ALLSLH3EK	1	ALLSLH3EK	0.999999999976492	ALLSLH3EK
1.5693.5693.2	7,Phospho[S];	Phospho of S@7[0.0];	ALLSLHSPK	1	43.529	1044.59345414848	0	0	14.9352211146157	12.2414041709725	0.067622335503895	108067	129.82	0.0024784	23.528	2	ALLSLHSPK	IPI:A1	ALLSLHS2PK	1	S4(0) S7(1)	S7	268.658166047038	0.99999999996051	1	ALLSLH2PK	1	ALLSLH2PK	0.999999999991495	ALLSLH2PK	1	ALLSLH2PK	1	ALLSLH2PK	0.999999999976996	ALLSLH2PK
1.5695.5695.2	7,Phospho[T];	Phospho of T@7[0.0];	ALLSLDTRK	1	43.547	1097.44873018942	0	0	18.3524968355237	15.0364580830605	0.0362963260904381	1534642	136.96	0.0020986	6.5461	2	ALLSLDTRK	IPI:A1	ALLSLDT2RK	1	S4(0.003) T7(0.997)	T7	148.950476677678	0.996767764006927	0.997	ALLSLD3RK	0.999440095016697	ALLSLD3RK	0.998428517421622	ALLSLD3RK	0.998877621077133	ALLSLD3RK	0.998868439356616	ALLSLD3RK	0.996794932530396	ALLSLD3RK
1.5701.5701.2	7,Phospho[S];	Phospho of S@7[0.0];	ALLSLNSHK	1	43.585	1060.62182338516	0	0	16.8157080356399	13.8561964472226	0.0518442323136805	542386	154.05	2.3989e-09	17.692	2	ALLSLNSHK	IPI:A1	ALLSLNS2HK	1	S4(0) S7(1)	S7	187.084983937042	0.999999940231029	1	ALLSLN2HK	0.999999999176649	ALLSLN2HK	0.999999948122406	ALLSLN2HK	0.999999999072328	ALLSLN2HK	0.999999999066753	ALLSLN2HK	0.999999940654432	ALLSLN2HK
1.5702.5702.2	8,Oxidation[M];7,Phospho[Y];	Oxidation of M@8[15.99491461956];Phospho of Y@7[0.0];	ALLSLKY1K	1	43.59	1161.58521352456	0	0	16.2229004642822	13.9947942384143	0.107732257635956	868223	117.04	0.0021463	18.737	2	ALLSLKYMK	IPI:A1	ALLSLKY2M1K	1	S4(0) Y7(1)	Y7	341.502029967962	1	1	ALLSLK41K	1	ALLSLK41K	1	ALLSLK41K	1	ALLSLK41K	1	ALLSLK41K	1	ALLSLK41K
1.5707.5707.2	7,Phospho[T];	Phospho of T@7[0.0];	ALLSLQTRK	1	43.626	1108.53577701683	0	0	14.7996370329104	12.3545440717402	0.0867180731134583	146882	155.11	0.0008242	15.682	2	ALLSLQTRK	IPI:A1	ALLSLQT2RK	1	S4(0) T7(1)	T7	185.111314347257	0.999999930417026	1	ALLSLQ3RK	0.999999999611002	ALLSLQ3RK	0.999999993697521	ALLSLQ3RK	0.999999996886575	ALLSLQ3RK	0.999999997902173	ALLSLQ3RK	0.999999896730599	ALLSLQ3RK
1.5709.5709.3	7,Phospho[T];	Phospho of T@7[0.0];	ALLSLNTRK	1	43.636	1092.47992337387	0	0	15.0226702702003	10.905610232814	0.0162923429796937	54481.2	68.44	0.015066	7.0053	3	ALLSLNTRK	IPI:A1	ALLSLNT2RK	1	S4(0) T7(1)	T7	179.220384016918	0.999993226535063	1	ALLSLN3RK	0.999999996613102	ALLSLN3RK	0.999996727857872	ALLSLN3RK	0.999999994112344	ALLSLN3RK	0.999999993943579	ALLSLN3RK	0.999993473480801	ALLSLN3RK
1.5711.5711.2	7,Phospho[S];	Phospho of S@7[0.0];	ALLSLKSAK	1	43.647	1010.50467873436	0	0	13.7002032835802	0	0	0	113.46	0.0066822	8.0623	2	ALLSLKSAK	IPI:A1	ALLSLKS2AK	1	S4(0.5) S7(0.5)	S4	99.3357504893236	0.5	0.5	ALLSLK2AK	0.9474101640939	ALLSLK2AK	0.723388682661351	ALLSLK2AK	0.882492127846234	ALLSLK2AK	0.886447799878831	ALL2LKSAK	0.509677555296879	ALL2LKSAK
1.5716.5716.2	7,Phospho[S];	Phospho of S@7[0.0];	ALLSLKSPK	1	43.681	1035.63343088493	0	0	14.5647158522838	10.0551432653773	0.0110031620664474	23275.2	125.23	0.0025751	35.547	2	ALLSLKSPK	IPI:A1	ALLSLKS2PK	1	S4(0) S7(1)	S7	215.724909578968	0.999999970361302	1	ALLSLK2PK	0.999999999977965	ALLSLK2PK	0.999999990135286	ALLSLK2PK	0.999999999946603	ALLSLK2PK	0.999999999899785	ALLSLK2PK	0.999999986193804	ALLSLK2PK
1.5717.5717.2	7,Phospho[S];	Phospho of S@7[0.0];	ALLSLKSK	1	43.686	937.476028185736	0	0	13.6673528889529	0	0	0	65.535	0.28793	12.669	2	ALLSLKSK	IPI:A1	ALLSLKS2K	1	S4(0.5) S7(0.5)	S4	74.472484912345	0.5	0.5	ALLSLK2K	0.815201609120267	ALLSLK2K	0.600278390890392	ALLSLK2K	0.751698783394122	ALLSLK2K	0.780981226840185	ALL2LKSK	0.540833993615973	ALL2LKSK
1.5719.5719.2	7,Phospho[S];	Phospho of S@7[0.0];	ALLSLHSPK	1	43.704	1044.59345414848	0	0	16.4979216003093	13.9050134535421	0.0748021877251364	523345	141.08	0.0015445	32.614	2	ALLSLHSPK	IPI:A1	ALLSLHS2PK	1	S4(0) S7(1)	S7	259.719643351876	0.999993302848126	1	ALLSLH2PK	0.999999999998584	ALLSLH2PK	0.999999037362708	ALLSLH2PK	0.999999999994413	ALLSLH2PK	0.999999999990879	ALLSLH2PK	0.999996616254522	ALLSLH2PK
1.5720.5720.2	7,Phospho[S];	Phospho of S@7[0.0];	ALLSLRSTK	1	43.709	1068.51054121946	0	0	15.6931711500223	13.4172625786161	0.102703552520317	341680	171.67	0.00012134	10.753	2	ALLSLRSTK	IPI:A1	ALLSLRS2TK	1	S4(0) S7(0.997) T8(0.003)	S7	205.006029773307	0.996590675833896	0.997	ALLSLR2TK	0.999999997838925	ALLSLR2TK	0.999999539955085	ALLSLR2TK	0.999997032365148	ALLSLR2TK	0.999991665531179	ALLSLR2TK	0.998982423972005	ALLSLR2TK
1.5721.5721.2	7,Phospho[S];	Phospho of S@7[0.0];	ALLSLQSHK	1	43.714	1075.54310784102	0	0	17.3833784770781	15.3662077229757	0.133031311440677	2797978	193.83	4.0088e-07	36.087	2	ALLSLQSHK	IPI:A1	ALLSLQS2HK	1	S4(0) S7(1)	S7	205.006029773307	0.999999937693211	1	ALLSLQ2HK	0.999999999780502	ALLSLQ2HK	0.999999947415903	ALLSLQ2HK	0.999999999747738	ALLSLQ2HK	0.999999999640126	ALLSLQ2HK	0.999999959355722	ALLSLQ2HK
1.5731.5731.2	6,Phospho[S];	Phospho of S@6[0.0];	ALLSLSSRK	1	43.781	1053.55741920998	0	0	17.7297937127296	15.6557893848557	0.125681502784968	4579107	102.53	0.0095815	8.1682	2	ALLSLSSRK	IPI:A1	ALLSLS2SRK	1	S4(0) S6(0.5) S7(0.5)	S6	159.223489344074	0.49999462598043	0.5	ALLSL2SRK	0.815820378476524	ALLSL2SRK	0.630133270703606	ALLSL2SRK	0.725489845602545	ALLSL2SRK	0.734847396950846	ALLSLS2RK	0.511098233203957	ALLSL2SRK
1.5733.5733.2	7,Phospho[S];	Phospho of S@7[0.0];	ALLSLNSHK	1	43.791	1062.50748873524	0	0	14.1955698952452	10.6830662961928	0.0298221581691807	22569.5	129.16	1.1448e-05	39.329	2	ALLSLNSHK	IPI:A1	ALLSLNS2HK	1	S4(0) S7(1)	S7	185.987082091041	0.999999934956556	1	ALLSLN2HK	0.999999998203267	ALLSLN2HK	0.999999943493451	ALLSLN2HK	0.999999997969859	ALLSLN2HK	0.999999997753552	ALLSLN2HK	0.999999942087266	ALLSLN2HK
1.5737.5737.2	7,Phospho[T];	Phospho of T@7[0.0];	ALLSLQTRK	1	43.82	1108.59987488901	0	0	17.6466947039241	15.590675386301	0.127962334814996	3607026	192.12	4.8748e-07	16.183	2	ALLSLQTRK	IPI:A1	ALLSLQT2RK	1	S4(0) T7(1)	T7	182.495254142033	0.99999991487836	1	ALLSLQ3RK	0.999999999348835	ALLSLQ3RK	0.999999992000938	ALLSLQ3RK	0.999999994633395	ALLSLQ3RK	0.99999999472994	ALLSLQ3RK	0.999999913318966	ALLSLQ3RK
1.5738.5738.2	7,Phospho[Y];	Phospho of Y@7[0.0];	ALLSLHYNK	1	43.825	1137.55882385287	0	0	17.2985976417858	15.0487870436417	0.10541918926122	2402892	170.87	2.6492e-05	32.535	2	ALLSLHYNK	IPI:A1	ALLSLHY2NK	1	S4(0) Y7(1)	Y7	307.831218318523	0.999999999999975	1	ALLSLH4NK	1	ALLSLH4NK	0.999999999999974	ALLSLH4NK	1	ALLSLH4NK	1	ALLSLH4NK	0.999999999999998	ALLSLH4NK
1.5739.5739.2	7,Phospho[Y];	Phospho of Y@7[0.0];	ALLSLHYQK	1	43.83	1151.57440311279	0	0	17.3361896768572	15.0315907837616	0.0997988226233408	2406901	183.89	8.4821e-06	44.613	2	ALLSLHYQK	IPI:A1	ALLSLHY2QK	1	S4(0) Y7(1)	Y7	301.674379636398	0.999999999999957	1	ALLSLH4QK	1	ALLSLH4QK	0.999999999999975	ALLSLH4QK	1	ALLSLH4QK	1	ALLSLH4QK	0.999999999999997	ALLSLH4QK
1.5743.5743.2	7,Phospho[T];	Phospho of T@7[0.0];	ALLSLRTAK	1	43.859	1050.53481857835	0	0	16.329861707345	13.4884499348369	0.0583432404122759	381962	141.44	0.0027671	25.87	2	ALLSLRTAK	IPI:A1	ALLSLRT2AK	1	S4(0) T7(1)	T7	181.397752597107	0.999999907365926	1	ALLSLR3AK	0.999999999282967	ALLSLR3AK	0.999999936984172	ALLSLR3AK	0.999999999015701	ALLSLR3AK	0.999999998466774	ALLSLR3AK	0.999999945357848	ALLSLR3AK
1.5749.5749.2	7,Phospho[S];	Phospho of S@7[0.0];	ALLSLHSPK	1	43.898	1044.59345414848	0	0	17.8312072910229	14.7522528829813	0.046007336409737	1157891	124.42	0.0029258	23.544	2	ALLSLHSPK	IPI:A1	ALLSLHS2PK	1	S4(0) S7(1)	S7	248.337487068001	0.99999995888002	1	ALLSLH2PK	0.999999999999801	ALLSLH2PK	0.999999991921718	ALLSLH2PK	0.999999999999354	ALLSLH2PK	0.999999999999016	ALLSLH2PK	0.999999976809114	ALLSLH2PK
1.5751.5751.2	7,Phospho[S];	Phospho of S@7[0.0];	ALLSLQSHK	1	43.908	1076.50231965132	0	0	16.5768243109547	12.9386804143172	0.0263011162788218	230418	161.51	0.00044709	33.164	2	ALLSLQSHK	IPI:A1	ALLSLQS2HK	1	S4(0) S7(1)	S7	204.68803363151	0.99999993630394	1	ALLSLQ2HK	0.999999999804584	ALLSLQ2HK	0.999999946228175	ALLSLQ2HK	0.999999999775652	ALLSLQ2HK	0.999999999680809	ALLSLQ2HK	0.999999958419785	ALLSLQ2HK
1.5756.5756.2	7,Phospho[T];	Phospho of T@7[0.0];	ALLSLRTEK	1	43.941	1110.50367454714	0	0	16.2722805956271	13.7081031711164	0.0769824793052112	426343	158.08	0.0011048	26.992	2	ALLSLRTEK	IPI:A1	ALLSLRT2EK	1	S4(0.004) T7(0.996)	T7	146.524041868272	0.996499250341339	0.996	ALLSLR3EK	0.999952990521918	ALLSLR3EK	0.996320910764392	ALLSLR3EK	0.999955277154778	ALLSLR3EK	0.999925971070553	ALLSLR3EK	0.998045306415658	ALLSLR3EK
1.5761.5761.2	7,Phospho[S];	Phospho of S@7[0.0];	ALLSLKSPK	1	43.975	1035.52580549461	0	0	16.9429059542003	13.524974429901	0.032780169845655	354728	110.93	0.007717	31.273	2	ALLSLKSPK	IPI:A1	ALLSLKS2PK	1	S4(0) S7(1)	S7	286.60436842109	0.999999999955184	1	ALLSLK2PK	0.999999999999989	ALLSLK2PK	0.999999999989322	ALLSLK2PK	0.999999999999964	ALLSLK2PK	0.999999999999917	ALLSLK2PK	0.999999999983449	ALLSLK2PK
1.5764.5764.2	7,Phospho[S];	Phospho of S@7[0.0];	ALLSLASKK	1	43.99	1009.55749248239	0	0	17.1913581355747	15.0445441587999	0.116855870834319	2463874	128.81	0.0019816	18.429	2	ALLSLASKK	IPI:A1	ALLSLAS2KK	1	S4(0) S7(1)	S7	169.87322328471	0.999988381957838	1	ALLSLA2KK	0.999999127233101	ALLSLA2KK	0.999985818652602	ALLSLA2KK	0.999999284989081	ALLSLA2KK	0.999999088142616	ALLSLA2KK	0.999991110911953	ALLSLA2KK
1.5768.5768.2	7,Phospho[Y];	Phospho of Y@7[0.0];	ALLSLHYQK	1	44.018	1151.57440311279	0	0	17.5304321519396	15.2197062719658	0.0991892259491055	2836877	208.35	1.6012e-08	60.827	2	ALLSLHYQK	IPI:A1	ALLSLHY2QK	1	S4(0) Y7(1)	Y7	344.479291833174	1	1	ALLSLH4QK	1	ALLSLH4QK	1	ALLSLH4QK	1	ALLSLH4QK	1	ALLSLH4QK	1	ALLSLH4QK
1.5769.5769.2	7,Phospho[Y];	Phospho of Y@7[0.0];	ALLSLHYNK	1	44.023	1137.55882385287	0	0	15.0041833284598	12.607448933796	0.0910146865649475	189590	224.28	1.3397e-12	53.407	2	ALLSLHYNK	IPI:A1	ALLSLHY2NK	1	S4(0) Y7(1)	Y7	364.556058158318	0.999999999999965	1	ALLSLH4NK	1	ALLSLH4NK	0.999999999999964	ALLSLH4NK	1	ALLSLH4NK	1	ALLSLH4NK	0.999999999999999	ALLSLH4NK
1.5771.5771.2	7,Phospho[S];	Phospho of S@7[0.0];	ALLSLRSK	1	44.035	967.453960022092	0	0	14.7346008996711	12.6341710440275	0.122403800978075	180124	150.66	0.0059172	12.971	2	ALLSLRSK	IPI:A1	ALLSLRS2K	1	S4(0.003) S7(0.997)	S7	147.38947442512	0.996657110517921	0.997	ALLSLR2K	0.99997836139313	ALLSLR2K	0.999899804166746	ALLSLR2K	0.999417670151228	ALLSLR2K	0.999408742186116	ALLSLR2K	0.996710720074319	ALLSLR2K
1.5776.5776.2	7,Phospho[Y];	Phospho of Y@7[0.0];	ALLSLNYKK	1	44.068	1128.45578951308	0	0	15.9317281756632	11.4777954694111	0.0116327287901823	54711.6	117.18	0.0023852	20.144	2	ALLSLNYKK	IPI:A1	ALLSLNY2KK	1	S4(0) Y7(1)	Y7	285.616756228291	0.999999999989287	1	ALLSLN4KK	1	ALLSLN4KK	0.99999999999082	ALLSLN4KK	1	ALLSLN4KK	1	ALLSLN4KK	0.999999999999595	ALLSLN4KK
1.5779.5779.2	7,Phospho[Y];	Phospho of Y@7[0.0];	ALLSLRYQK	1	44.091	1170.61508942602	0	0	17.5944879167742	15.4159482900093	0.113206734066217	3146604	167.23	0.00016145	28.403	2	ALLSLRYQK	IPI:A1	ALLSLRY2QK	1	S4(0) Y7(1)	Y7	366.269495323908	1	1	ALLSLR4QK	1	ALLSLR4QK	1	ALLSLR4QK	1	ALLSLR4QK	1	ALLSLR4QK	1	ALLSLR4QK
1.5780.5780.2	7,Phospho[S];	Phospho of S@7[0.0];	ALLSLHSPK	1	44.096	1045.62632941511	0	0	15.4686333428102	12.7703566631634	0.0673214292196273	159416	131.42	0.0023459	30.539	2	ALLSLHSPK	IPI:A1	ALLSLHS2PK	1	S4(0) S7(1)	S7	265.351766635559	0.999999984609023	1	ALLSLH2PK	0.999999999999978	ALLSLH2PK	0.99999999731526	ALLSLH2PK	0.999999999999922	ALLSLH2PK	0.999999999999878	ALLSLH2PK	0.999999991675477	ALLSLH2PK
1.5785.5785.2	7,Phospho[T];	Phospho of T@7[0.0];	ALLSLRTEK	1	44.13	1107.64710999901	0	0	15.6496997622049	13.1606806441112	0.082991331359334	229001	154.66	0.0013914	27.292	2	ALLSLRTEK	IPI:A1	ALLSLRT2EK	1	S4(0.004) T7(0.996)	T7	161.082769699463	0.995985595245107	0.996	ALLSLR3EK	0.999987728092835	ALLSLR3EK	0.995760332733113	ALLSLR3EK	0.999988382745752	ALLSLR3EK	0.999979933260597	ALLSLR3EK	0.997914655204438	ALLSLR3EK
1.5789.5789.2	7,Phospho[Y];	Phospho of Y@7[0.0];	ALLSLRYNK	1	44.15	1156.60008716627	0	0	16.8251990804321	14.5168055646533	0.0994208413489642	1251982	212.58	1.3313e-11	35.919	2	ALLSLRYNK	IPI:A1	ALLSLRY2NK	1	S4(0) Y7(1)	Y7	375.536301514778	0.999999999999984	1	ALLSLR4NK	1	ALLSLR4NK	0.999999999999673	ALLSLR4NK	1	ALLSLR4NK	1	ALLSLR4NK	0.999999999999999	ALLSLR4NK
1.5794.5794.2	7,Phospho[S];	Phospho of S@7[0.0];	ALLSLSSHK	1	44.183	1032.53783612884	0	0	16.9495285330468	13.7128908827692	0.0392957994407986	450059	160.77	0.00048121	42.736	2	ALLSLSSHK	IPI:A1	ALLSLSS2HK	1	S4(0) S6(0.003) S7(0.997)	S7	193.094200039422	0.997161676302113	0.997	ALLSLS2HK	0.972332376007144	ALLSLS2HK	0.998132843332387	ALLSLS2HK	0.958563738954172	ALLSLS2HK	0.953636126218157	ALLSLS2HK	0.997470208856021	ALLSLS2HK
1.5803.5803.2	7,Phospho[Y];	Phospho of Y@7[0.0];	ALLSLNYKK	1	44.245	1128.59405172314	0	0	16.7182225400174	14.6047136265827	0.120813298401573	1524805	126.04	0.0011624	7.9843	2	ALLSLNYKK	IPI:A1	ALLSLNY2KK	1	S4(0) Y7(1)	Y7	305.703252731399	0.999999999988457	1	ALLSLN4KK	1	ALLSLN4KK	0.999999999990285	ALLSLN4KK	1	ALLSLN4KK	1	ALLSLN4KK	0.999999999999701	ALLSLN4KK
1.5805.5805.2	7,Phospho[Y];	Phospho of Y@7[0.0];	ALLSLQYKK	1	44.256	1142.61024627223	0	0	16.9570495175633	14.8609059207955	0.122929581366911	2002543	166.96	8.1944e-05	25.178	2	ALLSLQYKK	IPI:A1	ALLSLQY2KK	1	S4(0) Y7(1)	Y7	334.453091652217	0.999999999999985	1	ALLSLQ4KK	1	ALLSLQ4KK	0.999999999999955	ALLSLQ4KK	1	ALLSLQ4KK	1	ALLSLQ4KK	0.999999999999999	ALLSLQ4KK
1.5807.5807.2	7,Phospho[T];	Phospho of T@7[0.0];	ALLSLQTHK	1	44.266	1090.5882927134	0	0	15.0097433176853	12.6081748387066	0.0905757756171742	118371	162.36	0.00020634	29.583	2	ALLSLQTHK	IPI:A1	ALLSLQT2HK	1	S4(0) T7(1)	T7	233.698816632592	0.999991250570804	1	ALLSLQ3HK	0.999999995757394	ALLSLQ3HK	0.999991066372369	ALLSLQ3HK	0.999999995844872	ALLSLQ3HK	0.999999995304219	ALLSLQ3HK	0.999992461116895	ALLSLQ3HK
1.5809.5809.2	7,Phospho[Y];	Phospho of Y@7[0.0];	ALLSLHYSK	1	44.284	1110.54749770401	0	0	17.126329015172	14.8326171545967	0.100891271624216	1988085	113.7	0.0013777	12.286	2	ALLSLHYSK	IPI:A1	ALLSLHY2SK	1	S4(0) Y7(0.998) S8(0.002)	Y7	318.349822770209	0.998264000396982	0.998	ALLSLH4SK	0.999999989687667	ALLSLH4SK	0.998600795222618	ALLSLH4SK	0.999999987681566	ALLSLH4SK	0.999999427686133	ALLSLH4SK	0.999977799757937	ALLSLH4SK
1.5810.5810.2	7,Phospho[S];	Phospho of S@7[0.0];	ALLSLHSK	1	44.289	947.483962616032	0	0	16.5987084304979	14.2258890555806	0.0932175402475146	1242037	100.57	0.10525	57.486	2	ALLSLHSK	IPI:A1	ALLSLHS2K	1	S4(0.005) S7(0.995)	S7	117.732240866922	0.995081610934944	0.995	ALLSLH2K	0.999296104824836	ALLSLH2K	0.996711795242845	ALLSLH2K	0.998976064586745	ALLSLH2K	0.998650366263316	ALLSLH2K	0.996329821412023	ALLSLH2K
1.5811.5811.2	7,Phospho[S];	Phospho of S@7[0.0];	ALLSLHSPK	1	44.294	1042.61779581116	0	0	15.0590900009647	11.8601196582857	0.0408041966954601	71564.7	120.32	0.0043016	22.503	2	ALLSLHSPK	IPI:A1	ALLSLHS2PK	1	S4(0) S7(1)	S7	243.572971578611	0.999999982725976	1	ALLSLH2PK	0.999999999999781	ALLSLH2PK	0.999999996325355	ALLSLH2PK	0.999999999999317	ALLSLH2PK	0.999999999998975	ALLSLH2PK	0.999999989981103	ALLSLH2PK
1.5812.5812.2	7,Phospho[Y];	Phospho of Y@7[0.0];	ALLSLKYK	1	44.299	1013.61141453705	0	0	15.247502463173	11.0729904885527	0.01538269697001	39415.6	100.19	0.094052	20.379	2	ALLSLKYK	IPI:A1	ALLSLKY2K	1	S4(0) Y7(1)	Y7	308.385161721491	0.999999999991708	1	ALLSLK4K	1	ALLSLK4K	0.999999999985485	ALLSLK4K	1	ALLSLK4K	1	ALLSLK4K	0.999999999999747	ALLSLK4K
1.5817.5817.2	7,Phospho[Y];	Phospho of Y@7[0.0];	ALLSLRYNK	1	44.333	1156.60008716627	0	0	16.9540779776311	14.7152346578571	0.106581714069526	1517308	209.87	4.5261e-08	31.789	2	ALLSLRYNK	IPI:A1	ALLSLRY2NK	1	S4(0) Y7(1)	Y7	396.76684820306	1	1	ALLSLR4NK	1	ALLSLR4NK	0.999999999999999	ALLSLR4NK	1	ALLSLR4NK	1	ALLSLR4NK	1	ALLSLR4NK
1.5823.5823.2	6,Oxidation[M];7,Phospho[S];	Oxidation of M@6[15.99491461956];Phospho of S@7[0.0];	ALLSL1SHK	1	44.372	1092.53972578317	0	0	15.0692190279037	10.8694360720856	0.0149988318764134	29453	66.595	0.16005	18.156	2	ALLSLMSHK	IPI:A1	ALLSLM1S2HK	1	S4(0.5) S7(0.5)	S4	120.524603223702	0.5	0.5	ALLSL12HK	0.916033654267758	ALLSL12HK	0.8500528667738	ALLSL12HK	0.66793118831349	ALLSL12HK	0.669811293322592	ALL2L1SHK	0.502122173843858	ALL2L1SHK
1.5831.5831.2	7,Phospho[T];	Phospho of T@7[0.0];	ALLSLKTK	1	44.422	952.535785919332	0	0	16.0864903677012	13.788847466004	0.10049544240681	735072	102.06	0.18312	18.279	2	ALLSLKTK	IPI:A1	ALLSLKT2K	1	S4(0.5) T7(0.5)	S4	102.706975704749	0.5	0.5	ALL2LKTK	0.77914776732924	ALL2LKTK	0.761078103143705	ALL2LKTK	0.53288424022344	ALLSLK3K	0.616060941362157	ALL2LKTK	0.646705530432123	ALL2LKTK
1.5833.5833.2	7,Phospho[S];	Phospho of S@7[0.0];	ALLSLDSKK	1	44.44	1055.48538211532	0	0	17.1172872975686	13.1038504660669	0.0180711807843519	251194	129.88	0.0019132	18.612	2	ALLSLDSKK	IPI:A1	ALLSLDS2KK	1	S4(0) S7(1)	S7	185.987082091041	0.999999934956556	1	ALLSLD2KK	0.999999996115861	ALLSLD2KK	0.999999949583629	ALLSLD2KK	0.999999995113157	ALLSLD2KK	0.99999999457742	ALLSLD2KK	0.999999942015971	ALLSLD2KK
1.5835.5835.2	7,Phospho[T];	Phospho of T@7[0.0];	ALLSLQTHK	1	44.45	1090.5882927134	0	0	15.9624600907416	12.9127487954761	0.0473725991107162	182261	150.15	0.00048996	22.78	2	ALLSLQTHK	IPI:A1	ALLSLQT2HK	1	S4(0) T7(1)	T7	209.525574902384	0.999999954454309	1	ALLSLQ3HK	0.999999999842863	ALLSLQ3HK	0.999999953595556	ALLSLQ3HK	0.999999999845771	ALLSLQ3HK	0.999999999815716	ALLSLQ3HK	0.999999963302958	ALLSLQ3HK
1.5836.5836.2	7,Phospho[Y];	Phospho of Y@7[0.0];	ALLSLQYKK	1	44.455	1142.61024627223	0	0	16.6138173028574	14.4388926117821	0.113616709700819	1300810	151.27	0.00038204	24.601	2	ALLSLQYKK	IPI:A1	ALLSLQY2KK	1	S4(0) Y7(1)	Y7	332.244549681006	0.999999999999982	1	ALLSLQ4KK	1	ALLSLQ4KK	0.999999999999947	ALLSLQ4KK	1	ALLSLQ4KK	1	ALLSLQ4KK	0.999999999999999	ALLSLQ4KK
1.5840.5840.2	7,Phospho[Y];	Phospho of Y@7[0.0];	ALLSLHYSK	1	44.483	1110.54749770401	0	0	17.8187974839378	15.4125041905381	0.0901488312969422	3910821	99.7	0.0030634	7.847	2	ALLSLHYSK	IPI:A1	ALLSLHY2SK	1	S4(0) Y7(0.5) S8(0.5)	Y7	302.457419570885	0.49999999999999	0.5	ALLSLH4SK	0.999985831396742	ALLSLH4SK	0.555942947038567	ALLSLH4SK	0.999982878662783	ALLSLH4SK	0.999138070393079	ALLSLH4SK	0.987402215194535	ALLSLH4SK
1.5841.5841.2	7,Phospho[S];	Phospho of S@7[0.0];	ALLSLRSPK	1	44.488	1062.50748873524	0	0	16.8178376696904	14.4461992818851	0.0933276939934368	850002	127.93	0.0023733	18.639	2	ALLSLRSPK	IPI:A1;IPI:IPI00941467.1|TREMBL:Q5H909|ENSEMBL:ENSP00000336962;ENSP00000416626|VEGA:OTTHUMP00000023383;IPI:IPI00477809.2|TREMBL:C9JMB9|ENSEMBL:ENSP00000340290;IPI:IPI00337823.1|SWISS-PROT:Q9UNF1-2;IPI:IPI00009542.1|SWISS-PROT:Q9UNF1-1|ENSEMBL:ENSP00000218439;ENSP00000364193;ENSP00000364198;ENSP00000364209;ENSP00000379526|REFSEQ:NP_055414;NP_803182;NP_957516|H-INV:HIT000334353|VEGA:OTTHUMP00000023…	ALLSLRS2PK	1	S4(0.5) S7(0.5)	S4	162.421740113693	0.5	0.5	ALLSLR2PK	0.998070381751533	ALLSLR2PK	0.906149447604826	ALLSLR2PK	0.985768276428318	ALLSLR2PK	0.980488374516263	ALLSLR2PK	0.588665245180104	ALL2LRSPK
1.5852.5852.2	7,Phospho[T];	Phospho of T@7[0.0];	ALLSLETKK	1	44.562	1081.57746688479	0	0	17.211939174787	15.094801304278	0.120375666681303	2388990	144.55	0.0013985	18.868	2	ALLSLETKK	IPI:A1	ALLSLET2KK	1	S4(0) T7(1)	T7	202.726698113664	0.999999999576878	1	ALLSLE3KK	0.999999999978659	ALLSLE3KK	0.999999999568361	ALLSLE3KK	0.99999999997908	ALLSLE3KK	0.999999999974068	ALLSLE3KK	0.999999999667716	ALLSLE3KK
1.5859.5859.2	7,Phospho[T];	Phospho of T@7[0.0];	ALLSLHTPK	1	44.606	1058.55238459316	0	0	16.2142262604818	14.2276234604414	0.137160596832067	726042	139.78	0.00083589	35.903	2	ALLSLHTPK	IPI:A1	ALLSLHT2PK	1	S4(0) T7(1)	T7	259.871926284029	0.999999978881039	1	ALLSLH3PK	0.999999999999969	ALLSLH3PK	0.99999999490806	ALLSLH3PK	0.999999999999916	ALLSLH3PK	0.999999999999831	ALLSLH3PK	0.999999992023139	ALLSLH3PK
1.5863.5863.2	7,Phospho[Y];	Phospho of Y@7[0.0];	ALLSLKYEK	1	44.634	1143.59388634409	0	0	17.3418340227761	15.0988753324338	0.106143992132104	2469009	158.87	0.00049731	27.812	2	ALLSLKYEK	IPI:A1	ALLSLKY2EK	1	S4(0) Y7(1)	Y7	373.58116939853	0.999999999999982	1	ALLSLK4EK	1	ALLSLK4EK	0.999999999999976	ALLSLK4EK	1	ALLSLK4EK	1	ALLSLK4EK	1	ALLSLK4EK
1.5864.5864.2	7,Phospho[Y];	Phospho of Y@7[0.0];	ALLSLSYKK	1	44.639	1101.44356352489	0	0	15.6660758131842	11.9848032743427	0.0251908980338681	67827.6	131.06	0.00098896	9.4433	2	ALLSLSYKK	IPI:A1	ALLSLSY2KK	1	S4(0) S6(0.001) Y7(0.999)	Y7	334.453091652217	0.998668205149639	0.999	ALLSLS4KK	0.999999999896846	ALLSLS4KK	0.998434297156538	ALLSLS4KK	0.999999999912277	ALLSLS4KK	0.999999981737146	ALLSLS4KK	0.999997666902297	ALLSLS4KK
1.5865.5865.2	8,Oxidation[M];7,Phospho[Y];	Oxidation of M@8[15.99491461956];Phospho of Y@7[0.0];	ALLSLRY1K	1	44.644	1189.59227034259	0	0	16.3830093940492	14.0194067984855	0.0940806773095829	897870	119.86	0.00167	18.263	2	ALLSLRYMK	IPI:A1	ALLSLRY2M1K	1	S4(0) Y7(1)	Y7	309.091462360772	0.999999999963721	1	ALLSLR41K	1	ALLSLR41K	0.999999999987275	ALLSLR41K	1	ALLSLR41K	1	ALLSLR41K	0.999999999998573	ALLSLR41K
1.5871.5871.2	7,Phospho[S];	Phospho of S@7[0.0];	ALLSLASRK	1	44.683	1035.57283411459	0	0	15.6073157444806	12.0930445310472	0.0297694906551697	73937.5	129.88	0.0019132	11.844	2	ALLSLASRK	IPI:A1	ALLSLAS2RK	1	S4(0) S7(1)	S7	162.297845967488	0.999999899192711	1	ALLSLA2RK	0.999999999975055	ALLSLA2RK	0.999999999808287	ALLSLA2RK	0.999999994404828	ALLSLA2RK	0.999999993656871	ALLSLA2RK	0.999999912732428	ALLSLA2RK
1.5876.5876.2	7,Phospho[T];	Phospho of T@7[0.0];	ALLSLSTHK	1	44.717	1050.49309102335	0	0	16.0485512634858	13.0337017230922	0.0490532154592989	212187	136.96	0.000954	16.868	2	ALLSLSTHK	IPI:A1	ALLSLST2HK	1	S4(0) S6(0.003) T7(0.997)	T7	212.796395442093	0.99716194382989	0.997	ALLSLS3HK	0.953576930910085	ALLSLS3HK	0.997048594176184	ALLSLS3HK	0.955167922849654	ALLSLS3HK	0.92040323550024	ALLSLS3HK	0.998457660909258	ALLSLS3HK
1.5878.5878.2	7,Phospho[Y];	Phospho of Y@7[0.0];	ALLSLKYK	1	44.727	1014.55478272807	0	0	17.3917054243758	14.9911373986825	0.090666437793544	2626239	100.45	0.092711	16.224	2	ALLSLKYK	IPI:A1	ALLSLKY2K	1	S4(0) Y7(1)	Y7	308.385161721491	0.999999999991708	1	ALLSLK4K	1	ALLSLK4K	0.999999999985485	ALLSLK4K	1	ALLSLK4K	1	ALLSLK4K	0.999999999999747	ALLSLK4K
1.5881.5881.2	7,Phospho[T];	Phospho of T@7[0.0];	ALLSLATKK	1	44.75	1023.57328822323	0	0	17.6037936384231	15.5551804158286	0.128913554089007	3921660	82.831	0.070058	13.984	2	ALLSLATKK	IPI:A1	ALLSLAT2KK	1	S4(0) T7(1)	T7	139.300396773305	0.999975914072854	1	ALLSLA3KK	0.999979501816782	ALLSLA3KK	0.999765954306682	ALLSLA3KK	0.999997890911153	ALLSLA3KK	0.999996774953133	ALLSLA3KK	0.999984925623791	ALLSLA3KK
1.5883.5883.2	7,Phospho[T];	Phospho of T@7[0.0];	ALLSLETKK	1	44.762	1081.57746688479	0	0	16.4292871082137	14.4434436986085	0.137264794835857	1266496	121.9	0.0039848	17.677	2	ALLSLETKK	IPI:A1	ALLSLET2KK	1	S4(0.003) T7(0.997)	T7	148.950476677678	0.996767764006927	0.997	ALLSLE3KK	0.999722483628357	ALLSLE3KK	0.996720244349205	ALLSLE3KK	0.999726516437329	ALLSLE3KK	0.999647560876779	ALLSLE3KK	0.997543178483944	ALLSLE3KK
1.5887.5887.2	7,Phospho[T];	Phospho of T@7[0.0];	ALLSLDTKK	1	44.79	1067.56329975828	0	0	17.4336738828852	15.3602315866885	0.12575215962459	3165595	150.15	0.0010778	16.396	2	ALLSLDTKK	IPI:A1	ALLSLDT2KK	1	S4(0) T7(1)	T7	190.939627768416	0.999999955582319	1	ALLSLD3KK	0.999999997061629	ALLSLD3KK	0.999999958711275	ALLSLD3KK	0.999999996861504	ALLSLD3KK	0.999999996138698	ALLSLD3KK	0.999999964632557	ALLSLD3KK
1.5888.5888.2	7,Phospho[S];	Phospho of S@7[0.0];	ALLSLESRK	1	44.795	1096.48608600293	0	0	16.0729754542624	13.1579351721139	0.0542018476221191	181079	150.15	0.00074941	10.77	2	ALLSLESRK	IPI:A1	ALLSLES2RK	1	S4(0) S7(1)	S7	162.297845967488	0.999982003759514	1	ALLSLE2RK	0.999999966233232	ALLSLE2RK	0.999999767741377	ALLSLE2RK	0.999998241274774	ALLSLE2RK	0.99999839131175	ALLSLE2RK	0.999980325340397	ALLSLE2RK
1.5891.5891.2	7,Phospho[T];	Phospho of T@7[0.0];	ALLSLTTKK	1	44.811	1055.51056478227	0	0	14.8894621799484	0	0	0	94.692	0.033512	17.03	2	ALLSLTTKK	IPI:A1	ALLSLTT2KK	1	S4(0.002) T6(0.499) T7(0.499)	T6	147.351320292974	0.499146850620598	0.499	ALLSLT3KK	0.770394539763379	ALLSLT3KK	0.550118442313671	ALLSLT3KK	0.735156982199323	ALLSLT3KK	0.686066103982885	ALLSLT3KK	0.56005286918188	ALLSL3TKK
1.5894.5894.2	7,Phospho[Y];	Phospho of Y@7[0.0];	ALLSLKYEK	1	44.834	1143.59388634409	0	0	17.4613861149805	15.1886223647702	0.103027045225926	2777864	154.49	0.00067359	23.427	2	ALLSLKYEK	IPI:A1	ALLSLKY2EK	1	S4(0) Y7(1)	Y7	379.620196641341	1	1	ALLSLK4EK	1	ALLSLK4EK	1	ALLSLK4EK	1	ALLSLK4EK	1	ALLSLK4EK	1	ALLSLK4EK
1.5897.5897.2	7,Phospho[T];	Phospho of T@7[0.0];	ALLSLHTPK	1	44.849	1058.5935442555	0	0	15.5594638789704	12.6092365412122	0.0523278085094404	152165	117.25	0.0028801	12.817	2	ALLSLHTPK	IPI:A1	ALLSLHT2PK	1	S4(0) T7(1)	T7	206.730431314101	0.999987570633802	1	ALLSLH3PK	0.999999999374984	ALLSLH3PK	0.999996348232413	ALLSLH3PK	0.999999998428446	ALLSLH3PK	0.999999997001637	ALLSLH3PK	0.999994625183253	ALLSLH3PK
1.5901.5901.2	7,Phospho[S];	Phospho of S@7[0.0];	ALLSLDSRK	1	44.877	1081.55264419986	0	0	15.1448727031889	13.0983522763322	0.129183626329992	361495	123.62	0.0023145	25.805	2	ALLSLDSRK	IPI:A1	ALLSLDS2RK	1	S4(0) S7(1)	S7	209.13359943263	0.999999953199766	1	ALLSLD2RK	0.999999999463121	ALLSLD2RK	0.999999987037986	ALLSLD2RK	0.999999998325438	ALLSLD2RK	0.999999998675583	ALLSLD2RK	0.999999940826889	ALLSLD2RK
1.5907.5907.2	7,Phospho[Y];	Phospho of Y@7[0.0];	ALLSLHYK	1	44.917	1023.58414046507	0	0	16.4880824124891	11.7047664016855	0.0083682038541263	83559.3	85.064	0.03686	60.39	2	ALLSLHYK	IPI:A1	ALLSLHY2K	1	S4(0) Y7(1)	Y7	307.935830762604	0.999999999999979	1	ALLSLH4K	1	ALLSLH4K	0.999999999999972	ALLSLH4K	1	ALLSLH4K	1	ALLSLH4K	0.999999999999997	ALLSLH4K
1.5911.5911.2	7,Phospho[T];	Phospho of T@7[0.0];	ALLSLHTCK	1	44.945	1063.57434869022	0	0	17.2666306111561	13.9184287235117	0.0351474964629595	620751	107.06	0.0052241	17.005	2	ALLSLHTCK	IPI:A1	ALLSLHT2CK	1	S4(0) T7(1)	T7	184.396292061056	0.999985162212289	1	ALLSLH3CK	0.999999997129033	ALLSLH3CK	0.999987642313382	ALLSLH3CK	0.999999996718069	ALLSLH3CK	0.999999994861125	ALLSLH3CK	0.999991867143621	ALLSLH3CK
1.5914.5914.2	7,Phospho[Y];	Phospho of Y@7[0.0];	ALLSLKYTK	1	44.96	1117.42075335201	0	0	15.7143400982273	11.4466805287342	0.0140145448684755	53412	144.09	0.0011337	13.817	2	ALLSLKYTK	IPI:A1	ALLSLKY2TK	1	S4(0) Y7(1) T8(0)	Y7	336.559551294629	0.999996370789267	1	ALLSLK4TK	0.999999999998803	ALLSLK4TK	0.999999957978077	ALLSLK4TK	0.999999999952184	ALLSLK4TK	0.999999999735206	ALLSLK4TK	0.99999951160597	ALLSLK4TK
1.5917.5917.2	7,Phospho[T];	Phospho of T@7[0.0];	ALLSLKTCK	1	44.983	1054.64254659861	0	0	16.7412134305202	13.0225799475185	0.0242671066118751	176488	118.28	0.0095509	17.4	2	ALLSLKTCK	IPI:A1	ALLSLKT2CK	1	S4(0) T7(1)	T7	185.987082091041	0.999999934956556	1	ALLSLK3CK	0.99999999784679	ALLSLK3CK	0.999999964045956	ALLSLK3CK	0.999999996349756	ALLSLK3CK	0.999999989857976	ALLSLK3CK	0.999999978341657	ALLSLK3CK
1.5929.5929.2	7,Phospho[S];	Phospho of S@7[0.0];	ALLSLDSRK	1	45.061	1081.55264419986	0	0	16.2311013948396	14.0644227788094	0.114557475095592	974859	130.41	0.0018789	29.828	2	ALLSLDSRK	IPI:A1	ALLSLDS2RK	1	S4(0) S7(1)	S7	188.50246905599	0.999987983235423	1	ALLSLD2RK	0.999999308907115	ALLSLD2RK	0.999996778963718	ALLSLD2RK	0.999997586106079	ALLSLD2RK	0.999997330307585	ALLSLD2RK	0.999989188340193	ALLSLD2RK
1.5931.5931.2	7,Phospho[S];	Phospho of S@7[0.0];	ALLSLASHK	1	45.072	1018.52045596898	0	0	16.3903329912004	14.3669698577197	0.132210076414677	1123281	144.55	0.0012572	31.105	2	ALLSLASHK	IPI:A1	ALLSLAS2HK	1	S4(0) S7(1)	S7	204.105266728698	0.999999999627519	1	ALLSLA2HK	0.999999999998901	ALLSLA2HK	0.999999999855906	ALLSLA2HK	0.999999999997651	ALLSLA2HK	0.999999999997026	ALLSLA2HK	0.999999999721718	ALLSLA2HK
1.5933.5933.2	7,Phospho[T];	Phospho of T@7[0.0];	ALLSLKTPK	1	45.082	1047.68326926061	0	0	14.5768859018964	12.0635517682919	0.080997731278887	69333.6	110.66	0.015877	35.717	2	ALLSLKTPK	IPI:A1	ALLSLKT2PK	1	S4(0) T7(1)	T7	263.340435127144	0.999994174172834	1	ALLSLK3PK	0.9999999997794	ALLSLK3PK	0.99999933112077	ALLSLK3PK	0.999999998677892	ALLSLK3PK	0.999999994163311	ALLSLK3PK	0.99999896818792	ALLSLK3PK
1.5937.5937.2	7,Phospho[Y];	Phospho of Y@7[0.0];	ALLSLHYK	1	45.11	1023.58414046507	0	0	16.2260409243499	11.6429994125139	0.0102237532928566	70863.4	87.323	0.03438	58.012	2	ALLSLHYK	IPI:A1	ALLSLHY2K	1	S4(0) Y7(1)	Y7	312.114995811277	0.999999999999985	1	ALLSLH4K	1	ALLSLH4K	0.99999999999998	ALLSLH4K	1	ALLSLH4K	1	ALLSLH4K	0.999999999999998	ALLSLH4K
1.5947.5947.2	7,Phospho[T];	Phospho of T@7[0.0];	ALLSLHTPK	1	45.176	1058.55238459316	0	0	17.6683376975679	15.7341872631782	0.144547018850347	3456125	107.51	0.0051187	25.506	2	ALLSLHTPK	IPI:A1	ALLSLHT2PK	1	S4(0.003) T7(0.997)	T7	229.938366715895	0.997023730958186	0.997	ALLSLH3PK	0.999999997156338	ALLSLH3PK	0.999391662884409	ALLSLH3PK	0.999999990915094	ALLSLH3PK	0.999999979500529	ALLSLH3PK	0.998995653147411	ALLSLH3PK
1.5948.5948.2	7,Phospho[T];	Phospho of T@7[0.0];	ALLSLETRK	1	45.181	1107.63651125665	0	0	15.3821191249968	12.9770635562454	0.0902604798082608	167774	167.09	0.0002124	15.872	2	ALLSLETRK	IPI:A1	ALLSLET2RK	1	S4(0) T7(1)	T7	232.321397081996	0.99999999984436	1	ALLSLE3RK	0.99999999999974	ALLSLE3RK	0.999999999992763	ALLSLE3RK	0.999999999996208	ALLSLE3RK	0.999999999996855	ALLSLE3RK	0.999999999812341	ALLSLE3RK
1.5954.5954.2	7,Phospho[T];	Phospho of T@7[0.0];	ALLSLHTPK	1	45.224	1058.55313046893	0	0	17.6045296575805	15.7178741769398	0.15157791729868	3181963	130.09	0.0012419	30.227	2	ALLSLHTPK	IPI:A1	ALLSLHT2PK	1	S4(0) T7(1)	T7	265.504530219505	0.999999984744155	1	ALLSLH3PK	0.999999999999981	ALLSLH3PK	0.999999996440335	ALLSLH3PK	0.999999999999946	ALLSLH3PK	0.99999999999989	ALLSLH3PK	0.99999999436556	ALLSLH3PK
1.5956.5956.2	7,Phospho[T];	Phospho of T@7[0.0];	ALLSLETRK	1	45.234	1108.45677678158	0	0	16.123291979627	13.703357156141	0.0889274132493009	321105	196.07	3.9175e-07	35.316	2	ALLSLETRK	IPI:A1	ALLSLET2RK	1	S4(0) T7(1)	T7	206.853634696351	0.999999999711095	1	ALLSLE3RK	0.999999999997604	ALLSLE3RK	0.99999999997739	ALLSLE3RK	0.999999999976534	ALLSLE3RK	0.999999999980134	ALLSLE3RK	0.99999999965873	ALLSLE3RK
1.5960.5960.2	7,Phospho[S];	Phospho of S@7[0.0];	ALLSLASHK	1	45.262	1018.52262934162	0	0	17.8245935602826	15.7340351363131	0.123618085237639	4401758	135.8	0.001983	32.483	2	ALLSLASHK	IPI:A1	ALLSLAS2HK	1	S4(0) S7(1)	S7	229.01763489762	0.999999999794561	1	ALLSLA2HK	0.99999999999982	ALLSLA2HK	0.999999999934482	ALLSLA2HK	0.999999999999553	ALLSLA2HK	0.999999999999482	ALLSLA2HK	0.999999999828992	ALLSLA2HK
1.5962.5962.2	7,Phospho[Y];	Phospho of Y@7[0.0];	ALLSLHYEK	1	45.273	1152.55911907767	0	0	16.5324056058299	14.2623996489613	0.103311564667855	1079500	129.29	0.00047536	27.688	2	ALLSLHYEK	IPI:A1	ALLSLHY2EK	1	S4(0) Y7(1)	Y7	362.883970144242	1	1	ALLSLH4EK	1	ALLSLH4EK	1	ALLSLH4EK	1	ALLSLH4EK	1	ALLSLH4EK	1	ALLSLH4EK
1.5971.5971.2	7,Phospho[T];	Phospho of T@7[0.0];	ALLSLDTRK	1	45.335	1095.57040168277	0	0	16.6143031587931	14.4883216396574	0.119315800033772	1415076	121.6	0.0041341	7.2022	2	ALLSLDTRK	IPI:A1	ALLSLDT2RK	1	S4(0) T7(1)	T7	169.248881895998	0.999987955440445	1	ALLSLD3RK	0.99999981505865	ALLSLD3RK	0.999994015809091	ALLSLD3RK	0.999999659887762	ALLSLD3RK	0.999999657450774	ALLSLD3RK	0.999988053741639	ALLSLD3RK
1.5972.5972.2	7,Phospho[S];	Phospho of S@7[0.0];	ALLSLESHK	1	45.34	1077.59463688977	0	0	14.7121382654373	10.8409041534828	0.0208326437396093	30149.8	115.18	0.006639	17.719	2	ALLSLESHK	IPI:A1	ALLSLES2HK	1	S4(0.004) S7(0.996)	S7	161.519681461469	0.996035767487572	0.996	ALLSLE2HK	0.999923862138691	ALLSLE2HK	0.996221725851857	ALLSLE2HK	0.999920575094396	ALLSLE2HK	0.999915234504234	ALLSLE2HK	0.996317810240171	ALLSLE2HK
1.5974.5974.2	7,Phospho[Y];	Phospho of Y@7[0.0];	ALLSLHYK	1	45.35	1024.56257627164	0	0	14.4940543101291	9.55566190921102	0.0071661093481273	14124.4	81.32	0.04097	40.374	2	ALLSLHYK	IPI:A1	ALLSLHY2K	1	S4(0) Y7(1)	Y7	281.226611469794	0.999999999999962	1	ALLSLH4K	1	ALLSLH4K	0.99999999999995	ALLSLH4K	1	ALLSLH4K	1	ALLSLH4K	0.999999999999994	ALLSLH4K
1.5979.5979.2	7,Phospho[Y];	Phospho of Y@7[0.0];	ALLSLHYEK	1	45.391	1152.55846046331	0	0	17.7055382601303	15.3434901911093	0.0942270419539971	3081138	151.97	0.00016683	21.753	2	ALLSLHYEK	IPI:A1	ALLSLHY2EK	1	S4(0) Y7(1)	Y7	396.76684820306	1	1	ALLSLH4EK	1	ALLSLH4EK	1	ALLSLH4EK	1	ALLSLH4EK	1	ALLSLH4EK	1	ALLSLH4EK
1.5981.5981.2	7,Phospho[S];	Phospho of S@7[0.0];	ALLSLHSCK	1	45.408	1048.53208904913	0	0	18.012856492252	14.6830664461388	0.0358006207581315	1193062	111.86	0.0081485	9.3317	2	ALLSLHSCK	IPI:A1	ALLSLHS2CK	1	S4(0) S7(1)	S7	186.209143417809	0.999999936059698	1	ALLSLH2CK	0.999999999902072	ALLSLH2CK	0.999999957233617	ALLSLH2CK	0.999999999867688	ALLSLH2CK	0.999999999915153	ALLSLH2CK	0.999999900290064	ALLSLH2CK
1.5982.5982.2	7,Phospho[T];	Phospho of T@7[0.0];	ALLSLETRK	1	45.413	1111.46123977343	0	0	16.4909719722344	13.4924636568725	0.0498613903916544	340394	173.24	0.00013705	25.504	2	ALLSLETRK	IPI:A1	ALLSLET2RK	1	S4(0) T7(1)	T7	202.625897994833	0.999999926510476	1	ALLSLE3RK	0.999999999830631	ALLSLE3RK	0.999999996344405	ALLSLE3RK	0.99999999761625	ALLSLE3RK	0.999999997975138	ALLSLE3RK	0.999999913485149	ALLSLE3RK
1.5987.5987.2	7,Phospho[T];	Phospho of T@7[0.0];	ALLSLHTPK	1	45.447	1058.55219028995	0	0	17.4332451772246	15.5487723522366	0.151909121017035	2669537	141.89	0.00074742	36.721	2	ALLSLHTPK	IPI:A1	ALLSLHT2PK	1	S4(0.003) T7(0.997)	T7	233.55926480789	0.997241130911507	0.997	ALLSLH3PK	0.999999997548643	ALLSLH3PK	0.999450417701836	ALLSLH3PK	0.99999999197878	ALLSLH3PK	0.999999981594696	ALLSLH3PK	0.999085278906955	ALLSLH3PK
1.5999.5999.2	7,Phospho[S];	Phospho of S@7[0.0];	ALLSLESHK	1	45.524	1076.46825285871	0	0	16.9126229568727	13.7321672091629	0.0415667068722274	484086	155.53	0.00072171	32.422	2	ALLSLESHK	IPI:A1	ALLSLES2HK	1	S4(0) S7(1)	S7	259.719643351876	0.999999999921424	1	ALLSLE2HK	0.999999999999632	ALLSLE2HK	0.999999999925677	ALLSLE2HK	0.999999999999614	ALLSLE2HK	0.999999999999585	ALLSLE2HK	0.999999999927862	ALLSLE2HK
1.6000.6000.2	7,Phospho[T];	Phospho of T@7[0.0];	ALLSLDTRK	1	45.529	1095.56956121431	0	0	17.4364768897737	15.3281713451555	0.12144357290439	3184556	167.09	0.0002124	6.3341	2	ALLSLDTRK	IPI:A1	ALLSLDT2RK	1	S4(0) T7(1)	T7	208.667876303631	0.999999951664138	1	ALLSLD3RK	0.999999999333037	ALLSLD3RK	0.99999997805287	ALLSLD3RK	0.999999998658458	ALLSLD3RK	0.999999998647426	ALLSLD3RK	0.999999952109179	ALLSLD3RK
1.6002.6002.2	7,Phospho[Y];	Phospho of Y@7[0.0];	ALLSLHYK	1	45.54	1021.61898352949	0	0	14.6950986727704	9.19304476148557	0.0040783861867174	9828.53	77.674	0.045101	42.041	2	ALLSLHYK	IPI:A1	ALLSLHY2K	1	S4(0) Y7(1)	Y7	285.232326282513	0.999999999999974	1	ALLSLH4K	1	ALLSLH4K	0.999999999999966	ALLSLH4K	1	ALLSLH4K	1	ALLSLH4K	0.999999999999996	ALLSLH4K
1.6005.6005.2	7,Phospho[Y];	Phospho of Y@7[0.0];	ALLSLHYEK	1	45.563	1152.55846046331	0	0	18.0363006396617	15.6957083924941	0.0962706053500418	4642837	131.41	0.00044225	23.513	2	ALLSLHYEK	IPI:A1	ALLSLHY2EK	1	S4(0) Y7(1)	Y7	373.58116939853	1	1	ALLSLH4EK	1	ALLSLH4EK	1	ALLSLH4EK	1	ALLSLH4EK	1	ALLSLH4EK	1	ALLSLH4EK
1.6012.6012.2	7,Phospho[S];	Phospho of S@7[0.0];	ALLSLDSHK	1	45.607	1063.57896812938	0	0	15.7430702496997	12.5663747533494	0.0417233023729631	143444	155	0.00074612	35.474	2	ALLSLDSHK	IPI:A1	ALLSLDS2HK	1	S4(0) S7(1)	S7	207.978573914383	0.999999999739628	1	ALLSLD2HK	0.999999999999063	ALLSLD2HK	0.999999999775542	ALLSLD2HK	0.999999999998947	ALLSLD2HK	0.999999999998826	ALLSLD2HK	0.999999999773042	ALLSLD2HK
1.6015.6015.2	7,Phospho[T];	Phospho of T@7[0.0];	ALLSLETRK	1	45.623	1111.46123977343	0	0	13.7277836577762	10.569937255857	0.0425172075307108	20406	148.56	0.0011593	12.042	2	ALLSLETRK	IPI:A1	ALLSLET2RK	1	S4(0) T7(1)	T7	188.50246905599	0.999987983235423	1	ALLSLE3RK	0.999999969549561	ALLSLE3RK	0.999999502275012	ALLSLE3RK	0.999999459655472	ALLSLE3RK	0.99999945154944	ALLSLE3RK	0.999988179597633	ALLSLE3RK
1.6018.6018.2	7,Phospho[T];	Phospho of T@7[0.0];	ALLSLHTPK	1	45.646	1058.57716802331	0	0	17.4638100096297	13.7344710953622	0.0240087024021661	503495	65.933	0.087696	16.773	2	ALLSLHTPK	IPI:A1	ALLSLHT2PK	1	S4(0.995) T7(0.005)	S4	117.415186757718	0.994951676118614	0.995	ALL2LHTPK	0.851483933795821	ALL2LHTPK	0.987525636087858	ALL2LHTPK	0.928689988705246	ALL2LHTPK	0.958098575920598	ALL2LHTPK	0.990733281007317	ALL2LHTPK
1.6029.6029.2	7,Phospho[S];	Phospho of S@7[0.0];	ALLSLESHK	1	45.719	1076.5262310214	0	0	17.7171866562933	15.7254851087627	0.136463029454397	4423202	144.55	0.0012572	27.784	2	ALLSLESHK	IPI:A1	ALLSLES2HK	1	S4(0) S7(1)	S7	206.192473941588	0.999999999692887	1	ALLSLE2HK	0.999999999992714	ALLSLE2HK	0.99999999970462	ALLSLE2HK	0.999999999992468	ALLSLE2HK	0.999999999992071	ALLSLE2HK	0.999999999710724	ALLSLE2HK
1.6031.6031.2	7,Phospho[Y];	Phospho of Y@7[0.0];	ALLSLHYAK	1	45.73	1094.55239447749	0	0	16.4723724528517	14.1396041514815	0.0970267756083793	1030866	116.88	0.0011048	15.557	2	ALLSLHYAK	IPI:A1	ALLSLHY2AK	1	S4(0) Y7(1)	Y7	257.292806037657	0.999999999980873	1	ALLSLH4AK	1	ALLSLH4AK	0.999999999985646	ALLSLH4AK	1	ALLSLH4AK	1	ALLSLH4AK	0.99999999999673	ALLSLH4AK
1.6036.6036.2	7,Phospho[Y];	Phospho of Y@7[0.0];	ALLSLHYDK	1	45.763	1138.54140820495	0	0	17.0842935651904	14.9623272297418	0.119795837962983	1738625	118.06	0.0010041	12.81	2	ALLSLHYDK	IPI:A1	ALLSLHY2DK	1	S4(0) Y7(1)	Y7	346.851803191152	0.99999999999997	1	ALLSLH4DK	1	ALLSLH4DK	0.999999999999961	ALLSLH4DK	1	ALLSLH4DK	1	ALLSLH4DK	0.999999999999998	ALLSLH4DK
1.6037.6037.2	7,Phospho[Y];	Phospho of Y@7[0.0];	ALLSLHYAK	1	45.769	1094.55239447749	0	0	16.7819600271608	14.5132417508671	0.103444682651166	1437034	151.56	0.0001704	18.013	2	ALLSLHYAK	IPI:A1	ALLSLHY2AK	1	S4(0) Y7(1)	Y7	366.966911691117	1	1	ALLSLH4AK	1	ALLSLH4AK	1	ALLSLH4AK	1	ALLSLH4AK	1	ALLSLH4AK	1	ALLSLH4AK
1.6044.6044.2	7,Phospho[Y];	Phospho of Y@7[0.0];	ALLSLEYHK	1	45.813	1152.55846046331	0	0	15.5421791634972	13.3547853507232	0.112208805029481	431676	121.62	0.00069907	16.051	2	ALLSLEYHK	IPI:A1	ALLSLEY2HK	1	S4(0) Y7(1)	Y7	322.268000908299	1	1	ALLSLE4HK	1	ALLSLE4HK	0.999999999999998	ALLSLE4HK	1	ALLSLE4HK	1	ALLSLE4HK	1	ALLSLE4HK
1.6047.6047.2	7,Phospho[S];	Phospho of S@7[0.0];	ALLSLDSHK	1	45.836	1063.57896812938	0	0	16.4781435818753	13.1906044730453	0.0373456399622157	225254	144.55	0.0012572	25.022	2	ALLSLDSHK	IPI:A1	ALLSLDS2HK	1	S4(0) S7(1)	S7	257.574922896794	0.999999999907315	1	ALLSLD2HK	0.999999999999974	ALLSLD2HK	0.99999999992473	ALLSLD2HK	0.99999999999997	ALLSLD2HK	0.999999999999964	ALLSLD2HK	0.999999999926814	ALLSLD2HK
1.6062.6062.2	7,Phospho[Y];	Phospho of Y@7[0.0];	ALLSLQYHK	1	45.932	1151.57482916734	0	0	15.5142421921067	13.5424055355184	0.139200956932788	496068	147.52	0.00020539	26.206	2	ALLSLQYHK	IPI:A1	ALLSLQY2HK	1	S4(0) Y7(1)	Y7	299.763145023572	0.999999999982401	1	ALLSLQ4HK	1	ALLSLQ4HK	0.999999999971556	ALLSLQ4HK	1	ALLSLQ4HK	1	ALLSLQ4HK	0.999999999998602	ALLSLQ4HK
1.6066.6066.2	7,Phospho[Y];	Phospho of Y@7[0.0];	ALLSLHYDK	1	45.961	1138.54140820495	0	0	17.955394973369	15.8481026011643	0.121566678535334	4316074	109.71	0.0017191	13.805	2	ALLSLHYDK	IPI:A1	ALLSLHY2DK	1	S4(0) Y7(1)	Y7	350.679879520376	0.999999999999978	1	ALLSLH4DK	1	ALLSLH4DK	0.99999999999997	ALLSLH4DK	1	ALLSLH4DK	1	ALLSLH4DK	0.999999999999999	ALLSLH4DK
1.6067.6067.2	7,Phospho[Y];	Phospho of Y@7[0.0];	ALLSLHYAK	1	45.966	1094.55239447749	0	0	17.3521776577754	14.9727270035856	0.0926014337498892	2171079	150.88	0.00017628	33.158	2	ALLSLHYAK	IPI:A1	ALLSLHY2AK	1	S4(0) Y7(1)	Y7	375.140838630231	1	1	ALLSLH4AK	1	ALLSLH4AK	1	ALLSLH4AK	1	ALLSLH4AK	1	ALLSLH4AK	1	ALLSLH4AK
1.6071.6071.2	7,Phospho[Y];	Phospho of Y@7[0.0];	ALLSLEYKK	1	45.994	1143.59658219332	0	0	16.9636	14.7763310159787	0.11222695976333	1727010	102.41	0.005181	14.972	2	ALLSLEYKK	IPI:A1	ALLSLEY2KK	1	S4(0) Y7(1)	Y7	272.015776407555	0.999999999969501	1	ALLSLE4KK	1	ALLSLE4KK	0.999999999639692	ALLSLE4KK	1	ALLSLE4KK	1	ALLSLE4KK	0.999999999997395	ALLSLE4KK
1.6077.6077.2	7,Phospho[T];	Phospho of T@7[0.0];	ALLSLETHK	1	46.034	1091.63498810607	0	0	15.9134417010833	13.228205752949	0.0682050992317156	201992	156.58	0.00034062	33.068	2	ALLSLETHK	IPI:A1	ALLSLET2HK	1	S4(0) T7(1)	T7	284.115310547635	0.999999999946513	1	ALLSLE3HK	0.999999999999634	ALLSLE3HK	0.999999999933499	ALLSLE3HK	0.999999999999705	ALLSLE3HK	0.999999999999685	ALLSLE3HK	0.999999999950481	ALLSLE3HK
1.6081.6081.2	7,Phospho[S];	Phospho of S@7[0.0];	ALLSLPSKK	1	46.055	1033.65389232181	0	0	13.9915300945109	0	0	0	42.336	0.28446	7.6435	2	ALLSLPSKK	IPI:A1	ALLSLPS2KK	1	S4(0.5) S7(0.5)	S4	72.7195884557552	0.5	0.5	ALL2LPSKK	0.998265169393949	ALL2LPSKK	0.999386169416789	ALLSLP2KK	0.736757172257227	ALLSLP2KK	0.741510050681564	ALL2LPSKK	0.506162301121365	ALL2LPSKK
1.6083.6083.2	7,Phospho[Y];	Phospho of Y@7[0.0];	ALLSLRYEK	1	46.072	1171.60021639005	0	0	17.7905528227861	15.4716845969523	0.0983848720734699	3357654	219.19	9.3066e-12	44.502	2	ALLSLRYEK	IPI:A1	ALLSLRY2EK	1	S4(0) Y7(1)	Y7	375.536301514778	0.999999999999984	1	ALLSLR4EK	1	ALLSLR4EK	0.999999999999947	ALLSLR4EK	1	ALLSLR4EK	1	ALLSLR4EK	0.999999999999999	ALLSLR4EK
1.6084.6084.2	7,Phospho[S];	Phospho of S@7[0.0];	ALLSLHSCK	1	46.078	1048.53208904913	0	0	16.1411082384624	12.5645397825311	0.0279715192552196	150425	115.91	0.0063029	15.095	2	ALLSLHSCK	IPI:A1	ALLSLHS2CK	1	S4(0) S7(1)	S7	206.192473941588	0.999999942614098	1	ALLSLH2CK	0.999999999981507	ALLSLH2CK	0.999999964165294	ALLSLH2CK	0.999999999973668	ALLSLH2CK	0.999999999969182	ALLSLH2CK	0.999999953401047	ALLSLH2CK
1.6087.6087.2	7,Phospho[T];	Phospho of T@7[0.0];	ALLSLCTHK	1	46.093	1064.62911904036	0	0	15.0425827706972	0	0	0	61.344	0.30535	8.1064	2	ALLSLCTHK	IPI:A1	ALLSLCT2HK	1	S4(0.006) T7(0.994)	T7	132.321913888012	0.994415199605056	0.994	ALLSLC3HK	0.996257034123402	ALLSLC3HK	0.995210053915509	ALLSLC3HK	0.995641761104492	ALLSLC3HK	0.995586747475215	ALLSLC3HK	0.994485389035293	ALLSLC3HK
1.6089.6089.2	7,Phospho[Y];	Phospho of Y@7[0.0];	ALLSLRYK	1	46.111	1042.55774715459	0	0	16.692894158169	14.3953211035856	0.100502461968563	1444476	124.59	0.032961	9.8734	2	ALLSLRYK	IPI:A1	ALLSLRY2K	1	S4(0) Y7(1)	Y7	253.077344912116	0.999996367624782	1	ALLSLR4K	0.99999999999385	ALLSLR4K	0.999995646519396	ALLSLR4K	0.999999999994869	ALLSLR4K	0.999999999955035	ALLSLR4K	0.999999796611023	ALLSLR4K
1.6090.6090.2	7,Phospho[T];	Phospho of T@7[0.0];	ALLSLTTHK	1	46.116	1062.54603097189	0	0	14.9339055698089	13.264720297736	0.188400498274754	345469	112.71	0.0039238	34.613	2	ALLSLTTHK	IPI:A1	ALLSLTT2HK	1	S4(0) T6(0.997) T7(0.003)	T6	192.60984672296	0.997116636556908	0.997	ALLSL3THK	0.999873955076707	ALLSL3THK	0.997110234410251	ALLSL3THK	0.99987589163217	ALLSL3THK	0.99988591613282	ALLSL3THK	0.996865314344944	ALLSL3THK
1.6093.6093.2	7,Phospho[Y];	Phospho of Y@7[0.0];	ALLSLQYHK	1	46.132	1151.57482916734	0	0	15.5711251013784	13.6115686335287	0.140920910016308	502965	111.82	0.001539	9.5196	2	ALLSLQYHK	IPI:A1	ALLSLQY2HK	1	S4(0) Y7(1)	Y7	278.667350976767	0.999999999981717	1	ALLSLQ4HK	1	ALLSLQ4HK	0.999999999971432	ALLSLQ4HK	1	ALLSLQ4HK	1	ALLSLQ4HK	0.999999999997621	ALLSLQ4HK
1.6096.6096.2	7,Phospho[S];	Phospho of S@7[0.0];	ALLSLKSCK	1	46.155	1041.53020862282	0	0	16.9386127238383	14.7770893898859	0.11514957610635	1909521	113.67	0.0065956	18.187	2	ALLSLKSCK	IPI:A1	ALLSLKS2CK	1	S4(0) S7(1)	S7	181.881705662211	0.999999910757139	1	ALLSLK2CK	0.999999999184491	ALLSLK2CK	0.999999949606279	ALLSLK2CK	0.999999998685351	ALLSLK2CK	0.999999998284024	ALLSLK2CK	0.999999934867085	ALLSLK2CK
1.6101.6101.2	7,Phospho[Y];	Phospho of Y@7[0.0];	ALLSLEYKK	1	46.189	1143.59658219332	0	0	17.7719677969227	15.6083668254891	0.114910585385096	4043191	117.04	0.0024119	18.578	2	ALLSLEYKK	IPI:A1	ALLSLEY2KK	1	S4(0) Y7(1)	Y7	307.831218318523	0.999999999990076	1	ALLSLE4KK	1	ALLSLE4KK	0.999999999837709	ALLSLE4KK	1	ALLSLE4KK	1	ALLSLE4KK	0.999999999999228	ALLSLE4KK
1.6102.6102.2	7,Phospho[T];	Phospho of T@7[0.0];	ALLSLRTCK	1	46.194	1085.44867676669	0	0	16.0181106269775	14.1437760900891	0.153457052881821	713703	174.87	0.00020315	21.769	2	ALLSLRTCK	IPI:A1	ALLSLRT2CK	1	S4(0.004) T7(0.996)	T7	142.86839865736	0.996052013642179	0.996	ALLSLR3CK	0.999998611634734	ALLSLR3CK	0.999364967609267	ALLSLR3CK	0.999994417984431	ALLSLR3CK	0.99999083285853	ALLSLR3CK	0.997909060154435	ALLSLR3CK
1.6105.6105.2	7,Phospho[Y];	Phospho of Y@7[0.0];	ALLSLDYHK	1	46.21	1138.54140820495	0	0	16.3832040361111	14.3587837995562	0.132070390580635	1026733	65.252	0.033686	13.906	2	ALLSLDYHK	IPI:A1	ALLSLDY2HK	1	S4(0) Y7(1)	Y7	273.779649120639	0.999996101464254	1	ALLSLD4HK	0.999999999999312	ALLSLD4HK	0.999992884463715	ALLSLD4HK	0.999999999999623	ALLSLD4HK	0.99999999999623	ALLSLD4HK	0.999999836415317	ALLSLD4HK
1.6108.6108.2	7,Phospho[T];	Phospho of T@7[0.0];	ALLSLETHK	1	46.233	1090.54289358781	0	0	16.1414618339859	14.2865448621321	0.156465933212029	963400	131.83	0.0011692	34.013	2	ALLSLETHK	IPI:A1	ALLSLET2HK	1	S4(0) T7(1)	T7	279.766181389897	0.999999979657528	1	ALLSLE3HK	0.999999999892952	ALLSLE3HK	0.999999974791942	ALLSLE3HK	0.999999999913563	ALLSLE3HK	0.999999999927652	ALLSLE3HK	0.999999975695959	ALLSLE3HK
1.6110.6110.2	7,Phospho[Y];	Phospho of Y@7[0.0];	ALLSLNYHK	1	46.244	1136.4656832736	0	0	15.7243256190664	11.605773343069	0.0162680490471149	55090.3	143.85	0.00024782	19.511	2	ALLSLNYHK	IPI:A1	ALLSLNY2HK	1	S4(0) Y7(1)	Y7	283.195559254501	0.999999999987094	1	ALLSLN4HK	1	ALLSLN4HK	0.999999999988033	ALLSLN4HK	1	ALLSLN4HK	1	ALLSLN4HK	0.999999999998647	ALLSLN4HK
1.6113.6113.2	7,Phospho[S];	Phospho of S@7[0.0];	ALLSLHSCK	1	46.267	1048.53208904913	0	0	16.2441377125502	13.3472486590253	0.0551946608822423	298806	136.49	0.0019255	16.398	2	ALLSLHSCK	IPI:A1	ALLSLHS2CK	1	S4(0) S7(1)	S7	156.609979724847	0.999974997588285	1	ALLSLH2CK	0.999999987387966	ALLSLH2CK	0.999983059197186	ALLSLH2CK	0.999999983355291	ALLSLH2CK	0.999999979871403	ALLSLH2CK	0.999980796387643	ALLSLH2CK
1.6114.6114.2	7,Phospho[T];	Phospho of T@7[0.0];	ALLSLATHK	1	46.273	1030.58142785118	0	0	14.9359507517336	12.2123601377589	0.0656386477502148	73062.9	125.23	0.0014458	29.743	2	ALLSLATHK	IPI:A1	ALLSLAT2HK	1	S4(0) T7(1)	T7	209.525574902384	0.999999954454309	1	ALLSLA3HK	0.999999998213136	ALLSLA3HK	0.999999957425919	ALLSLA3HK	0.999999998101447	ALLSLA3HK	0.999999997706078	ALLSLA3HK	0.999999963048538	ALLSLA3HK
1.6115.6115.2	7,Phospho[Y];	Phospho of Y@7[0.0];	ALLSLEYRK	1	46.278	1171.60021639005	0	0	15.0711622047795	12.8812805298139	0.111929991953953	276033	167.9	6.7588e-05	8.3166	2	ALLSLEYRK	IPI:A1	ALLSLEY2RK	1	S4(0) Y7(1)	Y7	356.881223885909	0.999999999999986	1	ALLSLE4RK	1	ALLSLE4RK	0.999999999999998	ALLSLE4RK	1	ALLSLE4RK	1	ALLSLE4RK	0.999999999999999	ALLSLE4RK
1.6117.6117.2	7,Phospho[Y];	Phospho of Y@7[0.0];	ALLSLTYKK	1	46.288	1116.60363632985	0	0	14.5126944096933	10.0652096396393	0.011707978224293	14557.1	141.39	2.0861e-06	8.2726	2	ALLSLTYKK	IPI:A1	ALLSLTY2KK	1	S4(0) T6(0.002) Y7(0.998)	Y7	305.703252731399	0.998490577499144	0.998	ALLSLT4KK	0.999999999894573	ALLSLT4KK	0.999173034341184	ALLSLT4KK	0.999999999844967	ALLSLT4KK	0.999999995544665	ALLSLT4KK	0.999977197919484	ALLSLT4KK
1.6119.6119.2	7,Phospho[Y];	Phospho of Y@7[0.0];	ALLSLQYHK	1	46.306	1151.57482916734	0	0	17.783185604656	15.8432264091553	0.143709813665048	4260823	121.62	0.00069907	22.622	2	ALLSLQYHK	IPI:A1	ALLSLQY2HK	1	S4(0) Y7(1)	Y7	310.042763995529	0.999999999991518	1	ALLSLQ4HK	1	ALLSLQ4HK	0.999999999986063	ALLSLQ4HK	1	ALLSLQ4HK	1	ALLSLQ4HK	0.999999999998902	ALLSLQ4HK
1.6120.6120.2	7,Phospho[Y];	Phospho of Y@7[0.0];	ALLSLRYDK	1	46.311	1157.5844157973	0	0	15.9979879376189	13.6916462764577	0.0996250478908092	581664	172.25	0.00011416	14.92	2	ALLSLRYDK	IPI:A1	ALLSLRY2DK	1	S4(0) Y7(1)	Y7	352.681954204111	0.99999999999193	1	ALLSLR4DK	1	ALLSLR4DK	0.999999999675331	ALLSLR4DK	1	ALLSLR4DK	1	ALLSLR4DK	0.99999999999972	ALLSLR4DK
1.6122.6122.2	6,Oxidation[M];7,Phospho[Y];	Oxidation of M@6[15.99491461956];Phospho of Y@7[0.0];	ALLSL1YRK	1	46.322	1189.59352621426	0	0	12.8872854276159	10.7088969570782	0.113223847262386	32578.3	121.62	0.00051333	9.4476	2	ALLSLMYRK	IPI:A1	ALLSLM1Y2RK	1	S4(0) Y7(1)	Y7	377.548181050899	1	1	ALLSL14RK	1	ALLSL14RK	1	ALLSL14RK	1	ALLSL14RK	1	ALLSL14RK	1	ALLSL14RK
1.6123.6123.2	7,Phospho[Y];	Phospho of Y@7[0.0];	ALLSLHYK	1	46.329	1022.6487957649	0	0	14.1103693537697	0	0	0	73.637	0.031527	29.217	2	ALLSLHYK	IPI:A1	ALLSLHY2K	1	S4(0) Y7(1)	Y7	219.410562088675	0.999999978586711	1	ALLSLH4K	0.999999999999711	ALLSLH4K	0.999999973655901	ALLSLH4K	0.999999999999765	ALLSLH4K	0.999999999999578	ALLSLH4K	0.999999991070646	ALLSLH4K
1.6125.6125.2	7,Phospho[S];	Phospho of S@7[0.0];	ALLSLKSCK	1	46.347	1041.46076431447	0	0	17.9000288147917	13.8346080347395	0.0171557689492698	460718	120.77	0.0036883	22.957	2	ALLSLKSCK	IPI:A1	ALLSLKS2CK	1	S4(0) S7(1)	S7	167.206739684586	0.999986447714257	1	ALLSLK2CK	0.999999891198476	ALLSLK2CK	0.999992622491286	ALLSLK2CK	0.999999818446188	ALLSLK2CK	0.999999758415247	ALLSLK2CK	0.999990306633036	ALLSLK2CK
1.6131.6131.2	7,Phospho[T];	Phospho of T@7[0.0];	ALLSLRTCK	1	46.385	1083.55200802443	0	0	16.8208726218949	14.7589595120211	0.127210369537977	1446944	174.77	0.00020453	16.991	2	ALLSLRTCK	IPI:A1	ALLSLRT2CK	1	S4(0) T7(1)	T7	186.209143417809	0.999999936059698	1	ALLSLR3CK	0.999999999971355	ALLSLR3CK	0.999999988999655	ALLSLR3CK	0.999999999891321	ALLSLR3CK	0.999999999825172	ALLSLR3CK	0.999999965357772	ALLSLR3CK
1.6133.6133.2	7,Phospho[T];	Phospho of T@7[0.0];	ALLSLRTPK	1	46.396	1076.52797109342	0	0	15.8459131767243	13.8813418087916	0.14021597480019	428339	156.14	0.0012675	34.729	2	ALLSLRTPK	IPI:A1	ALLSLRT2PK	1	S4(0.004) T7(0.996)	T7	200.444580922317	0.996227708215888	0.996	ALLSLR3PK	0.999999214969651	ALLSLR3PK	0.999729141033646	ALLSLR3PK	0.999992691175445	ALLSLR3PK	0.999986633168508	ALLSLR3PK	0.998125575324891	ALLSLR3PK
1.6134.6134.2	7,Phospho[Y];	Phospho of Y@7[0.0];	ALLSLDYKK	1	46.401	1130.50856035821	0	0	15.2646749099365	11.7044632548507	0.0284328061292545	86917.9	107.66	0.0041858	22.453	2	ALLSLDYKK	IPI:A1	ALLSLDY2KK	1	S4(0) Y7(1)	Y7	305.703252731399	0.99999999999997	1	ALLSLD4KK	1	ALLSLD4KK	0.999999999999952	ALLSLD4KK	1	ALLSLD4KK	1	ALLSLD4KK	0.999999999999998	ALLSLD4KK
1.6137.6137.2	7,Phospho[Y];	Phospho of Y@7[0.0];	ALLSLNYHK	1	46.424	1136.4656832736	0	0	16.1337774069587	12.1491932515841	0.0186001774985711	124577	141.78	0.00028017	24.613	2	ALLSLNYHK	IPI:A1	ALLSLNY2HK	1	S4(0) Y7(1)	Y7	281.502936275214	0.9999999999853	1	ALLSLN4HK	1	ALLSLN4HK	0.999999999986363	ALLSLN4HK	1	ALLSLN4HK	1	ALLSLN4HK	0.999999999997903	ALLSLN4HK
1.6141.6141.2	7,Phospho[Y];	Phospho of Y@7[0.0];	ALLSLEYKK	1	46.445	1143.59658219332	0	0	15.1999807868661	13.0039688355661	0.111245929062716	302521	110.12	0.0037219	7.6508	2	ALLSLEYKK	IPI:A1	ALLSLEY2KK	1	S4(0) Y7(1)	Y7	306.58015336821	0.999999999989154	1	ALLSLE4KK	1	ALLSLE4KK	0.999999999824639	ALLSLE4KK	1	ALLSLE4KK	1	ALLSLE4KK	0.999999999998627	ALLSLE4KK
1.6149.6149.2	7,Phospho[Y];	Phospho of Y@7[0.0];	ALLSLRYDK	1	46.501	1157.5844157973	0	0	17.4675776870885	15.1124959245918	0.0948857481217868	2317772	201.07	2.1288e-07	18.395	2	ALLSLRYDK	IPI:A1	ALLSLRY2DK	1	S4(0) Y7(1)	Y7	400.649058164126	1	1	ALLSLR4DK	1	ALLSLR4DK	0.999999999999998	ALLSLR4DK	1	ALLSLR4DK	1	ALLSLR4DK	1	ALLSLR4DK
1.6155.6155.2	7,Phospho[S];	Phospho of S@7[0.0];	ALLSLKSCK	1	46.539	1042.48000728443	0	0	16.8987019320981	12.8933823209623	0.0182184655036073	250123	117.25	0.0051296	10.851	2	ALLSLKSCK	IPI:A1	ALLSLKS2CK	1	S4(0) S7(1)	S7	184.787924781382	0.999999928661687	1	ALLSLK2CK	0.999999999331957	ALLSLK2CK	0.999999960114319	ALLSLK2CK	0.999999998911484	ALLSLK2CK	0.999999998606484	ALLSLK2CK	0.999999946667609	ALLSLK2CK
1.6164.6164.2	7,Phospho[T];	Phospho of T@7[0.0];	ALLSLRTCK	1	46.592	1083.55200802443	0	0	15.8759563112833	13.8432403098718	0.130979297658403	599116	158.56	0.0010642	23.997	2	ALLSLRTCK	IPI:A1	ALLSLRT2CK	1	S4(0) T7(1)	T7	185.111314347257	0.999985697261697	1	ALLSLR3CK	0.999999998515686	ALLSLR3CK	0.999998257293722	ALLSLR3CK	0.999999992660555	ALLSLR3CK	0.999999987023997	ALLSLR3CK	0.999993128066934	ALLSLR3CK
1.6171.6171.2	6,Oxidation[M];7,Phospho[Y];	Oxidation of M@6[15.99491461956];Phospho of Y@7[0.0];	ALLSL1YHK	1	46.635	1170.55126444947	0	0	15.6714998420913	13.7124482438615	0.140992074665496	589774	98.299	0.0046249	21.242	2	ALLSLMYHK	IPI:A1	ALLSLM1Y2HK	1	S4(0) Y7(1)	Y7	288.156262865001	0.999999999991187	1	ALLSL14HK	0.999999999999976	ALLSL14HK	0.999999976929857	ALLSL14HK	1	ALLSL14HK	1	ALLSL14HK	0.99999999999902	ALLSL14HK
1.6175.6175.2	7,Phospho[Y];	Phospho of Y@7[0.0];	ALLSLSYHK	1	46.663	1110.54920554427	0	0	16.1201077376535	14.2460238069998	0.153495514995253	856277	121.62	0.00069907	9.4476	2	ALLSLSYHK	IPI:A1	ALLSLSY2HK	1	S4(0) S6(0.002) Y7(0.998)	Y7	277.497921219324	0.998283439153824	0.998	ALLSLS4HK	0.999996753027009	ALLSLS4HK	0.997195338376853	ALLSLS4HK	0.999998014891145	ALLSLS4HK	0.9999010268727	ALLSLS4HK	0.999971882930343	ALLSLS4HK
1.6192.6192.2	7,Phospho[S];	Phospho of S@7[0.0];	ALLSLKSCK	1	46.777	1042.47653325941	0	0	14.9387807363435	10.797950584037	0.0159096385977309	25598.9	94.66	0.027215	9.3051	2	ALLSLKSCK	IPI:A1	ALLSLKS2CK	1	S4(0) S7(1)	S7	159.223489344074	0.99997850415276	1	ALLSLK2CK	0.999998247367697	ALLSLK2CK	0.999987933605094	ALLSLK2CK	0.999997012033345	ALLSLK2CK	0.999996938950619	ALLSLK2CK	0.999979058553924	ALLSLK2CK
1.6193.6193.2	7,Phospho[T];	Phospho of T@7[0.0];	ALLSLRTCK	1	46.782	1081.61867710933	0	0	15.0075346699401	12.9800623292266	0.13166791250725	199496	166.29	0.00041579	24.379	2	ALLSLRTCK	IPI:A1	ALLSLRT2CK	1	S4(0.003) T7(0.997)	T7	227.780071883247	0.996886074968396	0.997	ALLSLR3CK	0.999999996749388	ALLSLR3CK	0.999862438141315	ALLSLR3CK	0.999999965612914	ALLSLR3CK	0.999999936973628	ALLSLR3CK	0.998582210334042	ALLSLR3CK
1.6197.6197.2	7,Phospho[S];	Phospho of S@7[0.0];	ALLSLPSKK	1	46.814	1034.49251182243	0	0	16.2836172555119	12.0506513504798	0.0145092934825545	92916.1	141.1	0.0011939	8.8454	2	ALLSLPSKK	IPI:A1	ALLSLPS2KK	1	S4(0) S7(1)	S7	215.558580017071	0.999999999870758	1	ALLSLP2KK	0.996402621760231	ALLSLP2KK	0.700194922986345	ALLSLP2KK	0.999999999998907	ALLSLP2KK	0.999999999998915	ALLSLP2KK	0.999999999869811	ALLSLP2KK
1.6199.6199.2	7,Phospho[T];	Phospho of T@7[0.0];	ALLSLRTCK	1	46.825	1081.61867710933	0	0	14.7791345494281	12.8507183677412	0.145378269005352	199067	145.28	0.0021869	17.241	2	ALLSLRTCK	IPI:A1	ALLSLRT2CK	1	S4(0) T7(1)	T7	190.939627768416	0.999989396563012	1	ALLSLR3CK	0.999999998405657	ALLSLR3CK	0.999998795082815	ALLSLR3CK	0.999999991275748	ALLSLR3CK	0.99999998712589	ALLSLR3CK	0.999993506477044	ALLSLR3CK
1.6202.6202.2	7,Phospho[Y];	Phospho of Y@7[0.0];	ALLSLSYHK	1	46.847	1108.61923003222	0	0	16.4960390185651	12.2259504170618	0.01398054440121	107288	131.06	0.00044766	9.4433	2	ALLSLSYHK	IPI:A1	ALLSLSY2HK	1	S4(0) S6(0.002) Y7(0.998)	Y7	305.703252731399	0.998490577499144	0.998	ALLSLS4HK	0.99999795950999	ALLSLS4HK	0.99740728623655	ALLSLS4HK	0.999998813358164	ALLSLS4HK	0.99994	ALLSLS4HK	0.999975735703654	ALLSLS4HK
1.6203.6203.2	7,Phospho[S];	Phospho of S@7[0.0];	ALLSLRSCK	1	46.852	1069.61265694307	0	0	16.1879730996248	14.2162077442432	0.139210882482838	768712	163.9	0.00030396	24.465	2	ALLSLRSCK	IPI:A1	ALLSLRS2CK	1	S4(0) S7(1)	S7	188.50246905599	0.999987983235423	1	ALLSLR2CK	0.999999987491422	ALLSLR2CK	0.999998354775862	ALLSLR2CK	0.999999935007304	ALLSLR2CK	0.999999950582786	ALLSLR2CK	0.999984195811216	ALLSLR2CK
1.6227.6227.2	7,Phospho[T];	Phospho of T@7[0.0];	ALLSLKTVK	1	47.005	1050.49185450651	0	0	15.3212884081498	9.99989712778375	0.0048859512662067	22024.2	86.243	0.09779	10.768	2	ALLSLKTVK	IPI:A1	ALLSLKT2VK	1	S4(0) T7(1)	T7	153.599260106854	0.99997024145336	1	ALLSLK3VK	0.999996590318559	ALLSLK3VK	0.999968534920852	ALLSLK3VK	0.999996775250133	ALLSLK3VK	0.99999228722901	ALLSLK3VK	0.999988163305746	ALLSLK3VK
1.6232.6232.2	7,Phospho[S];	Phospho of S@7[0.0];	ALLSLRSCK	1	47.041	1069.53369736894	0	0	18.9959022631229	16.8124060297408	0.112647001152933	12244420	147.19	0.00099533	16.204	2	ALLSLRSCK	IPI:A1	ALLSLRS2CK	1	S4(0) S7(1)	S7	184.043656340471	0.99998489099763	1	ALLSLR2CK	0.999999989926264	ALLSLR2CK	0.999997826544197	ALLSLR2CK	0.999999950960144	ALLSLR2CK	0.999999951773054	ALLSLR2CK	0.999984636325297	ALLSLR2CK
1.6239.6239.2	7,Phospho[T];	Phospho of T@7[0.0];	ALLSLHTVK	1	47.085	1060.50317877332	0	0	17.5628572290754	13.3254219777328	0.014444591121591	272740	80.037	0.035761	18.032	2	ALLSLHTVK	IPI:A1	ALLSLHT2VK	1	S4(0) T7(1)	T7	172.708251750465	0.999972943683176	1	ALLSLH3VK	0.999999834461313	ALLSLH3VK	0.999975644759531	ALLSLH3VK	0.999999819384824	ALLSLH3VK	0.999999794896196	ALLSLH3VK	0.99997677330572	ALLSLH3VK
1.6251.6251.2	7,Phospho[Y];	Phospho of Y@7[0.0];	ALLSLKYPK	1	47.166	1111.48789114996	0	0	14.7176594436453	11.6246047550582	0.0453631721799661	40036.8	43.083	1.1667	16.699	2	ALLSLKYPK	IPI:A1	ALLSLKY2PK	1	S4(0) Y7(1)	Y7	265.351766635559	0.999994608153325	1	ALLSLK4PK	0.999999999999255	ALLSLK4PK	0.999998788150297	ALLSLK4PK	0.999999999997886	ALLSLK4PK	0.999999999966296	ALLSLK4PK	0.999999862067489	ALLSLK4PK
1.6252.6252.2	7,Phospho[Y];	Phospho of Y@7[0.0];	ALLSLEYRK	1	47.171	1171.6004396177	0	0	14.9644598921764	12.8762618162062	0.123910211562082	272305	137.88	0.00075353	16.264	2	ALLSLEYRK	IPI:A1	ALLSLEY2RK	1	S4(0) Y7(1)	Y7	411.356655875158	1	1	ALLSLE4RK	1	ALLSLE4RK	1	ALLSLE4RK	1	ALLSLE4RK	1	ALLSLE4RK	1	ALLSLE4RK
1.6256.6256.2	7,Phospho[T];	Phospho of T@7[0.0];	ALLSLKTVK	1	47.2	1050.49185450651	0	0	16.1571973839568	11.9331560252789	0.014639361882235	92162.9	130.1	0.0044854	14.811	2	ALLSLKTVK	IPI:A1	ALLSLKT2VK	1	S4(0) T7(1)	T7	211.540644189431	0.999999960391546	1	ALLSLK3VK	0.999999999593387	ALLSLK3VK	0.999999957229797	ALLSLK3VK	0.999999999623445	ALLSLK3VK	0.999999998938351	ALLSLK3VK	0.999999987710237	ALLSLK3VK
1.6266.6266.2	7,Phospho[S];	Phospho of S@7[0.0];	ALLSLRSCK	1	47.262	1069.53369736894	0	0	16.1041633819608	14.0178308747799	0.124141590344851	772785	160.91	0.00042746	19.002	2	ALLSLRSCK	IPI:A1	ALLSLRS2CK	1	S4(0.004) S7(0.996)	S7	143.635540730482	0.996150375048921	0.996	ALLSLR2CK	0.999987379498779	ALLSLR2CK	0.99929865681767	ALLSLR2CK	0.999946718124577	ALLSLR2CK	0.99993824510733	ALLSLR2CK	0.996762197580232	ALLSLR2CK
1.6281.6281.2	7,Phospho[Y];	Phospho of Y@7[0.0];	ALLSLEYRK	1	47.362	1171.6004396177	0	0	16.8391	14.7229233815745	0.120491993696028	1650643	147.04	0.00046296	26.58	2	ALLSLEYRK	IPI:A1	ALLSLEY2RK	1	S4(0) Y7(1)	Y7	386.235884462877	1	1	ALLSLE4RK	1	ALLSLE4RK	1	ALLSLE4RK	1	ALLSLE4RK	1	ALLSLE4RK	1	ALLSLE4RK
1.6286.6286.2	7,Phospho[S];	Phospho of S@7[0.0];	ALLSLHSCK	1	47.396	1050.49185450651	0	0	15.3798506538159	10.7012246769397	0.0092917722298327	27613.3	67.207	0.07773	6.8088	2	ALLSLHSCK	IPI:A1	ALLSLHS2CK	1	S4(0.006) S7(0.994)	S7	95.3942808076591	0.993989028411194	0.994	ALLSLH2CK	0.999737498935244	ALLSLH2CK	0.995348136287838	ALLSLH2CK	0.999675208794083	ALLSLH2CK	0.999624209769856	ALLSLH2CK	0.994947599891349	ALLSLH2CK
1.6295.6295.2	7,Phospho[S];	Phospho of S@7[0.0];	ALLSLRSCK	1	47.45	1068.68782174419	0	0	13.9207385289384	10.8577959665195	0.0467499280437882	27474.3	108.43	0.008741	14.122	2	ALLSLRSCK	IPI:A1	ALLSLRS2CK	1	S4(0.5) S7(0.5)	S4	122.315941697093	0.5	0.5	ALLSLR2CK	0.989231179676104	ALLSLR2CK	0.851446653759894	ALLSLR2CK	0.950623025848361	ALLSLR2CK	0.94254131271771	ALLSLR2CK	0.544327879561302	ALL2LRSCK
1.6301.6301.2	7,Phospho[Y];	Phospho of Y@7[0.0];	ALLSLDYRK	1	47.489	1157.58015336043	0	0	16.6040740360049	14.3738663066693	0.107506095646286	1220672	164.53	0.00012847	43.215	2	ALLSLDYRK	IPI:A1	ALLSLDY2RK	1	S4(0) Y7(1)	Y7	345.019154520281	0.999999999999966	1	ALLSLD4RK	1	ALLSLD4RK	0.999999999999987	ALLSLD4RK	1	ALLSLD4RK	1	ALLSLD4RK	0.999999999999998	ALLSLD4RK
1.6304.6304.2	7,Phospho[S];	Phospho of S@7[0.0];	ALLSLCSKK	1	47.512	1041.52669547424	0	0	18.0994	16.0089696770747	0.123633705484986	6455363	127.93	0.0020381	7.2761	2	ALLSLCSKK	IPI:A1	ALLSLCS2KK	1	S4(0) S7(1)	S7	156.609979724847	0.999974997588285	1	ALLSLC2KK	0.999997510475157	ALLSLC2KK	0.999954658034477	ALLSLC2KK	0.999998627255615	ALLSLC2KK	0.999998305454164	ALLSLC2KK	0.999980243501204	ALLSLC2KK
1.6310.6310.2	7,Phospho[Y];	Phospho of Y@7[0.0];	ALLSLEYRK	1	47.551	1171.6004396177	0	0	16.1195995615177	13.986804744523	0.118505629051042	830645	160.54	0.00020477	27.971	2	ALLSLEYRK	IPI:A1	ALLSLEY2RK	1	S4(0) Y7(1)	Y7	413.698424645483	1	1	ALLSLE4RK	1	ALLSLE4RK	1	ALLSLE4RK	1	ALLSLE4RK	1	ALLSLE4RK	1	ALLSLE4RK
1.6313.6313.2	7,Phospho[Y];	Phospho of Y@7[0.0];	ALLSLDYHK	1	47.567	1136.55272984511	0	0	14.6913957594183	10.4885183680156	0.0149524906942075	14604.3	121.85	0.0006793	11.734	2	ALLSLDYHK	IPI:A1	ALLSLDY2HK	1	S4(0) Y7(1)	Y7	310.042763995529	0.999999999991518	1	ALLSLD4HK	1	ALLSLD4HK	0.999999999983234	ALLSLD4HK	1	ALLSLD4HK	1	ALLSLD4HK	0.999999999999522	ALLSLD4HK
1.6322.6322.2	7,Phospho[S];	Phospho of S@7[0.0];	ALLSLHSVK	1	47.63	1046.55298287824	0	0	17.8562845721924	15.6441927815467	0.109471417560294	4436164	110.74	0.0039145	14.568	2	ALLSLHSVK	IPI:A1	ALLSLHS2VK	1	S4(0) S7(1)	S7	232.321397081996	0.999999964908276	1	ALLSLH2VK	0.999999999999508	ALLSLH2VK	0.999999979977287	ALLSLH2VK	0.99999999999927	ALLSLH2VK	0.999999999999211	ALLSLH2VK	0.999999968621823	ALLSLH2VK
1.6329.6329.2	7,Phospho[Y];	Phospho of Y@7[0.0];	ALLSLDYRK	1	47.674	1157.58015336043	0	0	16.3174322577744	14.0985954219277	0.108735512546954	912334	160.52	0.00020519	39.203	2	ALLSLDYRK	IPI:A1	ALLSLDY2RK	1	S4(0) Y7(1)	Y7	352.681954204111	1	1	ALLSLD4RK	1	ALLSLD4RK	1	ALLSLD4RK	1	ALLSLD4RK	1	ALLSLD4RK	1	ALLSLD4RK
1.6354.6354.2	7,Phospho[Y];	Phospho of Y@7[0.0];	ALLSLEYHK	1	47.836	1152.5598617305	0	0	18.0058075061564	16.075441830711	0.14509513105481	5447972	107.66	0.0018947	22.601	2	ALLSLEYHK	IPI:A1	ALLSLEY2HK	1	S4(0) Y7(1)	Y7	277.497921219324	0.999999999979996	1	ALLSLE4HK	1	ALLSLE4HK	0.999999999790492	ALLSLE4HK	1	ALLSLE4HK	1	ALLSLE4HK	0.999999999995605	ALLSLE4HK
1.6356.6356.2	7,Phospho[T];	Phospho of T@7[0.0];	ALLSLRTVK	1	47.847	1079.61089396043	0	0	16.5200601557647	14.5796412181023	0.143643759389792	1191406	158.94	0.0010326	12.77	2	ALLSLRTVK	IPI:A1	ALLSLRT2VK	1	S4(0.5) T7(0.5)	S4	162.523439898432	0.5	0.5	ALLSLR3VK	0.991928782386384	ALLSLR3VK	0.838316621010265	ALLSLR3VK	0.964811415106781	ALLSLR3VK	0.919469626285623	ALLSLR3VK	0.718497837284028	ALL2LRTVK
1.6366.6366.2	7,Phospho[Y];	Phospho of Y@7[0.0];	ALLSLKYPK	1	47.914	1112.56042845594	0	0	14.8567461260241	9.88553079058182	0.0069347149064365	19644.1	127.56	0.0023325	29.767	2	ALLSLKYPK	IPI:A1	ALLSLKY2PK	1	S4(0) Y7(1)	Y7	355.168820123419	0.999999999999985	1	ALLSLK4PK	1	ALLSLK4PK	0.999999999999997	ALLSLK4PK	1	ALLSLK4PK	1	ALLSLK4PK	1	ALLSLK4PK
1.6376.6376.2	7,Phospho[T];	Phospho of T@7[0.0];	ALLSLCTKK	1	47.982	1056.49457572152	0	0	15.9925790640837	12.7687358710216	0.0398017979510692	132183	109.11	0.010451	19.796	2	ALLSLCTKK	IPI:A1	ALLSLCT2KK	1	S4(0) T7(1)	T7	171.287816362824	0.999989293208633	1	ALLSLC3KK	0.999998185748429	ALLSLC3KK	0.999966204233782	ALLSLC3KK	0.999999425241952	ALLSLC3KK	0.999999334523842	ALLSLC3KK	0.99999090085142	ALLSLC3KK
1.6382.6382.2	7,Phospho[Y];	Phospho of Y@7[0.0];	ALLSLEYHK	1	48.02	1152.5598617305	0	0	17.9531620852483	16.0099563447022	0.143244009817258	5065078	117.04	0.0010917	22.734	2	ALLSLEYHK	IPI:A1	ALLSLEY2HK	1	S4(0) Y7(1)	Y7	301.674379636398	0.999999999984635	1	ALLSLE4HK	1	ALLSLE4HK	0.999999999802529	ALLSLE4HK	1	ALLSLE4HK	1	ALLSLE4HK	0.999999999996173	ALLSLE4HK
1.6384.6384.2	7,Phospho[T];	Phospho of T@7[0.0];	ALLSLRTVK	1	48.03	1079.61089396043	0	0	17.0246224213235	15.0609388591455	0.140340514624919	1845565	131.54	0.0042663	11.002	2	ALLSLRTVK	IPI:A1	ALLSLRT2VK	1	S4(0) T7(1)	T7	190.939627768416	0.999989396563012	1	ALLSLR3VK	0.999999964527346	ALLSLR3VK	0.999997461897965	ALLSLR3VK	0.999999878235465	ALLSLR3VK	0.999999749783517	ALLSLR3VK	0.999995302009901	ALLSLR3VK
1.6389.6389.2	7,Phospho[S];	Phospho of S@7[0.0];	ALLSLRSCK	1	48.064	1069.53536588336	0	0	17.1712161174417	15.0712517386085	0.12246079037153	2245410	181.44	5.6729e-05	22.594	2	ALLSLRSCK	IPI:A1	ALLSLRS2CK	1	S4(0) S7(1)	S7	199.518665513339	0.999982650798255	1	ALLSLR2CK	0.999999987697045	ALLSLR2CK	0.999998016013251	ALLSLR2CK	0.999999923111657	ALLSLR2CK	0.999999907229608	ALLSLR2CK	0.999986087935775	ALLSLR2CK
1.6394.6394.2	7,Phospho[Y];	Phospho of Y@7[0.0];	ALLSLKYPK	1	48.097	1111.60494042536	0	0	17.5076264317177	15.2984024312841	0.109785809209254	2795459	128.69	0.0022511	32.433	2	ALLSLKYPK	IPI:A1	ALLSLKY2PK	1	S4(0) Y7(1)	Y7	357.535188895333	0.999999999999987	1	ALLSLK4PK	1	ALLSLK4PK	0.999999999999997	ALLSLK4PK	1	ALLSLK4PK	1	ALLSLK4PK	0.999999999999999	ALLSLK4PK
1.6395.6395.2	7,Phospho[Y];	Phospho of Y@7[0.0];	ALLSLDYHK	1	48.102	1136.56	0	0	16.8702222951567	12.6338802898881	0.0144603912492648	166601	117.04	0.0010917	17.281	2	ALLSLDYHK	IPI:A1	ALLSLDY2HK	1	S4(0) Y7(1)	Y7	279.461853317188	0.999999999982801	1	ALLSLD4HK	1	ALLSLD4HK	0.999999999968214	ALLSLD4HK	1	ALLSLD4HK	1	ALLSLD4HK	0.999999999997246	ALLSLD4HK
1.6400.6400.2	7,Phospho[S];	Phospho of S@7[0.0];	ALLSLKSVK	1	48.136	1036.52924744338	0	0	16.6330660026603	12.5024682942704	0.0160732688232569	183571	156.01	0.00063017	26.136	2	ALLSLKSVK	IPI:A1	ALLSLKS2VK	1	S4(0) S7(1)	S7	225.397650995207	0.999999999721504	1	ALLSLK2VK	0.99999999999661	ALLSLK2VK	0.99999999983665	ALLSLK2VK	0.999999999994614	ALLSLK2VK	0.999999999994391	ALLSLK2VK	0.999999999734193	ALLSLK2VK
1.6401.6401.2	7,Phospho[Y];	Phospho of Y@7[0.0];	ALLSLAYHK	1	48.141	1094.55274029613	0	0	16.7437352270117	14.8407169018459	0.149117853116778	1550202	98.299	0.0037948	9.0036	2	ALLSLAYHK	IPI:A1	ALLSLAY2HK	1	S4(0) Y7(1)	Y7	277.497921219324	0.999999999999939	1	ALLSLA4HK	1	ALLSLA4HK	0.999999999999586	ALLSLA4HK	1	ALLSLA4HK	1	ALLSLA4HK	0.999999999999987	ALLSLA4HK
1.6406.6406.2	7,Phospho[T];	Phospho of T@7[0.0];	ALLSLCTKK	1	48.175	1056.49457572152	0	0	16.9114811290871	13.4270795719052	0.0306721084409548	274958	118.23	0.0058386	22.224	2	ALLSLCTKK	IPI:A1	ALLSLCT2KK	1	S4(0) T7(1)	T7	168.514264513326	0.999987433461046	1	ALLSLC3KK	0.999995886015094	ALLSLC3KK	0.999961065573251	ALLSLC3KK	0.999998672194848	ALLSLC3KK	0.999998647341266	ALLSLC3KK	0.999987684501391	ALLSLC3KK
1.6412.6412.2	7,Phospho[S];	Phospho of S@7[0.0];	ALLSLPSHK	1	48.216	1044.5378991438	0	0	17.7432560182907	15.8160769382481	0.145558227991808	4489692	155	0.00074612	14.517	2	ALLSLPSHK	IPI:A1	ALLSLPS2HK	1	S4(0) S7(1)	S7	238.720610245607	0.999999999999581	1	ALLSLP2HK	0.999999999999994	ALLSLP2HK	0.999999999999476	ALLSLP2HK	0.999999999999995	ALLSLP2HK	0.999999999999994	ALLSLP2HK	0.99999999999963	ALLSLP2HK
1.6413.6413.2	7,Phospho[Y];	Phospho of Y@7[0.0];	ALLSLTYHK	1	48.221	1124.56337564383	0	0	16.1802178369832	14.3291403982374	0.157067844131882	946494	121.62	0.00069907	9.4476	2	ALLSLTYHK	IPI:A1	ALLSLTY2HK	1	S4(0) T6(0.002) Y7(0.998)	Y7	272.015776407555	0.998092910138893	0.998	ALLSLT4HK	0.999995419145905	ALLSLT4HK	0.997432711200908	ALLSLT4HK	0.999996599396173	ALLSLT4HK	0.999971437737758	ALLSLT4HK	0.999808394771436	ALLSLT4HK
1.6414.6414.2	7,Phospho[Y];	Phospho of Y@7[0.0];	ALLSLEYHK	1	48.226	1152.5598617305	0	0	15.433630021245	13.5607745799954	0.153684198483114	455628	121.62	0.00069907	27.316	2	ALLSLEYHK	IPI:A1	ALLSLEY2HK	1	S4(0) Y7(1)	Y7	280.882150092986	0.999999999984581	1	ALLSLE4HK	1	ALLSLE4HK	0.999999999833816	ALLSLE4HK	1	ALLSLE4HK	1	ALLSLE4HK	0.99999999999379	ALLSLE4HK
1.6425.6425.2	7,Phospho[Y];	Phospho of Y@7[0.0];	ALLSLDYHK	1	48.299	1136.56	0	0	16.4555227023131	12.2179629251485	0.0144427925089979	110954	109.36	0.0017497	15.796	2	ALLSLDYHK	IPI:A1	ALLSLDY2HK	1	S4(0) Y7(1)	Y7	249.851974526384	0.999999999964288	1	ALLSLD4HK	1	ALLSLD4HK	0.999999999938157	ALLSLD4HK	1	ALLSLD4HK	1	ALLSLD4HK	0.999999999990148	ALLSLD4HK
1.6427.6427.2	7,Phospho[Y];	Phospho of Y@7[0.0];	ALLSLPYKK	1	48.31	1111.40268547386	0	0	15.5246637029685	11.0731184151255	0.0116605341593623	22283.2	121.62	0.0015444	13.954	2	ALLSLPYKK	IPI:A1	ALLSLPY2KK	1	S4(0) Y7(1)	Y7	411.356655875158	1	1	ALLSLP4KK	1	ALLSLP4KK	1	ALLSLP4KK	1	ALLSLP4KK	1	ALLSLP4KK	1	ALLSLP4KK
1.6428.6428.2	7,Phospho[T];	Phospho of T@7[0.0];	ALLSLPTKK	1	48.315	1050.49712119342	0	0	13.3979	0	0	0	65.5	0.19667	7.1305	2	ALLSLPTKK	IPI:A1	ALLSLPT2KK	1	S4(0) T7(1)	T7	164.864378871496	0.999984484101284	1	ALLSLP3KK	0.999993699227551	ALLSLP3KK	0.999872080503782	ALLSLP3KK	0.999999234422943	ALLSLP3KK	0.99999925942415	ALLSLP3KK	0.999983960305809	ALLSLP3KK
1.6430.6430.2	7,Phospho[S];	Phospho of S@7[0.0];	ALLSLFSHK	1	48.333	1094.55274029613	0	0	17.2556979546966	15.4420363494311	0.163055995700265	2683482	124.83	0.0028916	11.139	2	ALLSLFSHK	IPI:A1	ALLSLFS2HK	1	S4(0) S7(1)	S7	263.340435127144	0.999999999940539	1	ALLSLF2HK	0.999999999999983	ALLSLF2HK	0.999999999960333	ALLSLF2HK	0.999999999999977	ALLSLF2HK	0.999999999999989	ALLSLF2HK	0.999999999879659	ALLSLF2HK
1.6439.6439.2	7,Phospho[T];	Phospho of T@7[0.0];	ALLSLCTKK	1	48.387	1056.63	0	0	14.4529440279507	10.8680993862062	0.0277409770852228	21424.9	112.89	0.0085391	7.7286	2	ALLSLCTKK	IPI:A1	ALLSLCT2KK	1	S4(0) T7(1)	T7	171.287816362824	0.999989293208633	1	ALLSLC3KK	0.999996807715255	ALLSLC3KK	0.999966204233782	ALLSLC3KK	0.999998981899202	ALLSLC3KK	0.999999190445139	ALLSLC3KK	0.999986535112611	ALLSLC3KK
1.6446.6446.2	7,Phospho[T];	Phospho of T@7[0.0];	ALLSLKTYK	1	48.432	1115.59765948998	0	0	16.7117178548234	14.738511390673	0.139010408946169	1530349	109.16	0.017128	13.673	2	ALLSLKTYK	IPI:A1	ALLSLKT2YK	1	S4(0) T7(0.997) Y8(0.003)	T7	166.22292530622	0.996523474419833	0.997	ALLSLK3YK	0.999779479500078	ALLSLK3YK	0.993944012038917	ALLSLK3YK	0.999881337903573	ALLSLK3YK	0.9988041462776	ALLSLK3YK	0.999674230900005	ALLSLK3YK
1.6448.6448.2	7,Phospho[S];	Phospho of S@7[0.0];	ALLSLCSRK	1	48.449	1069.53373270241	0	0	17.6814886393408	15.5923586430393	0.123794790906447	4228820	140.78	0.0012142	25.08	2	ALLSLCSRK	IPI:A1	ALLSLCS2RK	1	S4(0) S7(1)	S7	159.90903032609	0.999979339366915	1	ALLSLC2RK	0.999999725043646	ALLSLC2RK	0.999998487942554	ALLSLC2RK	0.99999689410015	ALLSLC2RK	0.999995771311237	ALLSLC2RK	0.999985125893394	ALLSLC2RK
1.6462.6462.2	7,Phospho[S];	Phospho of S@7[0.0];	ALLSLCSHK	1	48.54	1051.55525716745	0	0	14.125322583417	10.3863580474887	0.023778712390456	17117.2	98.257	0.020252	22.114	2	ALLSLCSHK	IPI:A1	ALLSLCS2HK	1	S4(0) S7(1)	S7	164.864378871496	0.999984484101284	1	ALLSLC2HK	0.999999399323153	ALLSLC2HK	0.999989971748779	ALLSLC2HK	0.999999112800344	ALLSLC2HK	0.999999066389852	ALLSLC2HK	0.999985342896456	ALLSLC2HK
1.6474.6474.2	7,Phospho[Y];	Phospho of Y@7[0.0];	ALLSLPYKK	1	48.618	1111.60278323852	0	0	17.8412281911986	15.664680516666	0.113432461217066	4435248	72.485	0.050864	10.485	2	ALLSLPYKK	IPI:A1	ALLSLPY2KK	1	S4(0) Y7(1)	Y7	243.264372623092	0.99999999999974	1	ALLSLP4KK	1	ALLSLP4KK	0.999999999999801	ALLSLP4KK	1	ALLSLP4KK	1	ALLSLP4KK	0.999999999999927	ALLSLP4KK
1.6475.6475.2	7,Phospho[T];	Phospho of T@7[0.0];	ALLSLHTYK	1	48.623	1124.56337564383	0	0	15.4183308425202	13.4141603570012	0.134772044703103	451514	122.69	0.0016294	7.1169	2	ALLSLHTYK	IPI:A1	ALLSLHT2YK	1	S4(0.499) T7(0.499) Y8(0.002)	S4	156.296792713012	0.498845496743864	0.499	ALLSLH3YK	0.999487331750226	ALL2LHTYK	0.515226735115616	ALLSLH3YK	0.999515849594427	ALLSLH3YK	0.998965861078618	ALLSLH3YK	0.516835432317508	ALL2LHTYK
1.6478.6478.2	7,Phospho[S];	Phospho of S@7[0.0];	ALLSLCSRK	1	48.646	1069.53373270241	0	0	18.0083493645636	15.8319342350554	0.11344749712186	5502750	145.23	0.00092866	21.944	2	ALLSLCSRK	IPI:A1	ALLSLCS2RK	1	S4(0.5) S7(0.5)	S4	138.307368619322	0.5	0.5	ALLSLC2RK	0.997604762260383	ALLSLC2RK	0.960784080598633	ALLSLC2RK	0.958890965078864	ALLSLC2RK	0.933882980729962	ALLSLC2RK	0.633466057639225	ALL2LCSRK
1.6479.6479.2	7,Phospho[T];	Phospho of T@7[0.0];	ALLSLPTRK	1	48.652	1076.52733403953	0	0	14.5837193936349	11.1991789126817	0.0338932133449045	32651.3	128.91	0.0028412	8.8151	2	ALLSLPTRK	IPI:A1	ALLSLPT2RK	1	S4(0) T7(1)	T7	191.191961403617	0.99999999978039	1	ALLSLP3RK	0.999999999985154	ALLSLP3RK	0.999999999746038	ALLSLP3RK	0.999999999987151	ALLSLP3RK	0.999999999989958	ALLSLP3RK	0.99999999971901	ALLSLP3RK
1.6485.6485.2	7,Phospho[S];	Phospho of S@7[0.0];	ALLSLHSYK	1	48.691	1110.54767483102	0	0	17.985318039853	15.8093248325142	0.113495373235231	4673715	105.13	0.011205	7.682	2	ALLSLHSYK	IPI:A1	ALLSLHS2YK	1	S4(0) S7(0.996) Y8(0.004)	S7	180.330422133419	0.996065080698346	0.996	ALLSLH2YK	0.999981639928855	ALLSLH2YK	0.994842620555543	ALLSLH2YK	0.999986008975545	ALLSLH2YK	0.999663371542979	ALLSLH2YK	0.999870006690639	ALLSLH2YK
1.6486.6486.2	7,Phospho[S];	Phospho of S@7[0.0];	ALLSLRSVK	1	48.696	1065.59451512288	0	0	18.3357336879489	16.2170944648342	0.120195075959575	6329245	179.95	6.662e-05	16.519	2	ALLSLRSVK	IPI:A1	ALLSLRS2VK	1	S4(0) S7(1)	S7	188.50246905599	0.999987983235423	1	ALLSLR2VK	0.999999997808561	ALLSLR2VK	0.999999874329628	ALLSLR2VK	0.999999894416813	ALLSLR2VK	0.999999903173623	ALLSLR2VK	0.999986896474151	ALLSLR2VK
1.6490.6490.2	7,Phospho[S];	Phospho of S@7[0.0];	ALLSLCSHK	1	48.725	1050.37136391044	0	0	17.934180218097	14.545921730855	0.0337674321370964	1066075	126.03	0.0027929	34.476	2	ALLSLCSHK	IPI:A1	ALLSLCS2HK	1	S4(0) S7(1)	S7	164.731418199385	0.999984364454733	1	ALLSLC2HK	0.999999559209192	ALLSLC2HK	0.999989890655543	ALLSLC2HK	0.999999352595351	ALLSLC2HK	0.999999237493182	ALLSLC2HK	0.999986997018757	ALLSLC2HK
1.6491.6491.2	7,Phospho[Y];	Phospho of Y@7[0.0];	ALLSLRYPK	1	48.73	1139.60996959866	0	0	15.5288870648652	13.3070178774354	0.108406287658417	368314	161.02	0.00041103	19.238	2	ALLSLRYPK	IPI:A1	ALLSLRY2PK	1	S4(0) Y7(1)	Y7	343.236790897586	0.999999999999961	1	ALLSLR4PK	1	ALLSLR4PK	0.999999999999997	ALLSLR4PK	1	ALLSLR4PK	1	ALLSLR4PK	0.999999999999997	ALLSLR4PK
1.6499.6499.2	7,Phospho[Y];	Phospho of Y@7[0.0];	ALLSLHYCK	1	48.78	1126.45991478253	0	0	15.9969374756708	11.4772878209511	0.0108928392549508	54736.2	110.31	0.0016681	12.01	2	ALLSLHYCK	IPI:A1	ALLSLHY2CK	1	S4(0) Y7(1)	Y7	330.113609880836	1	1	ALLSLH4CK	1	ALLSLH4CK	1	ALLSLH4CK	1	ALLSLH4CK	1	ALLSLH4CK	1	ALLSLH4CK
1.6505.6505.3	7,Phospho[S];	Phospho of S@7[0.0];	ALLSLCSHK	1	48.819	1050.49251954253	0	0	14.6386501453631	12.4640777290979	0.113656741056266	61654.5	76.255	0.87334	20.479	3	ALLSLCSHK	IPI:A1	ALLSLCS2HK	1	S4(0) S7(1)	S7	138.307368619322	0.999974280990141	1	ALLSLC2HK	0.999999811121478	ALLSLC2HK	0.999981792510138	ALLSLC2HK	0.99999975257053	ALLSLC2HK	0.999999722429765	ALLSLC2HK	0.999977775310762	ALLSLC2HK
1.6514.6514.2	7,Phospho[S];	Phospho of S@7[0.0];	ALLSLRSVK	1	48.882	1065.59451512288	0	0	16.9878459713705	14.878785008819	0.121351866894067	2105350	101.79	0.011462	14.72	2	ALLSLRSVK	IPI:A1	ALLSLRS2VK	1	S4(0) S7(1)	S7	214.089731766586	0.999991153945276	1	ALLSLR2VK	0.999999999987842	ALLSLR2VK	0.999999958186958	ALLSLR2VK	0.999999999332978	ALLSLR2VK	0.999999999294348	ALLSLR2VK	0.999991794128785	ALLSLR2VK
1.6517.6517.3	7,Phospho[Y];	Phospho of Y@7[0.0];	ALLSLHYCK	1	48.898	1126.52387093641	0	0	14.5183017041355	11.4581508757965	0.0468806237600988	52186	76.064	0.016517	18.474	3	ALLSLHYCK	IPI:A1	ALLSLHY2CK	1	S4(0) Y7(1)	Y7	277.712505924211	0.99999999999994	1	ALLSLH4CK	1	ALLSLH4CK	0.999999999999956	ALLSLH4CK	1	ALLSLH4CK	1	ALLSLH4CK	0.999999999999983	ALLSLH4CK
1.6518.6518.2	7,Phospho[Y];	Phospho of Y@7[0.0];	ALLSLHYPK	1	48.903	1120.56871129242	0	0	15.5017331352404	13.2545667035388	0.10569830399415	379118	104.75	0.0021448	35.96	2	ALLSLHYPK	IPI:A1	ALLSLHY2PK	1	S4(0) Y7(1)	Y7	333.798877337252	1	1	ALLSLH4PK	1	ALLSLH4PK	1	ALLSLH4PK	1	ALLSLH4PK	1	ALLSLH4PK	1	ALLSLH4PK
1.6520.6520.2	7,Phospho[S];	Phospho of S@7[0.0];	ALLSLCSHK	1	48.921	1049.56794435244	0	0	16.2657540471606	13.1241959771671	0.0432154127823193	212138	103.34	0.012019	26.515	2	ALLSLCSHK	IPI:A1	ALLSLCS2HK	1	S4(0) S7(1)	S7	181.397752597107	0.999999907365926	1	ALLSLC2HK	0.999999992985876	ALLSLC2HK	0.99999993883819	ALLSLC2HK	0.999999989749504	ALLSLC2HK	0.99999998795274	ALLSLC2HK	0.999999922277338	ALLSLC2HK
1.6521.6521.2	7,Phospho[Y];	Phospho of Y@7[0.0];	ALLSLRYPK	1	48.926	1139.60996959866	0	0	16.1185758372504	13.8953	0.108250105301224	667377	175.38	9.4076e-05	36.062	2	ALLSLRYPK	IPI:A1	ALLSLRY2PK	1	S4(0) Y7(1)	Y7	411.356655875158	1	1	ALLSLR4PK	1	ALLSLR4PK	1	ALLSLR4PK	1	ALLSLR4PK	1	ALLSLR4PK	1	ALLSLR4PK
1.6522.6522.2	7,Phospho[Y];	Phospho of Y@7[0.0];	ALLSLPYKK	1	48.931	1111.49724603828	0	0	15.4996691835023	0	0	0	77.923	0.033155	12.61	2	ALLSLPYKK	IPI:A1	ALLSLPY2KK	1	S4(0) Y7(1)	Y7	170.509052065547	0.999999950508949	1	ALLSLP4KK	0.999999999998771	ALLSLP4KK	0.999999960322089	ALLSLP4KK	0.999999999998617	ALLSLP4KK	0.999999999997871	ALLSLP4KK	0.999999977352275	ALLSLP4KK
1.6524.6524.2	7,Phospho[T];	Phospho of T@7[0.0];	ALLSLCTRK	1	48.941	1084.62866006747	0	0	15.218534500978	12.6692628975972	0.0781385611412853	130915	111.27	0.0093625	22.237	2	ALLSLCTRK	IPI:A1	ALLSLCT2RK	1	S4(0) T7(1)	T7	180.682948671029	0.99999990211958	1	ALLSLC3RK	0.999999998905002	ALLSLC3RK	0.999999985690415	ALLSLC3RK	0.999999993928273	ALLSLC3RK	0.999999993519014	ALLSLC3RK	0.99999990901155	ALLSLC3RK
1.6526.6526.2	7,Phospho[Y];	Phospho of Y@7[0.0];	ALLSLHYCK	1	48.959	1126.45991478253	0	0	18.3722135187825	13.9795461068133	0.0123676954438257	462982	107.9	0.0018749	9.5961	2	ALLSLHYCK	IPI:A1	ALLSLHY2CK	1	S4(0) Y7(1)	Y7	305.703252731399	0.99999999999997	1	ALLSLH4CK	1	ALLSLH4CK	0.999999999999979	ALLSLH4CK	1	ALLSLH4CK	1	ALLSLH4CK	0.999999999999993	ALLSLH4CK
1.6527.6527.2	7,Phospho[T];	Phospho of T@7[0.0];	ALLSLCTHK	1	48.964	1064.45175641611	0	0	16.3295966208828	13.4398034167291	0.0555877067298319	189925	113.44	0.0037551	22.35	2	ALLSLCTHK	IPI:A1	ALLSLCT2HK	1	S4(0) T7(1)	T7	190.939627768416	0.999989396563012	1	ALLSLC3HK	0.999999556826071	ALLSLC3HK	0.999991304938202	ALLSLC3HK	0.999999469346782	ALLSLC3HK	0.999999461406014	ALLSLC3HK	0.999989568540027	ALLSLC3HK
1.6529.6529.2	7,Phospho[T];	Phospho of T@7[0.0];	ALLSLHTMK	1	48.974	1090.64728283489	0	0	15.2133709069317	11.9466398451203	0.0381308710250254	88437.9	103.43	0.006057	9.0702	2	ALLSLHTMK	IPI:A1	ALLSLHT2MK	1	S4(0) T7(1)	T7	198.500227782744	0.999981813857823	1	ALLSLH3MK	0.999999995646033	ALLSLH3MK	0.999995921222134	ALLSLH3MK	0.999999985721333	ALLSLH3MK	0.999999959982324	ALLSLH3MK	0.999994792068062	ALLSLH3MK
1.6533.6533.2	7,Phospho[T];	Phospho of T@7[0.0];	ALLSLPTHK	1	49.003	1058.55242067246	0	0	15.5927792342912	13.6748502721995	0.146910905336854	518198	117.52	0.0028182	16.139	2	ALLSLPTHK	IPI:A1	ALLSLPT2HK	1	S4(0) T7(1)	T7	204.314697616611	0.999999984132292	1	ALLSLP3HK	0.999999999810184	ALLSLP3HK	0.999999982846736	ALLSLP3HK	0.99999999982441	ALLSLP3HK	0.999999999822368	ALLSLP3HK	0.999999984347735	ALLSLP3HK
1.6535.6535.3	7,Phospho[T];	Phospho of T@7[0.0];	ALLSLCTRK	1	49.013	1084.62884331095	0	0	14.6858872390269	12.1022229879513	0.0754968571251059	158840	69.864	0.03207	13.777	3	ALLSLCTRK	IPI:A1	ALLSLCT2RK	1	S4(0) T7(1)	T7	156.609979724847	0.999974997588285	1	ALLSLC3RK	0.999999981251039	ALLSLC3RK	0.99999634470565	ALLSLC3RK	0.999999916630371	ALLSLC3RK	0.999999906453373	ALLSLC3RK	0.999978427547576	ALLSLC3RK
1.6536.6536.3	7,Phospho[T];	Phospho of T@7[0.0];	ALLSLCTHK	1	49.018	1061.66073481719	0	0	14.3885041523945	12.1947137771536	0.111493345080392	79936.8	70.685	1.7339	12.173	3	ALLSLCTHK	IPI:A1	ALLSLCT2HK	1	S4(0.5) T7(0.5)	S4	132.545217243228	0.5	0.5	ALLSLC3HK	0.978544671480296	ALLSLC3HK	0.546433377163803	ALLSLC3HK	0.974818400177155	ALLSLC3HK	0.974484420218608	ALLSLC3HK	0.503837541859896	ALL2LCTHK
1.6538.6538.2	7,Phospho[T];	Phospho of T@7[0.0];	ALLSLPTRK	1	49.036	1076.49853415497	0	0	15.348512959627	12.1189692279413	0.0395755517398717	66642.6	148.56	0.0011593	11.599	2	ALLSLPTRK	IPI:A1	ALLSLPT2RK	1	S4(0) T7(1)	T7	190.939627768416	0.999999955582319	1	ALLSLP3RK	0.999999997816518	ALLSLP3RK	0.999999948644095	ALLSLP3RK	0.999999998111508	ALLSLP3RK	0.999999997776283	ALLSLP3RK	0.999999963038243	ALLSLP3RK
1.6541.6541.2	7,Phospho[S];	Phospho of S@7[0.0];	ALLSLVSKK	1	49.053	1037.58986157194	0	0	15.1424842343971	13.4821614672417	0.190077619386934	307985	117.25	0.0044052	10.137	2	ALLSLVSKK	IPI:A1	ALLSLVS2KK	1	S4(0) S7(1)	S7	168.514264513326	0.999987433461046	1	ALLSLV2KK	0.999999720320597	ALLSLV2KK	0.999984368473574	ALLSLV2KK	0.999999775160055	ALLSLV2KK	0.999999701792433	ALLSLV2KK	0.99999093694183	ALLSLV2KK
1.6544.6544.2	7,Phospho[Y];	Phospho of Y@7[0.0];	ALLSLHYPK	1	49.076	1120.56871129242	0	0	18.2622548111743	15.9233854629916	0.0964366128442726	5427304	117.04	0.0010917	31.972	2	ALLSLHYPK	IPI:A1	ALLSLHY2PK	1	S4(0) Y7(1)	Y7	348.737652576252	0.999999999999975	1	ALLSLH4PK	1	ALLSLH4PK	0.999999999999986	ALLSLH4PK	1	ALLSLH4PK	1	ALLSLH4PK	0.999999999999996	ALLSLH4PK
1.6546.6546.3	7,Phospho[Y];	Phospho of Y@7[0.0];	ALLSLHYCK	1	49.087	1126.52387093641	0	0	14.0988982668217	11.0639131836632	0.0480753800030724	32585.5	69.598	0.025387	10.353	3	ALLSLHYCK	IPI:A1	ALLSLHY2CK	1	S4(0) Y7(1)	Y7	257.499757656737	0.999999999999942	1	ALLSLH4CK	1	ALLSLH4CK	0.999999999999955	ALLSLH4CK	1	ALLSLH4CK	1	ALLSLH4CK	0.99999999999998	ALLSLH4CK
1.6550.6550.2	7,Phospho[T];	Phospho of T@7[0.0];	ALLSLCTRK	1	49.115	1083.55084658366	0	0	18.2999215331646	16.2647787001658	0.130661818351784	7738450	140.78	0.0017462	14.392	2	ALLSLCTRK	IPI:A1	ALLSLCT2RK	1	S4(0) T7(1)	T7	212.796395442093	0.99999996369295	1	ALLSLC3RK	0.999999999937127	ALLSLC3RK	0.999999996726933	ALLSLC3RK	0.999999999494992	ALLSLC3RK	0.999999999334177	ALLSLC3RK	0.999999973533084	ALLSLC3RK
1.6551.6551.2	7,Phospho[Y];	Phospho of Y@7[0.0];	ALLSLRYPK	1	49.12	1139.60996959866	0	0	16.6309843782619	14.4092188663873	0.10841752732311	1127565	178.83	7.1893e-05	39.517	2	ALLSLRYPK	IPI:A1	ALLSLRY2PK	1	S4(0) Y7(1)	Y7	398.682379864845	1	1	ALLSLR4PK	1	ALLSLR4PK	1	ALLSLR4PK	1	ALLSLR4PK	1	ALLSLR4PK	1	ALLSLR4PK
1.6552.6552.2	7,Phospho[S];	Phospho of S@7[0.0];	ALLSLCSHK	1	49.125	1049.59239094663	0	0	14.288	10.6002439619865	0.0250289282086836	23763	108.31	0.0097592	22.124	2	ALLSLCSHK	IPI:A1	ALLSLCS2HK	1	S4(0) S7(1)	S7	156.609979724847	0.999974997588285	1	ALLSLC2HK	0.999997816443587	ALLSLC2HK	0.999983462605449	ALLSLC2HK	0.999996807188417	ALLSLC2HK	0.999996246661945	ALLSLC2HK	0.999979006400548	ALLSLC2HK
1.6556.6556.2	7,Phospho[Y];	Phospho of Y@7[0.0];	ALLSLHYCK	1	49.154	1124.56373161572	0	0	17.9592504155127	13.1951808457876	0.0085308218859292	312483	107.66	0.0018947	22.601	2	ALLSLHYCK	IPI:A1	ALLSLHY2CK	1	S4(0) Y7(1)	Y7	328.055009527049	0.999999999999974	1	ALLSLH4CK	1	ALLSLH4CK	0.999999999999983	ALLSLH4CK	1	ALLSLH4CK	1	ALLSLH4CK	0.999999999999995	ALLSLH4CK
1.6557.6557.2	7,Phospho[T];	Phospho of T@7[0.0];	ALLSLCTHK	1	49.159	1062.60473984719	0	0	16.7545734597836	14.0143738756482	0.0645574609622682	378398	106.62	0.0053246	25.912	2	ALLSLCTHK	IPI:A1	ALLSLCT2HK	1	S4(0.003) T7(0.997)	T7	206.730431314101	0.996736318887827	0.997	ALLSLC3HK	0.999901031021696	ALLSLC3HK	0.997470585906729	ALLSLC3HK	0.99987473044986	ALLSLC3HK	0.99987227262916	ALLSLC3HK	0.996804129572218	ALLSLC3HK
1.6560.6560.2	7,Phospho[T];	Phospho of T@7[0.0];	ALLSLHTMK	1	49.174	1092.66137641989	0	0	15.2701028561601	11.7212102089465	0.0287564655820112	74218.6	108.9	0.0047993	12.732	2	ALLSLHTMK	IPI:A1	ALLSLHT2MK	1	S4(0) T7(1)	T7	208.105395312409	0.999999949742056	1	ALLSLH3MK	0.999999999941211	ALLSLH3MK	0.999999986797688	ALLSLH3MK	0.999999999824498	ALLSLH3MK	0.999999999546651	ALLSLH3MK	0.999999983572908	ALLSLH3MK
1.6564.6564.3	7,Phospho[T];	Phospho of T@7[0.0];	ALLSLCTRK	1	49.202	1084.62884331095	0	0	15.5068136591132	13.0402091236523	0.0848725520401973	376038	81.92	0.014724	15.653	3	ALLSLCTRK	IPI:A1	ALLSLCT2RK	1	S4(0.003) T7(0.997)	T7	185.987082091041	0.996595531224495	0.997	ALLSLC3RK	0.999999175398697	ALLSLC3RK	0.999793324567872	ALLSLC3RK	0.999991321671692	ALLSLC3RK	0.99998801098921	ALLSLC3RK	0.997672012273027	ALLSLC3RK
1.6565.6565.3	7,Phospho[T];	Phospho of T@7[0.0];	ALLSLCTHK	1	49.207	1064.55732051685	0	0	13.8785452604957	11.6413604730605	0.106758629958842	44670.6	69.864	1.8156	13.313	3	ALLSLCTHK	IPI:A1	ALLSLCT2HK	1	S4(0) T7(1)	T7	172.762780633426	0.999990167217444	1	ALLSLC3HK	0.999999985285069	ALLSLC3HK	0.99999172446361	ALLSLC3HK	0.999999983182872	ALLSLC3HK	0.99999998299669	ALLSLC3HK	0.999990305942756	ALLSLC3HK
1.6568.6568.2	7,Phospho[S];	Phospho of S@7[0.0];	ALLSLVSKK	1	49.231	1037.58986157194	0	0	17.4224048339257	15.636726664021	0.167683304660742	2941814	113.67	0.0056641	27.326	2	ALLSLVSKK	IPI:A1	ALLSLVS2KK	1	S4(0) S7(1)	S7	164.864378871496	0.999984484101284	1	ALLSLV2KK	0.999999230299714	ALLSLV2KK	0.999980790796468	ALLSLV2KK	0.999999378290239	ALLSLV2KK	0.999999304878851	ALLSLV2KK	0.999986323493605	ALLSLV2KK
1.6575.6575.2	7,Phospho[T];	Phospho of T@7[0.0];	ALLSLRTYK	1	49.275	1143.60449721262	0	0	17.6525816182706	15.6039766232196	0.128914614735238	3238505	160.91	0.00086703	13.609	2	ALLSLRTYK	IPI:A1	ALLSLRT2YK	1	S4(0.003) T7(0.993) Y8(0.003)	T7	147.712919270873	0.993289572862972	0.993	ALLSLR3YK	0.999973733453367	ALLSLR3YK	0.997155825441214	ALLSLR3YK	0.999914370492252	ALLSLR3YK	0.999846711834183	ALLSLR3YK	0.996963578240295	ALLSLR3YK
1.6576.6576.2	7,Phospho[Y];	Phospho of Y@7[0.0];	ALLSLHYPK	1	49.28	1120.62526523979	0	0	15.4740109831918	10.0423434323867	0.0043757928584414	22979.2	107.01	0.001951	20.175	2	ALLSLHYPK	IPI:A1	ALLSLHY2PK	1	S4(0) Y7(1)	Y7	339.812398439948	0.999999999999949	1	ALLSLH4PK	1	ALLSLH4PK	0.999999999999972	ALLSLH4PK	1	ALLSLH4PK	1	ALLSLH4PK	0.999999999999989	ALLSLH4PK
1.6578.6578.3	7,Phospho[T];	Phospho of T@7[0.0];	ALLSLPTRK	1	49.29	1077.59471585547	0	0	14.7322003446055	11.6492306745052	0.0458229752742577	79828.8	51.841	0.064454	7.5417	3	ALLSLPTRK	IPI:A1	ALLSLPT2RK	1	S4(0) T7(1)	T7	96.2098920883538	0.999956123655119	1	ALLSLP3RK	0.999997990749807	ALLSLP3RK	0.999952794720713	ALLSLP3RK	0.999998132448854	ALLSLP3RK	0.999998014326105	ALLSLP3RK	0.999959592737463	ALLSLP3RK
1.6581.6581.2	7,Phospho[T];	Phospho of T@7[0.0];	ALLSLCTRK	1	49.313	1083.58179303375	0	0	16.8330030962932	13.6735505210484	0.0424489723395414	323700	118.03	0.0059396	8.2036	2	ALLSLCTRK	IPI:A1	ALLSLCT2RK	1	S4(0.004) T7(0.996)	T7	178.39107873948	0.995864937829867	0.996	ALLSLC3RK	0.999984351660721	ALLSLC3RK	0.999717534609758	ALLSLC3RK	0.999818468360974	ALLSLC3RK	0.999745852601153	ALLSLC3RK	0.997126447508691	ALLSLC3RK
1.6587.6587.2	7,Phospho[S];	Phospho of S@7[0.0];	ALLSLKSYK	1	49.351	1100.50732387936	0	0	15.2081780194193	10.7275743950863	0.0113265740950306	24446.6	117.25	0.0051296	14.72	2	ALLSLKSYK	IPI:A1	ALLSLKS2YK	1	S4(0) S7(0.997) Y8(0.003)	S7	187.084983937042	0.996677022284985	0.997	ALLSLK2YK	0.99995092767777	ALLSLK2YK	0.997379600960801	ALLSLK2YK	0.99993924604459	ALLSLK2YK	0.996821870252161	ALLSLK2YK	0.999925662423459	ALLSLK2YK
1.6588.6588.2	7,Phospho[T];	Phospho of T@7[0.0];	ALLSLCTHK	1	49.357	1062.60473984719	0	0	14.8155981798963	11.731164448531	0.0457559367173613	52404.8	93.442	0.016986	12.526	2	ALLSLCTHK	IPI:A1	ALLSLCT2HK	1	S4(0) T7(1)	T7	209.525574902384	0.999999954454309	1	ALLSLC3HK	0.999999994608933	ALLSLC3HK	0.999999962383754	ALLSLC3HK	0.999999993550873	ALLSLC3HK	0.999999993705483	ALLSLC3HK	0.999999953335588	ALLSLC3HK
1.6593.6593.2	7,Phospho[T];	Phospho of T@7[0.0];	ALLSLPTHK	1	49.39	1058.55242067246	0	0	16.6658596996688	14.7773511890625	0.151297298953193	1528612	123.96	0.0014991	14.167	2	ALLSLPTHK	IPI:A1	ALLSLPT2HK	1	S4(0) T7(1)	T7	215.724909578968	0.999999999872729	1	ALLSLP3HK	0.999999999999243	ALLSLP3HK	0.999999999861818	ALLSLP3HK	0.999999999999303	ALLSLP3HK	0.999999999999213	ALLSLP3HK	0.999999999890514	ALLSLP3HK
1.6602.6602.2	7,Phospho[Y];	Phospho of Y@7[0.0];	ALLSLPYRK	1	49.445	1139.60996959866	0	0	16.2133730384977	13.9972296416411	0.109028779787466	804657	133.6	0.00090137	14.193	2	ALLSLPYRK	IPI:A1	ALLSLPY2RK	1	S4(0) Y7(1)	Y7	356.881223885909	1	1	ALLSLP4RK	1	ALLSLP4RK	1	ALLSLP4RK	1	ALLSLP4RK	1	ALLSLP4RK	1	ALLSLP4RK
1.6605.6605.2	7,Phospho[Y];	Phospho of Y@7[0.0];	ALLSLKYCK	1	49.468	1117.56080387438	0	0	13.1570253442844	10.8916218926832	0.103788152596344	38044.5	140.09	0.0014239	16.01	2	ALLSLKYCK	IPI:A1	ALLSLKY2CK	1	S4(0) Y7(1)	Y7	350.679879520376	1	1	ALLSLK4CK	1	ALLSLK4CK	1	ALLSLK4CK	1	ALLSLK4CK	1	ALLSLK4CK	1	ALLSLK4CK
1.6612.6612.2	7,Phospho[Y];	Phospho of Y@7[0.0];	ALLSLHYCK	1	49.514	1124.56373161572	0	0	15.3165264526775	9.61834558461891	0.0033520577497715	15038.1	93.992	0.0060433	15.668	2	ALLSLHYCK	IPI:A1	ALLSLHY2CK	1	S4(0) Y7(1)	Y7	301.674379636398	0.999999999999957	1	ALLSLH4CK	1	ALLSLH4CK	0.99999999999997	ALLSLH4CK	1	ALLSLH4CK	1	ALLSLH4CK	0.999999999999989	ALLSLH4CK
1.6613.6613.2	7,Phospho[T];	Phospho of T@7[0.0];	ALLSLCTRK	1	49.519	1081.61362191207	0	0	13.0649168093461	0	0	0	67.726	0.17731	9.3557	2	ALLSLCTRK	IPI:A1	ALLSLCT2RK	1	S4(0.004) T7(0.996)	T7	142.86839865736	0.996052013642179	0.996	ALLSLC3RK	0.999929930710442	ALLSLC3RK	0.999498305198592	ALLSLC3RK	0.999529080239041	ALLSLC3RK	0.999388332573931	ALLSLC3RK	0.997015710714434	ALLSLC3RK
1.6622.6622.2	7,Phospho[T];	Phospho of T@7[0.0];	ALLSLPTHK	1	49.583	1057.6193439643	0	0	15.4671975511066	12.0538003920217	0.0329291446052606	92664.1	129.89	0.0012504	17.76	2	ALLSLPTHK	IPI:A1	ALLSLPT2HK	1	S4(0.003) T7(0.997)	T7	166.22292530622	0.996537719994859	0.997	ALLSLP3HK	0.999986669093101	ALLSLP3HK	0.996312018355389	ALLSLP3HK	0.999987487758589	ALLSLP3HK	0.99998543495943	ALLSLP3HK	0.997113803844996	ALLSLP3HK
1.6634.6634.2	7,Phospho[S];	Phospho of S@7[0.0];	ALLSLHSMK	1	49.661	1078.52485550659	0	0	17.3397742118593	15.1259293625964	0.109279675864713	2383260	136.48	0.0019266	18.072	2	ALLSLHSMK	IPI:A1	ALLSLHS2MK	1	S4(0.004) S7(0.996)	S7	198.500227782744	0.996054862875481	0.996	ALLSLH2MK	0.999975351199637	ALLSLH2MK	0.998032541790567	ALLSLH2MK	0.99995416769742	ALLSLH2MK	0.999746393017528	ALLSLH2MK	0.999369242000682	ALLSLH2MK
1.6640.6640.2	7,Phospho[Y];	Phospho of Y@7[0.0];	ALLSLKYCK	1	49.699	1115.59911411781	0	0	18.028611295522	13.6536900903675	0.0125891341622356	468588	132.57	0.0019696	20.396	2	ALLSLKYCK	IPI:A1	ALLSLKY2CK	1	S4(0) Y7(1)	Y7	346.481114273863	1	1	ALLSLK4CK	1	ALLSLK4CK	1	ALLSLK4CK	1	ALLSLK4CK	1	ALLSLK4CK	1	ALLSLK4CK
1.6642.6642.2	7,Phospho[Y];	Phospho of Y@7[0.0];	ALLSLHYCK	1	49.71	1126.52429270049	0	0	17.5078888375435	15.1181580195239	0.0916543522572656	2786324	94.302	0.0058811	9.2384	2	ALLSLHYCK	IPI:A1	ALLSLHY2CK	1	S4(0) Y7(1)	Y7	330.113609880836	0.999999999999978	1	ALLSLH4CK	1	ALLSLH4CK	0.999999999999986	ALLSLH4CK	1	ALLSLH4CK	1	ALLSLH4CK	0.999999999999994	ALLSLH4CK
1.6654.6654.3	7,Phospho[Y];	Phospho of Y@7[0.0];	ALLSLKYCK	1	49.787	1116.68907576901	0	0	14.1472463381214	12.0777851254559	0.126253787324654	106158	56.916	0.048486	7.4976	3	ALLSLKYCK	IPI:A1	ALLSLKY2CK	1	S4(0) Y7(1)	Y7	231.664088049195	0.999999990171946	1	ALLSLK4CK	0.999999999999999	ALLSLK4CK	0.999999986051913	ALLSLK4CK	0.999999999999999	ALLSLK4CK	0.999999999999998	ALLSLK4CK	0.999999997335522	ALLSLK4CK
1.6658.6658.2	7,Phospho[S];	Phospho of S@7[0.0];	ALLSLRSYK	1	49.816	1131.4368962831	0	0	17.3883451711981	14.196214762817	0.0410842514059846	741215	113.27	0.0067596	10.847	2	ALLSLRSYK	IPI:A1	ALLSLRS2YK	1	S4(0.499) S7(0.499) Y8(0.002)	S4	123.844024148498	0.499011772019071	0.499	ALLSLR2YK	0.999467967479577	ALLSLR2YK	0.990955855198566	ALLSLR2YK	0.957395275541186	ALLSLR2YK	0.953531986365372	ALLSLR2YK	0.52418224171875	ALL2LRSYK
1.6659.6659.2	7,Phospho[Y];	Phospho of Y@7[0.0];	ALLSLPYRK	1	49.821	1139.60972444885	0	0	16.6437018153687	14.5104208084027	0.118448026806617	1309170	120.46	0.0017643	6.568	2	ALLSLPYRK	IPI:A1	ALLSLPY2RK	1	S4(0) Y7(1)	Y7	339.737515753906	1	1	ALLSLP4RK	1	ALLSLP4RK	1	ALLSLP4RK	1	ALLSLP4RK	1	ALLSLP4RK	1	ALLSLP4RK
1.6664.6664.2	7,Phospho[S];	Phospho of S@7[0.0];	ALLSLHSMK	1	49.854	1078.52485550659	0	0	16.6846569786923	14.5829962698114	0.122253232546214	1431183	125.3	0.0028533	19.007	2	ALLSLHSMK	IPI:A1	ALLSLHS2MK	1	S4(0) S7(1)	S7	163.557266401405	0.999983266934044	1	ALLSLH2MK	0.999999491873794	ALLSLH2MK	0.999989468772765	ALLSLH2MK	0.999999234751301	ALLSLH2MK	0.999997632246396	ALLSLH2MK	0.99999505436543	ALLSLH2MK
1.6670.6670.2	7,Phospho[Y];	Phospho of Y@7[0.0];	ALLSLCYKK	1	49.893	1115.59911411781	0	0	17.975894842083	13.8045412140937	0.0154313576623768	633777	98.299	0.0083833	11.346	2	ALLSLCYKK	IPI:A1	ALLSLCY2KK	1	S4(0) Y7(1)	Y7	243.952886330594	0.999999999941403	1	ALLSLC4KK	1	ALLSLC4KK	0.9999999999333	ALLSLC4KK	1	ALLSLC4KK	1	ALLSLC4KK	0.999999999976883	ALLSLC4KK
1.6671.6671.2	7,Phospho[Y];	Phospho of Y@7[0.0];	ALLSLRYCK	1	49.898	1145.56573871552	0	0	18.1069121004013	15.6892701640047	0.0891315477062306	4242495	164.77	0.00026013	12.304	2	ALLSLRYCK	IPI:A1	ALLSLRY2CK	1	S4(0) Y7(1)	Y7	331.347541912246	0.999999995958234	1	ALLSLR4CK	1	ALLSLR4CK	0.999999980812316	ALLSLR4CK	1	ALLSLR4CK	1	ALLSLR4CK	0.999999999537521	ALLSLR4CK
1.6673.6673.2	7,Phospho[T];	Phospho of T@7[0.0];	ALLSLRTMK	1	49.909	1112.49501034092	0	0	15.5449576911538	13.2327358044255	0.0990409491363198	311449	172.21	0.00023875	20.999	2	ALLSLRTMK	IPI:A1	ALLSLRT2MK	1	S4(0.003) T7(0.997)	T7	166.858566668572	0.996600493485029	0.997	ALLSLR3MK	0.999301894819086	ALLSLR3MK	0.995568033237749	ALLSLR3MK	0.999464991151088	ALLSLR3MK	0.999328016374953	ALLSLR3MK	0.997323888867734	ALLSLR3MK
1.6683.6683.3	7,Phospho[Y];	Phospho of Y@7[0.0];	ALLSLRYCK	1	49.976	1145.56571644637	0	0	15.0937844836966	12.3142546405689	0.0620676820657541	102094	73.233	0.023118	6.963	3	ALLSLRYCK	IPI:A1	ALLSLRY2CK	1	S4(0) Y7(1)	Y7	251.651877934934	0.999995882509596	1	ALLSLR4CK	0.999999999999991	ALLSLR4CK	0.999986560599164	ALLSLR4CK	0.999999999999997	ALLSLR4CK	0.999999999999993	ALLSLR4CK	0.999999272295946	ALLSLR4CK
1.6688.6688.2	7,Phospho[Y];	Phospho of Y@7[0.0];	ALLSLCYKK	1	50.01	1119.45490791151	0	0	16.8838126750727	0	0	0	67.277	0.067822	6.7695	2	ALLSLCYKK	IPI:A1	ALLSLCY2KK	1	S4(0) Y7(1)	Y7	160.544296773286	0.999999882643472	1	ALLSLC4KK	0.999999999557749	ALLSLC4KK	0.999999872201035	ALLSLC4KK	0.999999999593886	ALLSLC4KK	0.999999999408152	ALLSLC4KK	0.999999929057952	ALLSLC4KK
1.6689.6689.2	7,Phospho[S];	Phospho of S@7[0.0];	ALLSLVSHK	1	50.015	1044.59407572786	0	0	15.3756540737251	11.9632472971195	0.0329617732078676	83911	137.78	0.0018185	36.858	2	ALLSLVSHK	IPI:A1	ALLSLVS2HK	1	S4(0) S7(1)	S7	209.960896171293	0.999999955808164	1	ALLSLV2HK	0.999999999988664	ALLSLV2HK	0.999999968121009	ALLSLV2HK	0.999999999985544	ALLSLV2HK	0.999999999978179	ALLSLV2HK	0.999999974336658	ALLSLV2HK
1.6690.6690.2	7,Phospho[S];	Phospho of S@7[0.0];	ALLSLVSRK	1	50.02	1064.66797139677	0	0	16.7247685947884	11.7966033563785	0.0072397743629403	73112.4	108.15	0.0076066	12.539	2	ALLSLVSRK	IPI:A1	ALLSLVS2RK	1	S4(0) S7(1)	S7	91.7245182342669	0.99993355023918	1	ALLSLV2RK	0.999990796680242	ALLSLV2RK	0.999958700250773	ALLSLV2RK	0.999986120510283	ALLSLV2RK	0.999985513152311	ALLSLV2RK	0.999936750867144	ALLSLV2RK
1.6695.6695.2	7,Phospho[T];	Phospho of T@7[0.0];	ALLSLCTRK	1	50.054	1081.61620525439	0	0	15.1236060737845	11.6587337003162	0.0312769969462592	40861.2	80.102	0.078466	12.688	2	ALLSLCTRK	IPI:A1	ALLSLCT2RK	1	S4(0.005) T7(0.995)	T7	153.599260106854	0.995020594058893	0.995	ALLSLC3RK	0.999959263629332	ALLSLC3RK	0.999483571376245	ALLSLC3RK	0.999679475157965	ALLSLC3RK	0.999574560162457	ALLSLC3RK	0.996337757265057	ALLSLC3RK
1.6700.6700.2	7,Phospho[Y];	Phospho of Y@7[0.0];	ALLSLRYCK	1	50.087	1145.56573871552	0	0	17.5100601330167	15.1785161819119	0.097145643119733	2468260	190.26	4.1882e-07	13.972	2	ALLSLRYCK	IPI:A1	ALLSLRY2CK	1	S4(0) Y7(1)	Y7	383.009119064218	1	1	ALLSLR4CK	1	ALLSLR4CK	0.999999999999999	ALLSLR4CK	1	ALLSLR4CK	1	ALLSLR4CK	1	ALLSLR4CK
1.6709.6709.3	7,Phospho[S];	Phospho of S@7[0.0];	ALLSLVSHK	1	50.142	1047.64322783788	0	0	14.6771002757639	9.71909585447757	0.0070269366552937	16632.2	91.123	0.37705	11.837	3	ALLSLVSHK	IPI:A1	ALLSLVS2HK	1	S4(0) S7(1)	S7	221.037870127507	0.999999979487707	1	ALLSLV2HK	0.999999999999992	ALLSLV2HK	0.999999985474697	ALLSLV2HK	0.99999999999999	ALLSLV2HK	0.999999999999988	ALLSLV2HK	0.999999986366043	ALLSLV2HK
1.6714.6714.2	7,Phospho[S];	Phospho of S@7[0.0];	ALLSLKSMK	1	50.176	1069.55870322026	0	0	15.9306565683377	11.4658589095335	0.0115070238694155	54406.2	113.67	0.0065956	18.188	2	ALLSLKSMK	IPI:A1	ALLSLKS2MK	1	S4(0) S7(1)	S7	186.209143417809	0.999999936059698	1	ALLSLK2MK	0.99999999949551	ALLSLK2MK	0.99999999605945	ALLSLK2MK	0.999999993583133	ALLSLK2MK	0.99999998913851	ALLSLK2MK	0.999999963633972	ALLSLK2MK
1.6715.6715.2	7,Phospho[S];	Phospho of S@7[0.0];	ALLSLNSQK	1	50.181	1053.59765496554	0	0	15.2119941223951	0	0	0	85.154	0.056546	14.712	2	ALLSLNSQK	IPI:A1	ALLSLNS2QK	1	S4(0.004) S7(0.996)	S7	140.327222248798	0.995707884867666	0.996	ALLSLN2QK	0.999535756223419	ALLSLN2QK	0.996925985965149	ALLSLN2QK	0.999366440200859	ALLSLN2QK	0.998798554570361	ALLSLN2QK	0.997804432557648	ALLSLN2QK
1.6719.6719.2	7,Phospho[S];	Phospho of S@7[0.0];	ALLSLQSQK	1	50.213	1066.54390360534	0	0	15.566671062313	12.9267164452405	0.0713645082132004	134615	252.97	1.4297e-19	39.624	2	ALLSLQSQK	IPI:A1	ALLSLQS2QK	1	S4(0) S7(1)	S7	255.802028125704	0.99999999999993	1	ALLSLQ2QK	1	ALLSLQ2QK	0.999999999999963	ALLSLQ2QK	1	ALLSLQ2QK	1	ALLSLQ2QK	0.999999999999972	ALLSLQ2QK
1.6720.6720.2	7,Phospho[S];	Phospho of S@7[0.0];	ALLSLVSHK	1	50.218	1047.64549048405	0	0	15.9419773680151	12.4032914354704	0.0290514776117809	127136	152.64	0.0008547	32.577	2	ALLSLVSHK	IPI:A1	ALLSLVS2HK	1	S4(0) S7(1)	S7	221.209516953303	0.999999979730129	1	ALLSLV2HK	0.999999999997124	ALLSLV2HK	0.999999985650487	ALLSLV2HK	0.999999999996284	ALLSLV2HK	0.999999999995317	ALLSLV2HK	0.999999985122093	ALLSLV2HK
1.6721.6721.2	7,Phospho[S];	Phospho of S@7[0.0];	ALLSLKSMK	1	50.223	1069.55870322026	0	0	16.4642939761777	12.594567198238	0.0208640691704964	103892	119.34	0.0042759	23.327	2	ALLSLKSMK	IPI:A1	ALLSLKS2MK	1	S4(0) S7(1)	S7	184.043656340471	0.999999924451546	1	ALLSLK2MK	0.999999999220718	ALLSLK2MK	0.999999995177532	ALLSLK2MK	0.999999990162535	ALLSLK2MK	0.999999983374667	ALLSLK2MK	0.999999956724971	ALLSLK2MK
1.6724.6724.2	7,Phospho[T];	Phospho of T@7[0.0];	ALLSLYTKK	1	50.246	1115.59926548033	0	0	16.9975013263084	14.9873247508114	0.133965017640673	1999650	140.78	0.0017462	13.265	2	ALLSLYTKK	IPI:A1	ALLSLYT2KK	1	S4(0) Y6(0.5) T7(0.5)	Y6	186.209143417809	0.499999984014924	0.5	ALLSLY3KK	0.79570877265278	ALLSLY3KK	0.596603105955454	ALLSLY3KK	0.727408947872639	ALLSLY3KK	0.510121007423655	ALLSLY3KK	0.719565601450152	ALLSL4TKK
1.6759.6759.2	7,Phospho[S];	Phospho of S@7[0.0];	ALLSLYSHK	1	50.48	1111.62931843184	0	0	16.9230796965789	12.7221923309893	0.0149822761637563	191178	137.89	0.0018089	27.508	2	ALLSLYSHK	IPI:A1	ALLSLYS2HK	1	S4(0) Y6(0.003) S7(0.997)	S7	207.978573914383	0.99682878200132	0.997	ALLSLY2HK	0.999960209860947	ALLSLY2HK	0.997519619792166	ALLSLY2HK	0.999950343181421	ALLSLY2HK	0.999751330044738	ALLSLY2HK	0.999431151479421	ALLSLY2HK
1.6768.6768.2	7,Phospho[Y];	Phospho of Y@7[0.0];	ALLSLYYKK	1	50.543	1177.61453396878	0	0	16.3046805339318	14.1339428124886	0.114093416696476	897116	106.04	0.004493	10.511	2	ALLSLYYKK	IPI:A1	ALLSLYY2KK	1	S4(0) Y6(0.002) Y7(0.998)	Y7	291.074007523762	0.998043739717007	0.998	ALLSLY4KK	0.999999400669844	ALLSLY4KK	0.99584600872437	ALLSLY4KK	0.999999728434929	ALLSLY4KK	0.999997388537258	ALLSLY4KK	0.999845458365863	ALLSLY4KK
1.6769.6769.2	8,Oxidation[M];7,Phospho[S];	Oxidation of M@8[15.99491461956];Phospho of S@7[0.0];	ALLSLQS1K	1	50.548	1085.51857129445	0	0	15.890379840279	13.5753474166106	0.0987629816920498	604245	118.23	0.0049934	10.778	2	ALLSLQSMK	IPI:A1	ALLSLQS2M1K	1	S4(0) S7(1)	S7	188.50246905599	0.999999946412623	1	ALLSLQ21K	0.999999998607794	ALLSLQ21K	0.999999956919468	ALLSLQ21K	0.999999998316615	ALLSLQ21K	0.999999996669851	ALLSLQ21K	0.999999974978253	ALLSLQ21K
1.6770.6770.2	7,Phospho[S];	Phospho of S@7[0.0];	ALLSLRSMK	1	50.553	1097.56607114862	0	0	16.2819282295462	14.0360920299545	0.105839000831059	710753	169.58	0.00013514	26.183	2	ALLSLRSMK	IPI:A1	ALLSLRS2MK	1	S4(0.996) S7(0.004)	S4	163.557266401405	0.996261594337157	0.996	ALL2LRSMK	0.90435457866688	ALL2LRSMK	0.788501463412267	ALL2LRSMK	0.998403767422559	ALL2LRSMK	0.999193584606046	ALL2LRSMK	0.99262134114398	ALL2LRSMK
1.6775.6775.2	7,Phospho[S];	Phospho of S@7[0.0];	ALLSLQSSK	1	50.587	1024.66438597401	0	0	14.5820875684701	10.315498854156	0.0140295604547536	18339.4	195.51	3.6435e-07	25.576	2	ALLSLQSSK	IPI:A1	ALLSLQS2SK	1	S4(0) S7(0.996) S8(0.004)	S7	183.11865184118	0.996336114286865	0.996	ALLSLQ2SK	0.999853943041594	ALLSLQ2SK	0.996641810245205	ALLSLQ2SK	0.999841796615804	ALLSLQ2SK	0.999586767850268	ALLSLQ2SK	0.99867762109765	ALLSLQ2SK
1.6777.6777.2	7,Phospho[S];	Phospho of S@7[0.0];	ALLSLNSSK	1	50.598	1009.52143047625	0	0	14.2386670852906	10.5690517975437	0.0254862729423793	23013	126.33	0.0027677	22.91	2	ALLSLNSSK	IPI:A1	ALLSLNS2SK	1	S4(0) S7(0.997) S8(0.003)	S7	167.637106069663	0.996662698486139	0.997	ALLSLN2SK	0.99994586698978	ALLSLN2SK	0.996245302818058	ALLSLN2SK	0.999951984128681	ALLSLN2SK	0.999901206138167	ALLSLN2SK	0.998508861202069	ALLSLN2SK
1.6786.6786.2	7,Phospho[S];	Phospho of S@7[0.0];	ALLSLYSHK	1	50.66	1110.54729646412	0	0	17.4967891528463	15.3413907459519	0.115857023179978	3021353	125.74	0.0028166	15.359	2	ALLSLYSHK	IPI:A1	ALLSLYS2HK	1	S4(0.003) Y6(0.003) S7(0.993)	S7	166.858566668572	0.993224021951579	0.993	ALLSLY2HK	0.999854052268541	ALLSLY2HK	0.994207842866482	ALLSLY2HK	0.999827270549541	ALLSLY2HK	0.999421622403214	ALLSLY2HK	0.995445637981553	ALLSLY2HK
1.6802.6802.2	7,Phospho[S];	Phospho of S@7[0.0];	ALLSLRSMK	1	50.76	1097.56607114862	0	0	16.0315255421955	13.9121296262548	0.120104159610077	695974	152.64	0.00076978	26.251	2	ALLSLRSMK	IPI:A1	ALLSLRS2MK	1	S4(0.004) S7(0.996)	S7	142.492013852966	0.996002839423579	0.996	ALLSLR2MK	0.999961736223651	ALLSLR2MK	0.99981814990423	ALLSLR2MK	0.999308739493765	ALLSLR2MK	0.99862901151179	ALLSLR2MK	0.998037673348365	ALLSLR2MK
1.6808.6808.2	7,Phospho[T];	Phospho of T@7[0.0];	ALLSLQTQK	1	50.798	1080.55479882467	0	0	16.5407997088302	12.0885994556166	0.0116528994138054	117410	109.79	0.010287	84.914	2	ALLSLQTQK	IPI:A1	ALLSLQT2QK	1	S4(0) T7(1)	T7	163.557266401405	0.999983266934044	1	ALLSLQ3QK	0.999999670568319	ALLSLQ3QK	0.999989532714936	ALLSLQ3QK	0.999999504998721	ALLSLQ3QK	0.999999178394671	ALLSLQ3QK	0.999990549033044	ALLSLQ3QK
1.6810.6810.2	7,Phospho[Y];	Phospho of Y@7[0.0];	ALLSLKYVK	1	50.816	1112.71690277051	0	0	16.6635887489464	11.9029637220936	0.0085602573343798	85548.4	124.98	0.0025198	16.522	2	ALLSLKYVK	IPI:A1	ALLSLKY2VK	1	S4(0) Y7(1)	Y7	320.455560039792	0.999999999999951	1	ALLSLK4VK	1	ALLSLK4VK	0.999999999999969	ALLSLK4VK	1	ALLSLK4VK	1	ALLSLK4VK	0.99999999999999	ALLSLK4VK
1.6811.6811.2	7,Phospho[Y];	Phospho of Y@7[0.0];	ALLSLHYYK	1	50.821	1186.57806813413	0	0	16.7178604436883	14.395941670329	0.0980852016572263	1159868	121.85	0.0006793	29.379	2	ALLSLHYYK	IPI:A1	ALLSLHY2YK	1	S4(0) Y7(1) Y8(0)	Y7	330.113609880836	0.999997674027333	1	ALLSLH4YK	0.999999972983755	ALLSLH4YK	0.999998846074323	ALLSLH4YK	0.999999947794265	ALLSLH4YK	0.999999781054472	ALLSLH4YK	0.999999475506844	ALLSLH4YK
1.6830.6830.3	7,Phospho[Y];	Phospho of Y@7[0.0];	ALLSLHYYK	1	50.943	1186.57823647273	0	0	15.0615159565708	12.2258933559962	0.0586819790241612	90627.9	76.827	0.01547	20.097	3	ALLSLHYYK	IPI:A1	ALLSLHY2YK	1	S4(0) Y7(0.999) Y8(0.001)	Y7	311.876736861527	0.998647011062073	0.999	ALLSLH4YK	0.999987637161953	ALLSLH4YK	0.9993443086349	ALLSLH4YK	0.999975587306625	ALLSLH4YK	0.999854957328192	ALLSLH4YK	0.999786007548659	ALLSLH4YK
1.6834.6834.2	7,Phospho[Y];	Phospho of Y@7[0.0];	ALLSLCYRK	1	50.971	1145.56837157569	0	0	18.2466265886999	15.9912149845717	0.104830386235252	6674739	105.04	0.0046826	13.414	2	ALLSLCYRK	IPI:A1	ALLSLCY2RK	1	S4(0) Y7(1)	Y7	273.779649120639	0.999999990537262	1	ALLSLC4RK	0.999999999999999	ALLSLC4RK	0.999999990933024	ALLSLC4RK	0.999999999999999	ALLSLC4RK	0.999999999999998	ALLSLC4RK	0.999999997378353	ALLSLC4RK
1.6835.6835.2	7,Phospho[S];	Phospho of S@7[0.0];	ALLSLSSQK	1	50.977	1023.5374810255	0	0	15.8637182313624	12.5966981899417	0.038119853572798	167714	165.18	7.8102e-10	19.006	2	ALLSLSSQK	IPI:A1	ALLSLSS2QK	1	S4(0) S6(0.5) S7(0.5)	S6	195.61078756454	0.499997914228777	0.5	ALLSLS2QK	0.936808764921601	ALLSLS2QK	0.650475168916978	ALLSLS2QK	0.891310272140749	ALLSLS2QK	0.844183645698992	ALLSLS2QK	0.606029707054463	ALLSL2SQK
1.6841.6841.2	7,Phospho[Y];	Phospho of Y@7[0.0];	ALLSLVYKK	1	51.015	1113.47917663216	0	0	17.1123467781515	12.9830960916664	0.0160949344572091	207542	107.66	0.0041858	17.912	2	ALLSLVYKK	IPI:A1	ALLSLVY2KK	1	S4(0) Y7(1)	Y7	330.957022731515	0.999999999999979	1	ALLSLV4KK	1	ALLSLV4KK	0.999999999999686	ALLSLV4KK	1	ALLSLV4KK	1	ALLSLV4KK	0.999999999999998	ALLSLV4KK
1.6842.6842.2	7,Phospho[Y];	Phospho of Y@7[0.0];	ALLSLHYYK	1	51.02	1186.57806813413	0	0	17.2953555447506	15.028049341311	0.103590857259741	2156056	114.5	0.0013092	25.202	2	ALLSLHYYK	IPI:A1	ALLSLHY2YK	1	S4(0) Y7(1) Y8(0)	Y7	428.064258341523	0.999998498694328	1	ALLSLH4YK	0.999999997400294	ALLSLH4YK	0.999999417574979	ALLSLH4YK	0.99999999369441	ALLSLH4YK	0.999999917723369	ALLSLH4YK	0.999999894916827	ALLSLH4YK
[truncated: 9,347 more rows]
